# Supplementary material for: NetMiner-an ensemble pipeline for building genome-wide and high-quality gene co-expression network using massive-scale RNA-seq samples
Source: PLoS One. 2018 Feb 9;13(2):e0192613. doi: 10.1371/journal.pone.0192613 (PMC5806890; doi:10.1371/journal.pone.0192613)
Supplement: S1 Dataset — (XLS) [file pone.0192613.s021.xls]

## Sheet: Oryza sativa
Overview table of primarily downloaded RNA-seq experiment samples
Run	DownloadPath	Experiment	LibraryStrategy	LibrarySelection	LibrarySource	LibraryLayout	InsertSize	InsertDev	Platform	Model	SRAStudy	BioProject	PubmedID	ProjectID	Sample	TaxID	ScientificName	Submission	TissueAndDevelopmentalStage	TissueName
SRR1174236	ftp://ftp-trace.ncbi.nlm.nih.gov/sra/sra-instant/reads/ByRun/sra/SRR/SRR117/SRR1174236/SRR1174236.sra	SRX474447	RNA-Seq	cDNA	TRANSCRIPTOMIC	PAIRED	0	0	ILLUMINA	Illumina HiSeq 2000	SRP038722	PRJNA238975	0	238975	SRS560343	39946	Oryza sativa Indica Group	SRA141767	LEAF	LEAF
SRR1174237	ftp://ftp-trace.ncbi.nlm.nih.gov/sra/sra-instant/reads/ByRun/sra/SRR/SRR117/SRR1174237/SRR1174237.sra	SRX474447	RNA-Seq	cDNA	TRANSCRIPTOMIC	PAIRED	0	0	ILLUMINA	Illumina HiSeq 2000	SRP038722	PRJNA238975	0	238975	SRS560343	39946	Oryza sativa Indica Group	SRA141767	NULL	NULL
SRR1174238	ftp://ftp-trace.ncbi.nlm.nih.gov/sra/sra-instant/reads/ByRun/sra/SRR/SRR117/SRR1174238/SRR1174238.sra	SRX474447	RNA-Seq	cDNA	TRANSCRIPTOMIC	PAIRED	0	0	ILLUMINA	Illumina HiSeq 2000	SRP038722	PRJNA238975	0	238975	SRS560343	39946	Oryza sativa Indica Group	SRA141767	NULL	NULL
DRR000758	ftp://ftp-trace.ncbi.nlm.nih.gov/sra/sra-instant/reads/ByRun/sra/DRR/DRR000/DRR000758/DRR000758.sra	DRX000470	RNA-Seq	cDNA	TRANSCRIPTOMIC	SINGLE	0	0	ILLUMINA	Illumina Genome Analyzer IIx	DRP000315	DRP000315	0	60497	DRS000419	39947	Oryza sativa Japonica Group	DRA000314	ROOT	ROOT
DRR000753	ftp://ftp-trace.ncbi.nlm.nih.gov/sra/sra-instant/reads/ByRun/sra/DRR/DRR000/DRR000753/DRR000753.sra	DRX000460	RNA-Seq	cDNA	TRANSCRIPTOMIC	SINGLE	0	0	ILLUMINA	Illumina Genome Analyzer IIx	DRP000315	DRP000315	0	60497	DRS000419	39947	Oryza sativa Japonica Group	DRA000314	ROOT	ROOT
DRR000754	ftp://ftp-trace.ncbi.nlm.nih.gov/sra/sra-instant/reads/ByRun/sra/DRR/DRR000/DRR000754/DRR000754.sra	DRX000465	RNA-Seq	cDNA	TRANSCRIPTOMIC	SINGLE	0	0	ILLUMINA	Illumina Genome Analyzer IIx	DRP000315	DRP000315	0	60497	DRS000419	39947	Oryza sativa Japonica Group	DRA000314	ROOT	ROOT
DRR000755	ftp://ftp-trace.ncbi.nlm.nih.gov/sra/sra-instant/reads/ByRun/sra/DRR/DRR000/DRR000755/DRR000755.sra	DRX000466	RNA-Seq	cDNA	TRANSCRIPTOMIC	SINGLE	0	0	ILLUMINA	Illumina Genome Analyzer IIx	DRP000315	DRP000315	0	60497	DRS000419	39947	Oryza sativa Japonica Group	DRA000314	ROOT	ROOT
DRR000745	ftp://ftp-trace.ncbi.nlm.nih.gov/sra/sra-instant/reads/ByRun/sra/DRR/DRR000/DRR000745/DRR000745.sra	DRX000459	RNA-Seq	cDNA	TRANSCRIPTOMIC	SINGLE	0	0	ILLUMINA	Illumina Genome Analyzer IIx	DRP000315	DRP000315	0	60497	DRS000419	39947	Oryza sativa Japonica Group	DRA000314	ROOT	ROOT
DRR000746	ftp://ftp-trace.ncbi.nlm.nih.gov/sra/sra-instant/reads/ByRun/sra/DRR/DRR000/DRR000746/DRR000746.sra	DRX000464	RNA-Seq	cDNA	TRANSCRIPTOMIC	SINGLE	0	0	ILLUMINA	Illumina Genome Analyzer IIx	DRP000315	DRP000315	0	60497	DRS000419	39947	Oryza sativa Japonica Group	DRA000314	ROOT	ROOT
DRR000747	ftp://ftp-trace.ncbi.nlm.nih.gov/sra/sra-instant/reads/ByRun/sra/DRR/DRR000/DRR000747/DRR000747.sra	DRX000469	RNA-Seq	cDNA	TRANSCRIPTOMIC	SINGLE	0	0	ILLUMINA	Illumina Genome Analyzer IIx	DRP000315	DRP000315	0	60497	DRS000419	39947	Oryza sativa Japonica Group	DRA000314	ROOT	ROOT
DRR000748	ftp://ftp-trace.ncbi.nlm.nih.gov/sra/sra-instant/reads/ByRun/sra/DRR/DRR000/DRR000748/DRR000748.sra	DRX000464	RNA-Seq	cDNA	TRANSCRIPTOMIC	SINGLE	0	0	ILLUMINA	Illumina Genome Analyzer IIx	DRP000315	DRP000315	0	60497	DRS000419	39947	Oryza sativa Japonica Group	DRA000314	ROOT	ROOT
DRR000749	ftp://ftp-trace.ncbi.nlm.nih.gov/sra/sra-instant/reads/ByRun/sra/DRR/DRR000/DRR000749/DRR000749.sra	DRX000460	RNA-Seq	cDNA	TRANSCRIPTOMIC	SINGLE	0	0	ILLUMINA	Illumina Genome Analyzer IIx	DRP000315	DRP000315	0	60497	DRS000419	39947	Oryza sativa Japonica Group	DRA000314	ROOT	ROOT
DRR000761	ftp://ftp-trace.ncbi.nlm.nih.gov/sra/sra-instant/reads/ByRun/sra/DRR/DRR000/DRR000761/DRR000761.sra	DRX000473	RNA-Seq	cDNA	TRANSCRIPTOMIC	SINGLE	0	0	ILLUMINA	Illumina Genome Analyzer IIx	DRP000315	DRP000315	0	60497	DRS000419	39947	Oryza sativa Japonica Group	DRA000314	ROOT	ROOT
DRR000762	ftp://ftp-trace.ncbi.nlm.nih.gov/sra/sra-instant/reads/ByRun/sra/DRR/DRR000/DRR000762/DRR000762.sra	DRX000474	RNA-Seq	cDNA	TRANSCRIPTOMIC	SINGLE	0	0	ILLUMINA	Illumina Genome Analyzer IIx	DRP000315	DRP000315	0	60497	DRS000419	39947	Oryza sativa Japonica Group	DRA000314	ROOT	ROOT
DRR000763	ftp://ftp-trace.ncbi.nlm.nih.gov/sra/sra-instant/reads/ByRun/sra/DRR/DRR000/DRR000763/DRR000763.sra	DRX000460	RNA-Seq	cDNA	TRANSCRIPTOMIC	SINGLE	0	0	ILLUMINA	Illumina Genome Analyzer IIx	DRP000315	DRP000315	0	60497	DRS000419	39947	Oryza sativa Japonica Group	DRA000314	ROOT	ROOT
DRR000764	ftp://ftp-trace.ncbi.nlm.nih.gov/sra/sra-instant/reads/ByRun/sra/DRR/DRR000/DRR000764/DRR000764.sra	DRX000470	RNA-Seq	cDNA	TRANSCRIPTOMIC	SINGLE	0	0	ILLUMINA	Illumina Genome Analyzer IIx	DRP000315	DRP000315	0	60497	DRS000419	39947	Oryza sativa Japonica Group	DRA000314	ROOT	ROOT
DRR000765	ftp://ftp-trace.ncbi.nlm.nih.gov/sra/sra-instant/reads/ByRun/sra/DRR/DRR000/DRR000765/DRR000765.sra	DRX000465	RNA-Seq	cDNA	TRANSCRIPTOMIC	SINGLE	0	0	ILLUMINA	Illumina Genome Analyzer IIx	DRP000315	DRP000315	0	60497	DRS000419	39947	Oryza sativa Japonica Group	DRA000314	ROOT	ROOT
DRR000766	ftp://ftp-trace.ncbi.nlm.nih.gov/sra/sra-instant/reads/ByRun/sra/DRR/DRR000/DRR000766/DRR000766.sra	DRX000466	RNA-Seq	cDNA	TRANSCRIPTOMIC	SINGLE	0	0	ILLUMINA	Illumina Genome Analyzer IIx	DRP000315	DRP000315	0	60497	DRS000419	39947	Oryza sativa Japonica Group	DRA000314	ROOT	ROOT
DRR000769	ftp://ftp-trace.ncbi.nlm.nih.gov/sra/sra-instant/reads/ByRun/sra/DRR/DRR000/DRR000769/DRR000769.sra	DRX000474	RNA-Seq	cDNA	TRANSCRIPTOMIC	SINGLE	0	0	ILLUMINA	Illumina Genome Analyzer IIx	DRP000315	DRP000315	0	60497	DRS000419	39947	Oryza sativa Japonica Group	DRA000314	ROOT	ROOT
DRR000767	ftp://ftp-trace.ncbi.nlm.nih.gov/sra/sra-instant/reads/ByRun/sra/DRR/DRR000/DRR000767/DRR000767.sra	DRX000467	RNA-Seq	cDNA	TRANSCRIPTOMIC	SINGLE	0	0	ILLUMINA	Illumina Genome Analyzer IIx	DRP000315	DRP000315	0	60497	DRS000420	39947	Oryza sativa Japonica Group	DRA000314	SHOOT	SHOOT
DRR000768	ftp://ftp-trace.ncbi.nlm.nih.gov/sra/sra-instant/reads/ByRun/sra/DRR/DRR000/DRR000768/DRR000768.sra	DRX000468	RNA-Seq	cDNA	TRANSCRIPTOMIC	SINGLE	0	0	ILLUMINA	Illumina Genome Analyzer IIx	DRP000315	DRP000315	0	60497	DRS000420	39947	Oryza sativa Japonica Group	DRA000314	SHOOT	SHOOT
DRR000750	ftp://ftp-trace.ncbi.nlm.nih.gov/sra/sra-instant/reads/ByRun/sra/DRR/DRR000/DRR000750/DRR000750.sra	DRX000461	RNA-Seq	cDNA	TRANSCRIPTOMIC	SINGLE	0	0	ILLUMINA	Illumina Genome Analyzer IIx	DRP000315	DRP000315	0	60497	DRS000420	39947	Oryza sativa Japonica Group	DRA000314	SHOOT	SHOOT
DRR000751	ftp://ftp-trace.ncbi.nlm.nih.gov/sra/sra-instant/reads/ByRun/sra/DRR/DRR000/DRR000751/DRR000751.sra	DRX000462	RNA-Seq	cDNA	TRANSCRIPTOMIC	SINGLE	0	0	ILLUMINA	Illumina Genome Analyzer IIx	DRP000315	DRP000315	0	60497	DRS000420	39947	Oryza sativa Japonica Group	DRA000314	SHOOT	SHOOT
DRR000752	ftp://ftp-trace.ncbi.nlm.nih.gov/sra/sra-instant/reads/ByRun/sra/DRR/DRR000/DRR000752/DRR000752.sra	DRX000463	RNA-Seq	cDNA	TRANSCRIPTOMIC	SINGLE	0	0	ILLUMINA	Illumina Genome Analyzer IIx	DRP000315	DRP000315	0	60497	DRS000420	39947	Oryza sativa Japonica Group	DRA000314	SHOOT	SHOOT
DRR000756	ftp://ftp-trace.ncbi.nlm.nih.gov/sra/sra-instant/reads/ByRun/sra/DRR/DRR000/DRR000756/DRR000756.sra	DRX000467	RNA-Seq	cDNA	TRANSCRIPTOMIC	SINGLE	0	0	ILLUMINA	Illumina Genome Analyzer IIx	DRP000315	DRP000315	0	60497	DRS000420	39947	Oryza sativa Japonica Group	DRA000314	SHOOT	SHOOT
DRR000757	ftp://ftp-trace.ncbi.nlm.nih.gov/sra/sra-instant/reads/ByRun/sra/DRR/DRR000/DRR000757/DRR000757.sra	DRX000468	RNA-Seq	cDNA	TRANSCRIPTOMIC	SINGLE	0	0	ILLUMINA	Illumina Genome Analyzer IIx	DRP000315	DRP000315	0	60497	DRS000420	39947	Oryza sativa Japonica Group	DRA000314	SHOOT	SHOOT
DRR000759	ftp://ftp-trace.ncbi.nlm.nih.gov/sra/sra-instant/reads/ByRun/sra/DRR/DRR000/DRR000759/DRR000759.sra	DRX000471	RNA-Seq	cDNA	TRANSCRIPTOMIC	SINGLE	0	0	ILLUMINA	Illumina Genome Analyzer IIx	DRP000315	DRP000315	0	60497	DRS000420	39947	Oryza sativa Japonica Group	DRA000314	SHOOT	SHOOT
DRR000760	ftp://ftp-trace.ncbi.nlm.nih.gov/sra/sra-instant/reads/ByRun/sra/DRR/DRR000/DRR000760/DRR000760.sra	DRX000472	RNA-Seq	cDNA	TRANSCRIPTOMIC	SINGLE	0	0	ILLUMINA	Illumina Genome Analyzer IIx	DRP000315	DRP000315	0	60497	DRS000420	39947	Oryza sativa Japonica Group	DRA000314	SHOOT	SHOOT
DRR001024	ftp://ftp-trace.ncbi.nlm.nih.gov/sra/sra-instant/reads/ByRun/sra/DRR/DRR001/DRR001024/DRR001024.sra	DRX000662	RNA-Seq	cDNA	TRANSCRIPTOMIC	SINGLE	0	0	ILLUMINA	Illumina Genome Analyzer IIx	DRP000391	DRP000391	22042334	67119	DRS000668	39947	Oryza sativa Japonica Group	DRA000385	NULL	NULL
DRR001025	ftp://ftp-trace.ncbi.nlm.nih.gov/sra/sra-instant/reads/ByRun/sra/DRR/DRR001/DRR001025/DRR001025.sra	DRX000668	RNA-Seq	cDNA	TRANSCRIPTOMIC	SINGLE	0	0	ILLUMINA	Illumina Genome Analyzer IIx	DRP000391	DRP000391	22042334	67119	DRS000668	39947	Oryza sativa Japonica Group	DRA000385	NULL	NULL
DRR001026	ftp://ftp-trace.ncbi.nlm.nih.gov/sra/sra-instant/reads/ByRun/sra/DRR/DRR001/DRR001026/DRR001026.sra	DRX000672	RNA-Seq	cDNA	TRANSCRIPTOMIC	SINGLE	0	0	ILLUMINA	Illumina Genome Analyzer IIx	DRP000391	DRP000391	22042334	67119	DRS000668	39947	Oryza sativa Japonica Group	DRA000385	NULL	NULL
DRR001027	ftp://ftp-trace.ncbi.nlm.nih.gov/sra/sra-instant/reads/ByRun/sra/DRR/DRR001/DRR001027/DRR001027.sra	DRX000664	RNA-Seq	cDNA	TRANSCRIPTOMIC	SINGLE	0	0	ILLUMINA	Illumina Genome Analyzer IIx	DRP000391	DRP000391	22042334	67119	DRS000668	39947	Oryza sativa Japonica Group	DRA000385	NULL	NULL
DRR001028	ftp://ftp-trace.ncbi.nlm.nih.gov/sra/sra-instant/reads/ByRun/sra/DRR/DRR001/DRR001028/DRR001028.sra	DRX000666	RNA-Seq	cDNA	TRANSCRIPTOMIC	SINGLE	0	0	ILLUMINA	Illumina Genome Analyzer IIx	DRP000391	DRP000391	22042334	67119	DRS000668	39947	Oryza sativa Japonica Group	DRA000385	NULL	NULL
DRR001029	ftp://ftp-trace.ncbi.nlm.nih.gov/sra/sra-instant/reads/ByRun/sra/DRR/DRR001/DRR001029/DRR001029.sra	DRX000660	RNA-Seq	cDNA	TRANSCRIPTOMIC	SINGLE	0	0	ILLUMINA	Illumina Genome Analyzer IIx	DRP000391	DRP000391	22042334	67119	DRS000668	39947	Oryza sativa Japonica Group	DRA000385	NULL	NULL
DRR001030	ftp://ftp-trace.ncbi.nlm.nih.gov/sra/sra-instant/reads/ByRun/sra/DRR/DRR001/DRR001030/DRR001030.sra	DRX000670	RNA-Seq	cDNA	TRANSCRIPTOMIC	SINGLE	0	0	ILLUMINA	Illumina Genome Analyzer IIx	DRP000391	DRP000391	22042334	67119	DRS000668	39947	Oryza sativa Japonica Group	DRA000385	NULL	NULL
DRR001031	ftp://ftp-trace.ncbi.nlm.nih.gov/sra/sra-instant/reads/ByRun/sra/DRR/DRR001/DRR001031/DRR001031.sra	DRX000662	RNA-Seq	cDNA	TRANSCRIPTOMIC	SINGLE	0	0	ILLUMINA	Illumina Genome Analyzer IIx	DRP000391	DRP000391	22042334	67119	DRS000668	39947	Oryza sativa Japonica Group	DRA000385	NULL	NULL
DRR001032	ftp://ftp-trace.ncbi.nlm.nih.gov/sra/sra-instant/reads/ByRun/sra/DRR/DRR001/DRR001032/DRR001032.sra	DRX000668	RNA-Seq	cDNA	TRANSCRIPTOMIC	SINGLE	0	0	ILLUMINA	Illumina Genome Analyzer IIx	DRP000391	DRP000391	22042334	67119	DRS000668	39947	Oryza sativa Japonica Group	DRA000385	NULL	NULL
DRR001033	ftp://ftp-trace.ncbi.nlm.nih.gov/sra/sra-instant/reads/ByRun/sra/DRR/DRR001/DRR001033/DRR001033.sra	DRX000672	RNA-Seq	cDNA	TRANSCRIPTOMIC	SINGLE	0	0	ILLUMINA	Illumina Genome Analyzer IIx	DRP000391	DRP000391	22042334	67119	DRS000668	39947	Oryza sativa Japonica Group	DRA000385	NULL	NULL
DRR001034	ftp://ftp-trace.ncbi.nlm.nih.gov/sra/sra-instant/reads/ByRun/sra/DRR/DRR001/DRR001034/DRR001034.sra	DRX000664	RNA-Seq	cDNA	TRANSCRIPTOMIC	SINGLE	0	0	ILLUMINA	Illumina Genome Analyzer IIx	DRP000391	DRP000391	22042334	67119	DRS000668	39947	Oryza sativa Japonica Group	DRA000385	NULL	NULL
DRR001035	ftp://ftp-trace.ncbi.nlm.nih.gov/sra/sra-instant/reads/ByRun/sra/DRR/DRR001/DRR001035/DRR001035.sra	DRX000666	RNA-Seq	cDNA	TRANSCRIPTOMIC	SINGLE	0	0	ILLUMINA	Illumina Genome Analyzer IIx	DRP000391	DRP000391	22042334	67119	DRS000668	39947	Oryza sativa Japonica Group	DRA000385	NULL	NULL
DRR001036	ftp://ftp-trace.ncbi.nlm.nih.gov/sra/sra-instant/reads/ByRun/sra/DRR/DRR001/DRR001036/DRR001036.sra	DRX000660	RNA-Seq	cDNA	TRANSCRIPTOMIC	SINGLE	0	0	ILLUMINA	Illumina Genome Analyzer IIx	DRP000391	DRP000391	22042334	67119	DRS000668	39947	Oryza sativa Japonica Group	DRA000385	NULL	NULL
DRR001037	ftp://ftp-trace.ncbi.nlm.nih.gov/sra/sra-instant/reads/ByRun/sra/DRR/DRR001/DRR001037/DRR001037.sra	DRX000670	RNA-Seq	cDNA	TRANSCRIPTOMIC	SINGLE	0	0	ILLUMINA	Illumina Genome Analyzer IIx	DRP000391	DRP000391	22042334	67119	DRS000668	39947	Oryza sativa Japonica Group	DRA000385	NULL	NULL
DRR001038	ftp://ftp-trace.ncbi.nlm.nih.gov/sra/sra-instant/reads/ByRun/sra/DRR/DRR001/DRR001038/DRR001038.sra	DRX000662	RNA-Seq	cDNA	TRANSCRIPTOMIC	SINGLE	0	0	ILLUMINA	Illumina Genome Analyzer IIx	DRP000391	DRP000391	22042334	67119	DRS000668	39947	Oryza sativa Japonica Group	DRA000385	NULL	NULL
DRR001039	ftp://ftp-trace.ncbi.nlm.nih.gov/sra/sra-instant/reads/ByRun/sra/DRR/DRR001/DRR001039/DRR001039.sra	DRX000668	RNA-Seq	cDNA	TRANSCRIPTOMIC	SINGLE	0	0	ILLUMINA	Illumina Genome Analyzer IIx	DRP000391	DRP000391	22042334	67119	DRS000668	39947	Oryza sativa Japonica Group	DRA000385	NULL	NULL
DRR001040	ftp://ftp-trace.ncbi.nlm.nih.gov/sra/sra-instant/reads/ByRun/sra/DRR/DRR001/DRR001040/DRR001040.sra	DRX000672	RNA-Seq	cDNA	TRANSCRIPTOMIC	SINGLE	0	0	ILLUMINA	Illumina Genome Analyzer IIx	DRP000391	DRP000391	22042334	67119	DRS000668	39947	Oryza sativa Japonica Group	DRA000385	NULL	NULL
DRR001041	ftp://ftp-trace.ncbi.nlm.nih.gov/sra/sra-instant/reads/ByRun/sra/DRR/DRR001/DRR001041/DRR001041.sra	DRX000664	RNA-Seq	cDNA	TRANSCRIPTOMIC	SINGLE	0	0	ILLUMINA	Illumina Genome Analyzer IIx	DRP000391	DRP000391	22042334	67119	DRS000668	39947	Oryza sativa Japonica Group	DRA000385	NULL	NULL
DRR001042	ftp://ftp-trace.ncbi.nlm.nih.gov/sra/sra-instant/reads/ByRun/sra/DRR/DRR001/DRR001042/DRR001042.sra	DRX000666	RNA-Seq	cDNA	TRANSCRIPTOMIC	SINGLE	0	0	ILLUMINA	Illumina Genome Analyzer IIx	DRP000391	DRP000391	22042334	67119	DRS000668	39947	Oryza sativa Japonica Group	DRA000385	NULL	NULL
DRR001043	ftp://ftp-trace.ncbi.nlm.nih.gov/sra/sra-instant/reads/ByRun/sra/DRR/DRR001/DRR001043/DRR001043.sra	DRX000660	RNA-Seq	cDNA	TRANSCRIPTOMIC	SINGLE	0	0	ILLUMINA	Illumina Genome Analyzer IIx	DRP000391	DRP000391	22042334	67119	DRS000668	39947	Oryza sativa Japonica Group	DRA000385	NULL	NULL
DRR001044	ftp://ftp-trace.ncbi.nlm.nih.gov/sra/sra-instant/reads/ByRun/sra/DRR/DRR001/DRR001044/DRR001044.sra	DRX000670	RNA-Seq	cDNA	TRANSCRIPTOMIC	SINGLE	0	0	ILLUMINA	Illumina Genome Analyzer IIx	DRP000391	DRP000391	22042334	67119	DRS000668	39947	Oryza sativa Japonica Group	DRA000385	NULL	NULL
DRR001045	ftp://ftp-trace.ncbi.nlm.nih.gov/sra/sra-instant/reads/ByRun/sra/DRR/DRR001/DRR001045/DRR001045.sra	DRX000663	RNA-Seq	cDNA	TRANSCRIPTOMIC	SINGLE	0	0	ILLUMINA	Illumina Genome Analyzer IIx	DRP000391	DRP000391	22042334	67119	DRS000668	39947	Oryza sativa Japonica Group	DRA000385	NULL	NULL
DRR001046	ftp://ftp-trace.ncbi.nlm.nih.gov/sra/sra-instant/reads/ByRun/sra/DRR/DRR001/DRR001046/DRR001046.sra	DRX000669	RNA-Seq	cDNA	TRANSCRIPTOMIC	SINGLE	0	0	ILLUMINA	Illumina Genome Analyzer IIx	DRP000391	DRP000391	22042334	67119	DRS000668	39947	Oryza sativa Japonica Group	DRA000385	NULL	NULL
DRR001047	ftp://ftp-trace.ncbi.nlm.nih.gov/sra/sra-instant/reads/ByRun/sra/DRR/DRR001/DRR001047/DRR001047.sra	DRX000673	RNA-Seq	cDNA	TRANSCRIPTOMIC	SINGLE	0	0	ILLUMINA	Illumina Genome Analyzer IIx	DRP000391	DRP000391	22042334	67119	DRS000668	39947	Oryza sativa Japonica Group	DRA000385	NULL	NULL
DRR001048	ftp://ftp-trace.ncbi.nlm.nih.gov/sra/sra-instant/reads/ByRun/sra/DRR/DRR001/DRR001048/DRR001048.sra	DRX000665	RNA-Seq	cDNA	TRANSCRIPTOMIC	SINGLE	0	0	ILLUMINA	Illumina Genome Analyzer IIx	DRP000391	DRP000391	22042334	67119	DRS000668	39947	Oryza sativa Japonica Group	DRA000385	NULL	NULL
DRR001049	ftp://ftp-trace.ncbi.nlm.nih.gov/sra/sra-instant/reads/ByRun/sra/DRR/DRR001/DRR001049/DRR001049.sra	DRX000667	RNA-Seq	cDNA	TRANSCRIPTOMIC	SINGLE	0	0	ILLUMINA	Illumina Genome Analyzer IIx	DRP000391	DRP000391	22042334	67119	DRS000668	39947	Oryza sativa Japonica Group	DRA000385	NULL	NULL
DRR001050	ftp://ftp-trace.ncbi.nlm.nih.gov/sra/sra-instant/reads/ByRun/sra/DRR/DRR001/DRR001050/DRR001050.sra	DRX000661	RNA-Seq	cDNA	TRANSCRIPTOMIC	SINGLE	0	0	ILLUMINA	Illumina Genome Analyzer IIx	DRP000391	DRP000391	22042334	67119	DRS000668	39947	Oryza sativa Japonica Group	DRA000385	NULL	NULL
DRR001051	ftp://ftp-trace.ncbi.nlm.nih.gov/sra/sra-instant/reads/ByRun/sra/DRR/DRR001/DRR001051/DRR001051.sra	DRX000671	RNA-Seq	cDNA	TRANSCRIPTOMIC	SINGLE	0	0	ILLUMINA	Illumina Genome Analyzer IIx	DRP000391	DRP000391	22042334	67119	DRS000668	39947	Oryza sativa Japonica Group	DRA000385	NULL	NULL
DRR001963	ftp://ftp-trace.ncbi.nlm.nih.gov/sra/sra-instant/reads/ByRun/sra/DRR/DRR001/DRR001963/DRR001963.sra	DRX001420	RNA-Seq	RANDOM PCR	TRANSCRIPTOMIC	SINGLE	0	0	ILLUMINA	Illumina Genome Analyzer IIx	DRP000568	DRP000568	23139845	0	DRS001349	39947	Oryza sativa Japonica Group	DRA000542	LEAF	LEAF
DRR001964	ftp://ftp-trace.ncbi.nlm.nih.gov/sra/sra-instant/reads/ByRun/sra/DRR/DRR001/DRR001964/DRR001964.sra	DRX001420	RNA-Seq	RANDOM PCR	TRANSCRIPTOMIC	SINGLE	0	0	ILLUMINA	Illumina Genome Analyzer IIx	DRP000568	DRP000568	23139845	0	DRS001349	39947	Oryza sativa Japonica Group	DRA000542	LEAF	LEAF
DRR001965	ftp://ftp-trace.ncbi.nlm.nih.gov/sra/sra-instant/reads/ByRun/sra/DRR/DRR001/DRR001965/DRR001965.sra	DRX001420	RNA-Seq	RANDOM PCR	TRANSCRIPTOMIC	SINGLE	0	0	ILLUMINA	Illumina Genome Analyzer IIx	DRP000568	DRP000568	23139845	0	DRS001349	39947	Oryza sativa Japonica Group	DRA000542	LEAF	LEAF
DRR002682	ftp://ftp-trace.ncbi.nlm.nih.gov/sra/sra-instant/reads/ByRun/sra/DRR/DRR002/DRR002682/DRR002682.sra	DRX002019	RNA-Seq	cDNA	TRANSCRIPTOMIC	SINGLE	0	0	ILLUMINA	Illumina Genome Analyzer IIx	DRP000716	DRP000716	0	0	DRS002153	39947	Oryza sativa Japonica Group	DRA000685	ROOT	ROOT
DRR002683	ftp://ftp-trace.ncbi.nlm.nih.gov/sra/sra-instant/reads/ByRun/sra/DRR/DRR002/DRR002683/DRR002683.sra	DRX002020	RNA-Seq	cDNA	TRANSCRIPTOMIC	SINGLE	0	0	ILLUMINA	Illumina Genome Analyzer IIx	DRP000716	DRP000716	0	0	DRS002153	39947	Oryza sativa Japonica Group	DRA000685	ROOT	ROOT
DRR002684	ftp://ftp-trace.ncbi.nlm.nih.gov/sra/sra-instant/reads/ByRun/sra/DRR/DRR002/DRR002684/DRR002684.sra	DRX002021	RNA-Seq	cDNA	TRANSCRIPTOMIC	SINGLE	0	0	ILLUMINA	Illumina Genome Analyzer IIx	DRP000716	DRP000716	0	0	DRS002153	39947	Oryza sativa Japonica Group	DRA000685	ROOT	ROOT
DRR002685	ftp://ftp-trace.ncbi.nlm.nih.gov/sra/sra-instant/reads/ByRun/sra/DRR/DRR002/DRR002685/DRR002685.sra	DRX002022	RNA-Seq	cDNA	TRANSCRIPTOMIC	SINGLE	0	0	ILLUMINA	Illumina Genome Analyzer IIx	DRP000716	DRP000716	0	0	DRS002153	39947	Oryza sativa Japonica Group	DRA000685	ROOT	ROOT
DRR002686	ftp://ftp-trace.ncbi.nlm.nih.gov/sra/sra-instant/reads/ByRun/sra/DRR/DRR002/DRR002686/DRR002686.sra	DRX002023	RNA-Seq	cDNA	TRANSCRIPTOMIC	SINGLE	0	0	ILLUMINA	Illumina Genome Analyzer IIx	DRP000716	DRP000716	0	0	DRS002154	39947	Oryza sativa Japonica Group	DRA000685	ROOT	ROOT
DRR002687	ftp://ftp-trace.ncbi.nlm.nih.gov/sra/sra-instant/reads/ByRun/sra/DRR/DRR002/DRR002687/DRR002687.sra	DRX002024	RNA-Seq	cDNA	TRANSCRIPTOMIC	SINGLE	0	0	ILLUMINA	Illumina Genome Analyzer IIx	DRP000716	DRP000716	0	0	DRS002154	39947	Oryza sativa Japonica Group	DRA000685	ROOT	ROOT
DRR002688	ftp://ftp-trace.ncbi.nlm.nih.gov/sra/sra-instant/reads/ByRun/sra/DRR/DRR002/DRR002688/DRR002688.sra	DRX002025	RNA-Seq	cDNA	TRANSCRIPTOMIC	SINGLE	0	0	ILLUMINA	Illumina Genome Analyzer IIx	DRP000716	DRP000716	0	0	DRS002154	39947	Oryza sativa Japonica Group	DRA000685	ROOT	ROOT
DRR002689	ftp://ftp-trace.ncbi.nlm.nih.gov/sra/sra-instant/reads/ByRun/sra/DRR/DRR002/DRR002689/DRR002689.sra	DRX002026	RNA-Seq	cDNA	TRANSCRIPTOMIC	SINGLE	0	0	ILLUMINA	Illumina Genome Analyzer IIx	DRP000716	DRP000716	0	0	DRS002154	39947	Oryza sativa Japonica Group	DRA000685	ROOT	ROOT
DRR002690	ftp://ftp-trace.ncbi.nlm.nih.gov/sra/sra-instant/reads/ByRun/sra/DRR/DRR002/DRR002690/DRR002690.sra	DRX002027	RNA-Seq	cDNA	TRANSCRIPTOMIC	SINGLE	0	0	ILLUMINA	Illumina Genome Analyzer IIx	DRP000716	DRP000716	0	0	DRS002155	39947	Oryza sativa Japonica Group	DRA000685	SHOOT	SHOOT
DRR002691	ftp://ftp-trace.ncbi.nlm.nih.gov/sra/sra-instant/reads/ByRun/sra/DRR/DRR002/DRR002691/DRR002691.sra	DRX002028	RNA-Seq	cDNA	TRANSCRIPTOMIC	SINGLE	0	0	ILLUMINA	Illumina Genome Analyzer IIx	DRP000716	DRP000716	0	0	DRS002155	39947	Oryza sativa Japonica Group	DRA000685	SHOOT	SHOOT
DRR002692	ftp://ftp-trace.ncbi.nlm.nih.gov/sra/sra-instant/reads/ByRun/sra/DRR/DRR002/DRR002692/DRR002692.sra	DRX002029	RNA-Seq	cDNA	TRANSCRIPTOMIC	SINGLE	0	0	ILLUMINA	Illumina Genome Analyzer IIx	DRP000716	DRP000716	0	0	DRS002155	39947	Oryza sativa Japonica Group	DRA000685	SHOOT	SHOOT
DRR002693	ftp://ftp-trace.ncbi.nlm.nih.gov/sra/sra-instant/reads/ByRun/sra/DRR/DRR002/DRR002693/DRR002693.sra	DRX002030	RNA-Seq	cDNA	TRANSCRIPTOMIC	SINGLE	0	0	ILLUMINA	Illumina Genome Analyzer IIx	DRP000716	DRP000716	0	0	DRS002156	39947	Oryza sativa Japonica Group	DRA000685	SHOOT	SHOOT
DRR002694	ftp://ftp-trace.ncbi.nlm.nih.gov/sra/sra-instant/reads/ByRun/sra/DRR/DRR002/DRR002694/DRR002694.sra	DRX002031	RNA-Seq	cDNA	TRANSCRIPTOMIC	SINGLE	0	0	ILLUMINA	Illumina Genome Analyzer IIx	DRP000716	DRP000716	0	0	DRS002156	39947	Oryza sativa Japonica Group	DRA000685	SHOOT	SHOOT
DRR002695	ftp://ftp-trace.ncbi.nlm.nih.gov/sra/sra-instant/reads/ByRun/sra/DRR/DRR002/DRR002695/DRR002695.sra	DRX002032	RNA-Seq	cDNA	TRANSCRIPTOMIC	SINGLE	0	0	ILLUMINA	Illumina Genome Analyzer IIx	DRP000716	DRP000716	0	0	DRS002156	39947	Oryza sativa Japonica Group	DRA000685	SHOOT	SHOOT
DRR002696	ftp://ftp-trace.ncbi.nlm.nih.gov/sra/sra-instant/reads/ByRun/sra/DRR/DRR002/DRR002696/DRR002696.sra	DRX002033	RNA-Seq	cDNA	TRANSCRIPTOMIC	SINGLE	0	0	ILLUMINA	Illumina Genome Analyzer IIx	DRP000716	DRP000716	0	0	DRS002157	39947	Oryza sativa Japonica Group	DRA000685	ROOT	ROOT
DRR002697	ftp://ftp-trace.ncbi.nlm.nih.gov/sra/sra-instant/reads/ByRun/sra/DRR/DRR002/DRR002697/DRR002697.sra	DRX002034	RNA-Seq	cDNA	TRANSCRIPTOMIC	SINGLE	0	0	ILLUMINA	Illumina Genome Analyzer IIx	DRP000716	DRP000716	0	0	DRS002157	39947	Oryza sativa Japonica Group	DRA000685	ROOT	ROOT
DRR002698	ftp://ftp-trace.ncbi.nlm.nih.gov/sra/sra-instant/reads/ByRun/sra/DRR/DRR002/DRR002698/DRR002698.sra	DRX002035	RNA-Seq	cDNA	TRANSCRIPTOMIC	SINGLE	0	0	ILLUMINA	Illumina Genome Analyzer IIx	DRP000716	DRP000716	0	0	DRS002157	39947	Oryza sativa Japonica Group	DRA000685	ROOT	ROOT
DRR002699	ftp://ftp-trace.ncbi.nlm.nih.gov/sra/sra-instant/reads/ByRun/sra/DRR/DRR002/DRR002699/DRR002699.sra	DRX002036	RNA-Seq	cDNA	TRANSCRIPTOMIC	SINGLE	0	0	ILLUMINA	Illumina Genome Analyzer IIx	DRP000716	DRP000716	0	0	DRS002157	39947	Oryza sativa Japonica Group	DRA000685	ROOT	ROOT
DRR002700	ftp://ftp-trace.ncbi.nlm.nih.gov/sra/sra-instant/reads/ByRun/sra/DRR/DRR002/DRR002700/DRR002700.sra	DRX002037	RNA-Seq	cDNA	TRANSCRIPTOMIC	SINGLE	0	0	ILLUMINA	Illumina Genome Analyzer IIx	DRP000716	DRP000716	0	0	DRS002158	39947	Oryza sativa Japonica Group	DRA000685	ROOT	ROOT
DRR002701	ftp://ftp-trace.ncbi.nlm.nih.gov/sra/sra-instant/reads/ByRun/sra/DRR/DRR002/DRR002701/DRR002701.sra	DRX002038	RNA-Seq	cDNA	TRANSCRIPTOMIC	SINGLE	0	0	ILLUMINA	Illumina Genome Analyzer IIx	DRP000716	DRP000716	0	0	DRS002158	39947	Oryza sativa Japonica Group	DRA000685	ROOT	ROOT
DRR002702	ftp://ftp-trace.ncbi.nlm.nih.gov/sra/sra-instant/reads/ByRun/sra/DRR/DRR002/DRR002702/DRR002702.sra	DRX002039	RNA-Seq	cDNA	TRANSCRIPTOMIC	SINGLE	0	0	ILLUMINA	Illumina Genome Analyzer IIx	DRP000716	DRP000716	0	0	DRS002158	39947	Oryza sativa Japonica Group	DRA000685	ROOT	ROOT
DRR002703	ftp://ftp-trace.ncbi.nlm.nih.gov/sra/sra-instant/reads/ByRun/sra/DRR/DRR002/DRR002703/DRR002703.sra	DRX002040	RNA-Seq	cDNA	TRANSCRIPTOMIC	SINGLE	0	0	ILLUMINA	Illumina Genome Analyzer IIx	DRP000716	DRP000716	0	0	DRS002158	39947	Oryza sativa Japonica Group	DRA000685	ROOT	ROOT
DRR002704	ftp://ftp-trace.ncbi.nlm.nih.gov/sra/sra-instant/reads/ByRun/sra/DRR/DRR002/DRR002704/DRR002704.sra	DRX002041	RNA-Seq	cDNA	TRANSCRIPTOMIC	SINGLE	0	0	ILLUMINA	Illumina Genome Analyzer IIx	DRP000716	DRP000716	0	0	DRS002159	39947	Oryza sativa Japonica Group	DRA000685	SHOOT	SHOOT
DRR002705	ftp://ftp-trace.ncbi.nlm.nih.gov/sra/sra-instant/reads/ByRun/sra/DRR/DRR002/DRR002705/DRR002705.sra	DRX002042	RNA-Seq	cDNA	TRANSCRIPTOMIC	SINGLE	0	0	ILLUMINA	Illumina Genome Analyzer IIx	DRP000716	DRP000716	0	0	DRS002159	39947	Oryza sativa Japonica Group	DRA000685	SHOOT	SHOOT
DRR002706	ftp://ftp-trace.ncbi.nlm.nih.gov/sra/sra-instant/reads/ByRun/sra/DRR/DRR002/DRR002706/DRR002706.sra	DRX002043	RNA-Seq	cDNA	TRANSCRIPTOMIC	SINGLE	0	0	ILLUMINA	Illumina Genome Analyzer IIx	DRP000716	DRP000716	0	0	DRS002159	39947	Oryza sativa Japonica Group	DRA000685	SHOOT	SHOOT
DRR002707	ftp://ftp-trace.ncbi.nlm.nih.gov/sra/sra-instant/reads/ByRun/sra/DRR/DRR002/DRR002707/DRR002707.sra	DRX002044	RNA-Seq	cDNA	TRANSCRIPTOMIC	SINGLE	0	0	ILLUMINA	Illumina Genome Analyzer IIx	DRP000716	DRP000716	0	0	DRS002160	39947	Oryza sativa Japonica Group	DRA000685	SHOOT	SHOOT
DRR002708	ftp://ftp-trace.ncbi.nlm.nih.gov/sra/sra-instant/reads/ByRun/sra/DRR/DRR002/DRR002708/DRR002708.sra	DRX002045	RNA-Seq	cDNA	TRANSCRIPTOMIC	SINGLE	0	0	ILLUMINA	Illumina Genome Analyzer IIx	DRP000716	DRP000716	0	0	DRS002160	39947	Oryza sativa Japonica Group	DRA000685	SHOOT	SHOOT
DRR002709	ftp://ftp-trace.ncbi.nlm.nih.gov/sra/sra-instant/reads/ByRun/sra/DRR/DRR002/DRR002709/DRR002709.sra	DRX002046	RNA-Seq	cDNA	TRANSCRIPTOMIC	SINGLE	0	0	ILLUMINA	Illumina Genome Analyzer IIx	DRP000716	DRP000716	0	0	DRS002160	39947	Oryza sativa Japonica Group	DRA000685	SHOOT	SHOOT
DRR002710	ftp://ftp-trace.ncbi.nlm.nih.gov/sra/sra-instant/reads/ByRun/sra/DRR/DRR002/DRR002710/DRR002710.sra	DRX002047	RNA-Seq	cDNA	TRANSCRIPTOMIC	SINGLE	0	0	ILLUMINA	Illumina Genome Analyzer IIx	DRP000716	DRP000716	0	0	DRS002161	39947	Oryza sativa Japonica Group	DRA000685	ROOT	ROOT
DRR002711	ftp://ftp-trace.ncbi.nlm.nih.gov/sra/sra-instant/reads/ByRun/sra/DRR/DRR002/DRR002711/DRR002711.sra	DRX002048	RNA-Seq	cDNA	TRANSCRIPTOMIC	SINGLE	0	0	ILLUMINA	Illumina Genome Analyzer IIx	DRP000716	DRP000716	0	0	DRS002161	39947	Oryza sativa Japonica Group	DRA000685	ROOT	ROOT
DRR002712	ftp://ftp-trace.ncbi.nlm.nih.gov/sra/sra-instant/reads/ByRun/sra/DRR/DRR002/DRR002712/DRR002712.sra	DRX002049	RNA-Seq	cDNA	TRANSCRIPTOMIC	SINGLE	0	0	ILLUMINA	Illumina Genome Analyzer IIx	DRP000716	DRP000716	0	0	DRS002161	39947	Oryza sativa Japonica Group	DRA000685	ROOT	ROOT
DRR002713	ftp://ftp-trace.ncbi.nlm.nih.gov/sra/sra-instant/reads/ByRun/sra/DRR/DRR002/DRR002713/DRR002713.sra	DRX002050	RNA-Seq	cDNA	TRANSCRIPTOMIC	SINGLE	0	0	ILLUMINA	Illumina Genome Analyzer IIx	DRP000716	DRP000716	0	0	DRS002161	39947	Oryza sativa Japonica Group	DRA000685	ROOT	ROOT
DRR002716	ftp://ftp-trace.ncbi.nlm.nih.gov/sra/sra-instant/reads/ByRun/sra/DRR/DRR002/DRR002716/DRR002716.sra	DRX002053	RNA-Seq	cDNA	TRANSCRIPTOMIC	SINGLE	0	0	ILLUMINA	Illumina Genome Analyzer IIx	DRP000716	DRP000716	0	0	DRS002162	39947	Oryza sativa Japonica Group	DRA000685	ROOT	ROOT
DRR002715	ftp://ftp-trace.ncbi.nlm.nih.gov/sra/sra-instant/reads/ByRun/sra/DRR/DRR002/DRR002715/DRR002715.sra	DRX002052	RNA-Seq	cDNA	TRANSCRIPTOMIC	SINGLE	0	0	ILLUMINA	Illumina Genome Analyzer IIx	DRP000716	DRP000716	0	0	DRS002162	39947	Oryza sativa Japonica Group	DRA000685	ROOT	ROOT
DRR002717	ftp://ftp-trace.ncbi.nlm.nih.gov/sra/sra-instant/reads/ByRun/sra/DRR/DRR002/DRR002717/DRR002717.sra	DRX002054	RNA-Seq	cDNA	TRANSCRIPTOMIC	SINGLE	0	0	ILLUMINA	Illumina Genome Analyzer IIx	DRP000716	DRP000716	0	0	DRS002162	39947	Oryza sativa Japonica Group	DRA000685	ROOT	ROOT
DRR002714	ftp://ftp-trace.ncbi.nlm.nih.gov/sra/sra-instant/reads/ByRun/sra/DRR/DRR002/DRR002714/DRR002714.sra	DRX002051	RNA-Seq	cDNA	TRANSCRIPTOMIC	SINGLE	0	0	ILLUMINA	Illumina Genome Analyzer IIx	DRP000716	DRP000716	0	0	DRS002162	39947	Oryza sativa Japonica Group	DRA000685	ROOT	ROOT
DRR002719	ftp://ftp-trace.ncbi.nlm.nih.gov/sra/sra-instant/reads/ByRun/sra/DRR/DRR002/DRR002719/DRR002719.sra	DRX002056	RNA-Seq	cDNA	TRANSCRIPTOMIC	SINGLE	0	0	ILLUMINA	Illumina Genome Analyzer IIx	DRP000716	DRP000716	0	0	DRS002163	39947	Oryza sativa Japonica Group	DRA000685	SHOOT	SHOOT
DRR002720	ftp://ftp-trace.ncbi.nlm.nih.gov/sra/sra-instant/reads/ByRun/sra/DRR/DRR002/DRR002720/DRR002720.sra	DRX002057	RNA-Seq	cDNA	TRANSCRIPTOMIC	SINGLE	0	0	ILLUMINA	Illumina Genome Analyzer IIx	DRP000716	DRP000716	0	0	DRS002163	39947	Oryza sativa Japonica Group	DRA000685	SHOOT	SHOOT
DRR002718	ftp://ftp-trace.ncbi.nlm.nih.gov/sra/sra-instant/reads/ByRun/sra/DRR/DRR002/DRR002718/DRR002718.sra	DRX002055	RNA-Seq	cDNA	TRANSCRIPTOMIC	SINGLE	0	0	ILLUMINA	Illumina Genome Analyzer IIx	DRP000716	DRP000716	0	0	DRS002163	39947	Oryza sativa Japonica Group	DRA000685	SHOOT	SHOOT
DRR002723	ftp://ftp-trace.ncbi.nlm.nih.gov/sra/sra-instant/reads/ByRun/sra/DRR/DRR002/DRR002723/DRR002723.sra	DRX002060	RNA-Seq	cDNA	TRANSCRIPTOMIC	SINGLE	0	0	ILLUMINA	Illumina Genome Analyzer IIx	DRP000716	DRP000716	0	0	DRS002164	39947	Oryza sativa Japonica Group	DRA000685	SHOOT	SHOOT
DRR002721	ftp://ftp-trace.ncbi.nlm.nih.gov/sra/sra-instant/reads/ByRun/sra/DRR/DRR002/DRR002721/DRR002721.sra	DRX002058	RNA-Seq	cDNA	TRANSCRIPTOMIC	SINGLE	0	0	ILLUMINA	Illumina Genome Analyzer IIx	DRP000716	DRP000716	0	0	DRS002164	39947	Oryza sativa Japonica Group	DRA000685	SHOOT	SHOOT
DRR002722	ftp://ftp-trace.ncbi.nlm.nih.gov/sra/sra-instant/reads/ByRun/sra/DRR/DRR002/DRR002722/DRR002722.sra	DRX002059	RNA-Seq	cDNA	TRANSCRIPTOMIC	SINGLE	0	0	ILLUMINA	Illumina Genome Analyzer IIx	DRP000716	DRP000716	0	0	DRS002164	39947	Oryza sativa Japonica Group	DRA000685	SHOOT	SHOOT
DRR002725	ftp://ftp-trace.ncbi.nlm.nih.gov/sra/sra-instant/reads/ByRun/sra/DRR/DRR002/DRR002725/DRR002725.sra	DRX002062	RNA-Seq	cDNA	TRANSCRIPTOMIC	SINGLE	0	0	ILLUMINA	Illumina Genome Analyzer IIx	DRP000716	DRP000716	0	0	DRS002165	39946	Oryza sativa Indica Group	DRA000685	ROOT	ROOT
DRR002726	ftp://ftp-trace.ncbi.nlm.nih.gov/sra/sra-instant/reads/ByRun/sra/DRR/DRR002/DRR002726/DRR002726.sra	DRX002063	RNA-Seq	cDNA	TRANSCRIPTOMIC	SINGLE	0	0	ILLUMINA	Illumina Genome Analyzer IIx	DRP000716	DRP000716	0	0	DRS002165	39946	Oryza sativa Indica Group	DRA000685	ROOT	ROOT
DRR002724	ftp://ftp-trace.ncbi.nlm.nih.gov/sra/sra-instant/reads/ByRun/sra/DRR/DRR002/DRR002724/DRR002724.sra	DRX002061	RNA-Seq	cDNA	TRANSCRIPTOMIC	SINGLE	0	0	ILLUMINA	Illumina Genome Analyzer IIx	DRP000716	DRP000716	0	0	DRS002165	39946	Oryza sativa Indica Group	DRA000685	ROOT	ROOT
DRR002727	ftp://ftp-trace.ncbi.nlm.nih.gov/sra/sra-instant/reads/ByRun/sra/DRR/DRR002/DRR002727/DRR002727.sra	DRX002064	RNA-Seq	cDNA	TRANSCRIPTOMIC	SINGLE	0	0	ILLUMINA	Illumina Genome Analyzer IIx	DRP000716	DRP000716	0	0	DRS002166	39946	Oryza sativa Indica Group	DRA000685	ROOT	ROOT
DRR002730	ftp://ftp-trace.ncbi.nlm.nih.gov/sra/sra-instant/reads/ByRun/sra/DRR/DRR002/DRR002730/DRR002730.sra	DRX002067	RNA-Seq	cDNA	TRANSCRIPTOMIC	SINGLE	0	0	ILLUMINA	Illumina Genome Analyzer IIx	DRP000716	DRP000716	0	0	DRS002166	39946	Oryza sativa Indica Group	DRA000685	ROOT	ROOT
DRR002728	ftp://ftp-trace.ncbi.nlm.nih.gov/sra/sra-instant/reads/ByRun/sra/DRR/DRR002/DRR002728/DRR002728.sra	DRX002065	RNA-Seq	cDNA	TRANSCRIPTOMIC	SINGLE	0	0	ILLUMINA	Illumina Genome Analyzer IIx	DRP000716	DRP000716	0	0	DRS002166	39946	Oryza sativa Indica Group	DRA000685	ROOT	ROOT
DRR002729	ftp://ftp-trace.ncbi.nlm.nih.gov/sra/sra-instant/reads/ByRun/sra/DRR/DRR002/DRR002729/DRR002729.sra	DRX002066	RNA-Seq	cDNA	TRANSCRIPTOMIC	SINGLE	0	0	ILLUMINA	Illumina Genome Analyzer IIx	DRP000716	DRP000716	0	0	DRS002166	39946	Oryza sativa Indica Group	DRA000685	ROOT	ROOT
DRR002731	ftp://ftp-trace.ncbi.nlm.nih.gov/sra/sra-instant/reads/ByRun/sra/DRR/DRR002/DRR002731/DRR002731.sra	DRX002068	RNA-Seq	cDNA	TRANSCRIPTOMIC	SINGLE	0	0	ILLUMINA	Illumina Genome Analyzer IIx	DRP000716	DRP000716	0	0	DRS002167	39946	Oryza sativa Indica Group	DRA000685	SHOOT	SHOOT
DRR002732	ftp://ftp-trace.ncbi.nlm.nih.gov/sra/sra-instant/reads/ByRun/sra/DRR/DRR002/DRR002732/DRR002732.sra	DRX002069	RNA-Seq	cDNA	TRANSCRIPTOMIC	SINGLE	0	0	ILLUMINA	Illumina Genome Analyzer IIx	DRP000716	DRP000716	0	0	DRS002167	39946	Oryza sativa Indica Group	DRA000685	SHOOT	SHOOT
DRR002733	ftp://ftp-trace.ncbi.nlm.nih.gov/sra/sra-instant/reads/ByRun/sra/DRR/DRR002/DRR002733/DRR002733.sra	DRX002070	RNA-Seq	cDNA	TRANSCRIPTOMIC	SINGLE	0	0	ILLUMINA	Illumina Genome Analyzer IIx	DRP000716	DRP000716	0	0	DRS002167	39946	Oryza sativa Indica Group	DRA000685	SHOOT	SHOOT
DRR002734	ftp://ftp-trace.ncbi.nlm.nih.gov/sra/sra-instant/reads/ByRun/sra/DRR/DRR002/DRR002734/DRR002734.sra	DRX002071	RNA-Seq	cDNA	TRANSCRIPTOMIC	SINGLE	0	0	ILLUMINA	Illumina Genome Analyzer IIx	DRP000716	DRP000716	0	0	DRS002167	39946	Oryza sativa Indica Group	DRA000685	SHOOT	SHOOT
DRR002736	ftp://ftp-trace.ncbi.nlm.nih.gov/sra/sra-instant/reads/ByRun/sra/DRR/DRR002/DRR002736/DRR002736.sra	DRX002073	RNA-Seq	cDNA	TRANSCRIPTOMIC	SINGLE	0	0	ILLUMINA	Illumina Genome Analyzer IIx	DRP000716	DRP000716	0	0	DRS002168	39946	Oryza sativa Indica Group	DRA000685	SHOOT	SHOOT
DRR002737	ftp://ftp-trace.ncbi.nlm.nih.gov/sra/sra-instant/reads/ByRun/sra/DRR/DRR002/DRR002737/DRR002737.sra	DRX002074	RNA-Seq	cDNA	TRANSCRIPTOMIC	SINGLE	0	0	ILLUMINA	Illumina Genome Analyzer IIx	DRP000716	DRP000716	0	0	DRS002168	39946	Oryza sativa Indica Group	DRA000685	SHOOT	SHOOT
DRR002735	ftp://ftp-trace.ncbi.nlm.nih.gov/sra/sra-instant/reads/ByRun/sra/DRR/DRR002/DRR002735/DRR002735.sra	DRX002072	RNA-Seq	cDNA	TRANSCRIPTOMIC	SINGLE	0	0	ILLUMINA	Illumina Genome Analyzer IIx	DRP000716	DRP000716	0	0	DRS002168	39946	Oryza sativa Indica Group	DRA000685	SHOOT	SHOOT
DRR002738	ftp://ftp-trace.ncbi.nlm.nih.gov/sra/sra-instant/reads/ByRun/sra/DRR/DRR002/DRR002738/DRR002738.sra	DRX002075	RNA-Seq	cDNA	TRANSCRIPTOMIC	SINGLE	0	0	ILLUMINA	Illumina Genome Analyzer IIx	DRP000716	DRP000716	0	0	DRS002168	39946	Oryza sativa Indica Group	DRA000685	SHOOT	SHOOT
DRR013723	ftp://ftp-trace.ncbi.nlm.nih.gov/sra/sra-instant/reads/ByRun/sra/DRR/DRR013/DRR013723/DRR013723.sra	DRX012275	RNA-Seq	cDNA	TRANSCRIPTOMIC	PAIRED	0	0	ILLUMINA	Illumina Genome Analyzer IIx	DRP001148	DRP001148	0	0	DRS012086	39946	Oryza sativa Indica Group	DRA001099	NULL	NULL
DRR013722	ftp://ftp-trace.ncbi.nlm.nih.gov/sra/sra-instant/reads/ByRun/sra/DRR/DRR013/DRR013722/DRR013722.sra	DRX012274	RNA-Seq	cDNA	TRANSCRIPTOMIC	PAIRED	0	0	ILLUMINA	Illumina Genome Analyzer IIx	DRP001148	DRP001148	0	0	DRS012086	39946	Oryza sativa Indica Group	DRA001099	NULL	NULL
DRR016141	ftp://ftp-trace.ncbi.nlm.nih.gov/sra/sra-instant/reads/ByRun/sra/DRR/DRR016/DRR016141/DRR016141.sra	DRX014510	RNA-Seq	cDNA	TRANSCRIPTOMIC	SINGLE	0	0	ILLUMINA	Illumina HiSeq 2000	DRP001762	DRP001762	0	0	DRS014225	39947	Oryza sativa Japonica Group	DRA001689	ANTHER	ANTHER
SRR1174190	ftp://ftp-trace.ncbi.nlm.nih.gov/sra/sra-instant/reads/ByRun/sra/SRR/SRR117/SRR1174190/SRR1174190.sra	SRX474403	RNA-Seq	cDNA	TRANSCRIPTOMIC	SINGLE	0	0	ILLUMINA	Illumina HiSeq 2000	SRP038713	GSE55234	0	0	SRS560304	4530	Oryza sativa	SRA141740	THE 2ND INTERNODES	STEM
SRR1174191	ftp://ftp-trace.ncbi.nlm.nih.gov/sra/sra-instant/reads/ByRun/sra/SRR/SRR117/SRR1174191/SRR1174191.sra	SRX474404	RNA-Seq	cDNA	TRANSCRIPTOMIC	SINGLE	0	0	ILLUMINA	Illumina HiSeq 2000	SRP038713	GSE55234	0	0	SRS560305	4530	Oryza sativa	SRA141740	THE 2ND INTERNODES	STEM
SRR1174192	ftp://ftp-trace.ncbi.nlm.nih.gov/sra/sra-instant/reads/ByRun/sra/SRR/SRR117/SRR1174192/SRR1174192.sra	SRX474405	RNA-Seq	cDNA	TRANSCRIPTOMIC	SINGLE	0	0	ILLUMINA	Illumina HiSeq 2000	SRP038713	GSE55234	0	0	SRS560306	4530	Oryza sativa	SRA141740	THE 2ND INTERNODES	STEM
SRR1178905	ftp://ftp-trace.ncbi.nlm.nih.gov/sra/sra-instant/reads/ByRun/sra/SRR/SRR117/SRR1178905/SRR1178905.sra	SRX477950	RNA-Seq	PolyA	TRANSCRIPTOMIC	PAIRED	0	0	ILLUMINA	Illumina HiSeq 2000	SRP039045	PRJNA13141	12447438	13141	SRS563566	39947	Oryza sativa Japonica Group	SRA142904	LEAF	LEAF
SRR1178906	ftp://ftp-trace.ncbi.nlm.nih.gov/sra/sra-instant/reads/ByRun/sra/SRR/SRR117/SRR1178906/SRR1178906.sra	SRX477951	RNA-Seq	PolyA	TRANSCRIPTOMIC	PAIRED	0	0	ILLUMINA	Illumina HiSeq 2000	SRP039045	PRJNA13141	12447438	13141	SRS563567	39947	Oryza sativa Japonica Group	SRA142904	PANICLE	PANICLE
SRR1179192	ftp://ftp-trace.ncbi.nlm.nih.gov/sra/sra-instant/reads/ByRun/sra/SRR/SRR117/SRR1179192/SRR1179192.sra	SRX477952	RNA-Seq	PolyA	TRANSCRIPTOMIC	PAIRED	0	0	ILLUMINA	Illumina HiSeq 2000	SRP039045	PRJNA13141	12447438	13141	SRS563568	39947	Oryza sativa Japonica Group	SRA142904	ROOT	ROOT
SRR1117295	ftp://ftp-trace.ncbi.nlm.nih.gov/sra/sra-instant/reads/ByRun/sra/SRR/SRR111/SRR1117295/SRR1117295.sra	SRX425442	RNA-Seq	PolyA	TRANSCRIPTOMIC	PAIRED	200	0	ILLUMINA	Illumina HiSeq 2000	SRP035332	PRJNA234333	0	234333	SRS529087	4530	Oryza sativa Indica Group x Oryza sativa Japonica Group	SRA108714	PANICLE	PANICLE
SRR1117255	ftp://ftp-trace.ncbi.nlm.nih.gov/sra/sra-instant/reads/ByRun/sra/SRR/SRR111/SRR1117255/SRR1117255.sra	SRX425441	RNA-Seq	PolyA	TRANSCRIPTOMIC	PAIRED	0	0	ILLUMINA	Illumina HiSeq 2000	SRP035332	PRJNA234333	0	234333	SRS529086	4530	Oryza sativa Japonica Group x Oryza sativa Indica Group	SRA108714	PANICLE	PANICLE
ERR037679	ftp://ftp-trace.ncbi.nlm.nih.gov/sra/sra-instant/reads/ByRun/sra/ERR/ERR037/ERR037679/ERR037679.sra	ERX149347	RNA-Seq	size fractionation	TRANSCRIPTOMIC	PAIRED	200	0	ILLUMINA	Illumina Genome Analyzer IIx	ERP000760	E-MTAB-721	0	204319	ERS040158	4530	Oryza sativa Japonica Group	ERA037246	SEEDLING	SEEDLING
ERR037681	ftp://ftp-trace.ncbi.nlm.nih.gov/sra/sra-instant/reads/ByRun/sra/ERR/ERR037/ERR037681/ERR037681.sra	ERX149348	RNA-Seq	size fractionation	TRANSCRIPTOMIC	PAIRED	200	0	ILLUMINA	Illumina Genome Analyzer IIx	ERP000760	E-MTAB-721	0	204319	ERS040159	4530	Oryza sativa Japonica Group	ERA037246	SEEDLING	SEEDLING
ERR037683	ftp://ftp-trace.ncbi.nlm.nih.gov/sra/sra-instant/reads/ByRun/sra/ERR/ERR037/ERR037683/ERR037683.sra	ERX149349	RNA-Seq	size fractionation	TRANSCRIPTOMIC	PAIRED	200	0	ILLUMINA	Illumina Genome Analyzer IIx	ERP000760	E-MTAB-721	0	204319	ERS040149	4530	Oryza sativa Japonica Group	ERA037246	SEEDLING	SEEDLING
ERR037685	ftp://ftp-trace.ncbi.nlm.nih.gov/sra/sra-instant/reads/ByRun/sra/ERR/ERR037/ERR037685/ERR037685.sra	ERX149350	RNA-Seq	size fractionation	TRANSCRIPTOMIC	PAIRED	200	0	ILLUMINA	Illumina Genome Analyzer IIx	ERP000760	E-MTAB-721	0	204319	ERS040156	4530	Oryza sativa Japonica Group	ERA037246	SEEDLING	SEEDLING
ERR037687	ftp://ftp-trace.ncbi.nlm.nih.gov/sra/sra-instant/reads/ByRun/sra/ERR/ERR037/ERR037687/ERR037687.sra	ERX149351	RNA-Seq	size fractionation	TRANSCRIPTOMIC	PAIRED	200	0	ILLUMINA	Illumina Genome Analyzer IIx	ERP000760	E-MTAB-721	0	204319	ERS040152	4530	Oryza sativa Japonica Group	ERA037246	SEEDLING	SEEDLING
SRR478964	ftp://ftp-trace.ncbi.nlm.nih.gov/sra/sra-instant/reads/ByRun/sra/SRR/SRR478/SRR478964/SRR478964.sra	SRX140457	RNA-Seq	size fractionation	TRANSCRIPTOMIC	SINGLE	0	0	ILLUMINA	Illumina Genome Analyzer IIx	SRP010770	GSE35562	23839787	152685	SRS308826	4530	Oryza sativa	SRA049909	LEAF	LEAF
SRR478965	ftp://ftp-trace.ncbi.nlm.nih.gov/sra/sra-instant/reads/ByRun/sra/SRR/SRR478/SRR478965/SRR478965.sra	SRX140458	RNA-Seq	size fractionation	TRANSCRIPTOMIC	SINGLE	0	0	ILLUMINA	Illumina Genome Analyzer IIx	SRP010770	GSE35562	23839787	152685	SRS308827	4530	Oryza sativa	SRA049909	LEAF	LEAF
SRR478966	ftp://ftp-trace.ncbi.nlm.nih.gov/sra/sra-instant/reads/ByRun/sra/SRR/SRR478/SRR478966/SRR478966.sra	SRX140459	RNA-Seq	size fractionation	TRANSCRIPTOMIC	SINGLE	0	0	ILLUMINA	Illumina Genome Analyzer IIx	SRP010770	GSE35562	23839787	152685	SRS308828	4530	Oryza sativa	SRA049909	LEAF	LEAF
SRR478967	ftp://ftp-trace.ncbi.nlm.nih.gov/sra/sra-instant/reads/ByRun/sra/SRR/SRR478/SRR478967/SRR478967.sra	SRX140460	RNA-Seq	size fractionation	TRANSCRIPTOMIC	SINGLE	0	0	ILLUMINA	Illumina Genome Analyzer IIx	SRP010770	GSE35562	23839787	152685	SRS308829	4530	Oryza sativa	SRA049909	LEAF	LEAF
SRR478968	ftp://ftp-trace.ncbi.nlm.nih.gov/sra/sra-instant/reads/ByRun/sra/SRR/SRR478/SRR478968/SRR478968.sra	SRX140461	RNA-Seq	size fractionation	TRANSCRIPTOMIC	SINGLE	0	0	ILLUMINA	Illumina Genome Analyzer IIx	SRP010770	GSE35562	23839787	152685	SRS308830	4530	Oryza sativa Japonica Group	SRA049909	LEAF	LEAF
SRR478969	ftp://ftp-trace.ncbi.nlm.nih.gov/sra/sra-instant/reads/ByRun/sra/SRR/SRR478/SRR478969/SRR478969.sra	SRX140462	RNA-Seq	size fractionation	TRANSCRIPTOMIC	SINGLE	0	0	ILLUMINA	Illumina Genome Analyzer IIx	SRP010770	GSE35562	23839787	152685	SRS308831	4530	Oryza sativa Japonica Group	SRA049909	LEAF	LEAF
SRR478970	ftp://ftp-trace.ncbi.nlm.nih.gov/sra/sra-instant/reads/ByRun/sra/SRR/SRR478/SRR478970/SRR478970.sra	SRX140463	RNA-Seq	size fractionation	TRANSCRIPTOMIC	SINGLE	0	0	ILLUMINA	Illumina Genome Analyzer IIx	SRP010770	GSE35562	23839787	152685	SRS308832	4530	Oryza sativa Japonica Group	SRA049909	LEAF	LEAF
SRR447135	ftp://ftp-trace.ncbi.nlm.nih.gov/sra/sra-instant/reads/ByRun/sra/SRR/SRR447/SRR447135/SRR447135.sra	SRX130843	RNA-Seq	cDNA	TRANSCRIPTOMIC	SINGLE	0	0	ILLUMINA	Illumina Genome Analyzer IIx	SRP011893	GSE36696	22537016	153619	SRS302233	39947	Oryza sativa Japonica Group	SRA051229	SHOOT	SHOOT
SRR447136	ftp://ftp-trace.ncbi.nlm.nih.gov/sra/sra-instant/reads/ByRun/sra/SRR/SRR447/SRR447136/SRR447136.sra	SRX130844	RNA-Seq	cDNA	TRANSCRIPTOMIC	SINGLE	0	0	ILLUMINA	Illumina Genome Analyzer IIx	SRP011893	GSE36696	22537016	153619	SRS302234	39947	Oryza sativa Japonica Group	SRA051229	SHOOT	SHOOT
SRR504360	ftp://ftp-trace.ncbi.nlm.nih.gov/sra/sra-instant/reads/ByRun/sra/SRR/SRR504/SRR504360/SRR504360.sra	SRX151640	RNA-Seq	size fractionation	TRANSCRIPTOMIC	SINGLE	0	0	ILLUMINA	Illumina Genome Analyzer II	SRP013556	GSE38480	0	0	SRS344234	39947	Oryza sativa Japonica Group	SRA053465	LEAF	LEAF
SRR504361	ftp://ftp-trace.ncbi.nlm.nih.gov/sra/sra-instant/reads/ByRun/sra/SRR/SRR504/SRR504361/SRR504361.sra	SRX151641	RNA-Seq	size fractionation	TRANSCRIPTOMIC	SINGLE	0	0	ILLUMINA	Illumina Genome Analyzer II	SRP013556	GSE38480	0	0	SRS344235	39946	Oryza sativa Indica Group	SRA053465	LEAF	LEAF
SRR504362	ftp://ftp-trace.ncbi.nlm.nih.gov/sra/sra-instant/reads/ByRun/sra/SRR/SRR504/SRR504362/SRR504362.sra	SRX151642	RNA-Seq	size fractionation	TRANSCRIPTOMIC	SINGLE	0	0	ILLUMINA	Illumina Genome Analyzer II	SRP013556	GSE38480	0	0	SRS344236	1080340	Oryza sativa Japonica Group x Oryza sativa Indica Group	SRA053465	LEAF	LEAF
SRR504363	ftp://ftp-trace.ncbi.nlm.nih.gov/sra/sra-instant/reads/ByRun/sra/SRR/SRR504/SRR504363/SRR504363.sra	SRX151643	RNA-Seq	size fractionation	TRANSCRIPTOMIC	SINGLE	0	0	ILLUMINA	Illumina Genome Analyzer II	SRP013556	GSE38480	0	0	SRS344237	1050722	Oryza sativa Indica Group x Oryza sativa Japonica Group	SRA053465	LEAF	LEAF
SRR504365	ftp://ftp-trace.ncbi.nlm.nih.gov/sra/sra-instant/reads/ByRun/sra/SRR/SRR504/SRR504365/SRR504365.sra	SRX151644	RNA-Seq	cDNA	TRANSCRIPTOMIC	SINGLE	0	0	ILLUMINA	Illumina Genome Analyzer II	SRP013556	GSE38480	0	0	SRS344238	39947	Oryza sativa Japonica Group	SRA053465	LEAF	LEAF
SRR504364	ftp://ftp-trace.ncbi.nlm.nih.gov/sra/sra-instant/reads/ByRun/sra/SRR/SRR504/SRR504364/SRR504364.sra	SRX151644	RNA-Seq	cDNA	TRANSCRIPTOMIC	SINGLE	0	0	ILLUMINA	Illumina Genome Analyzer II	SRP013556	GSE38480	0	0	SRS344238	39947	Oryza sativa Japonica Group	SRA053465	LEAF	LEAF
SRR504367	ftp://ftp-trace.ncbi.nlm.nih.gov/sra/sra-instant/reads/ByRun/sra/SRR/SRR504/SRR504367/SRR504367.sra	SRX151645	RNA-Seq	cDNA	TRANSCRIPTOMIC	SINGLE	0	0	ILLUMINA	Illumina Genome Analyzer II	SRP013556	GSE38480	0	0	SRS344239	39946	Oryza sativa Indica Group	SRA053465	LEAF	LEAF
SRR504366	ftp://ftp-trace.ncbi.nlm.nih.gov/sra/sra-instant/reads/ByRun/sra/SRR/SRR504/SRR504366/SRR504366.sra	SRX151645	RNA-Seq	cDNA	TRANSCRIPTOMIC	SINGLE	0	0	ILLUMINA	Illumina Genome Analyzer II	SRP013556	GSE38480	0	0	SRS344239	39946	Oryza sativa Indica Group	SRA053465	LEAF	LEAF
SRR504369	ftp://ftp-trace.ncbi.nlm.nih.gov/sra/sra-instant/reads/ByRun/sra/SRR/SRR504/SRR504369/SRR504369.sra	SRX151646	RNA-Seq	cDNA	TRANSCRIPTOMIC	SINGLE	0	0	ILLUMINA	Illumina Genome Analyzer II	SRP013556	GSE38480	0	0	SRS344240	1080340	Oryza sativa Japonica Group x Oryza sativa Indica Group	SRA053465	LEAF	LEAF
SRR504368	ftp://ftp-trace.ncbi.nlm.nih.gov/sra/sra-instant/reads/ByRun/sra/SRR/SRR504/SRR504368/SRR504368.sra	SRX151646	RNA-Seq	cDNA	TRANSCRIPTOMIC	SINGLE	0	0	ILLUMINA	Illumina Genome Analyzer II	SRP013556	GSE38480	0	0	SRS344240	1080340	Oryza sativa Japonica Group x Oryza sativa Indica Group	SRA053465	LEAF	LEAF
SRR504370	ftp://ftp-trace.ncbi.nlm.nih.gov/sra/sra-instant/reads/ByRun/sra/SRR/SRR504/SRR504370/SRR504370.sra	SRX151647	RNA-Seq	cDNA	TRANSCRIPTOMIC	SINGLE	0	0	ILLUMINA	Illumina Genome Analyzer II	SRP013556	GSE38480	0	0	SRS344241	1050722	Oryza sativa Indica Group x Oryza sativa Japonica Group	SRA053465	LEAF	LEAF
SRR504371	ftp://ftp-trace.ncbi.nlm.nih.gov/sra/sra-instant/reads/ByRun/sra/SRR/SRR504/SRR504371/SRR504371.sra	SRX151647	RNA-Seq	cDNA	TRANSCRIPTOMIC	SINGLE	0	0	ILLUMINA	Illumina Genome Analyzer II	SRP013556	GSE38480	0	0	SRS344241	1050722	Oryza sativa Indica Group x Oryza sativa Japonica Group	SRA053465	LEAF	LEAF
SRR517607	ftp://ftp-trace.ncbi.nlm.nih.gov/sra/sra-instant/reads/ByRun/sra/SRR/SRR517/SRR517607/SRR517607.sra	SRX157302	RNA-Seq	cDNA	TRANSCRIPTOMIC	SINGLE	0	0	ILLUMINA	Illumina HiSeq 2000	SRP013982	GSE39048	0	0	SRS348146	39946	Oryza sativa Indica Group	SRA055362	SPIKE	PINICLE
SRR517608	ftp://ftp-trace.ncbi.nlm.nih.gov/sra/sra-instant/reads/ByRun/sra/SRR/SRR517/SRR517608/SRR517608.sra	SRX157303	RNA-Seq	cDNA	TRANSCRIPTOMIC	SINGLE	0	0	ILLUMINA	Illumina HiSeq 2000	SRP013982	GSE39048	0	0	SRS348147	39946	Oryza sativa Indica Group	SRA055362	SPIKE	PINICLE
SRR517609	ftp://ftp-trace.ncbi.nlm.nih.gov/sra/sra-instant/reads/ByRun/sra/SRR/SRR517/SRR517609/SRR517609.sra	SRX157304	RNA-Seq	cDNA	TRANSCRIPTOMIC	SINGLE	0	0	ILLUMINA	Illumina HiSeq 2000	SRP013982	GSE39048	0	0	SRS348148	39946	Oryza sativa Indica Group	SRA055362	SPIKE	PINICLE
SRR517610	ftp://ftp-trace.ncbi.nlm.nih.gov/sra/sra-instant/reads/ByRun/sra/SRR/SRR517/SRR517610/SRR517610.sra	SRX157305	RNA-Seq	cDNA	TRANSCRIPTOMIC	SINGLE	0	0	ILLUMINA	Illumina HiSeq 2000	SRP013982	GSE39048	0	0	SRS348149	39946	Oryza sativa Indica Group	SRA055362	SPIKE	PINICLE
SRR576931	ftp://ftp-trace.ncbi.nlm.nih.gov/sra/sra-instant/reads/ByRun/sra/SRR/SRR576/SRR576931/SRR576931.sra	SRX189768	RNA-Seq	cDNA	TRANSCRIPTOMIC	SINGLE	0	0	ILLUMINA	Illumina Genome Analyzer II	SRP015910	GSE41183	0	0	SRS365652	4530	Oryza sativa Japonica Group	SRA059083	SEEDLING	SEEDLING
SRR576932	ftp://ftp-trace.ncbi.nlm.nih.gov/sra/sra-instant/reads/ByRun/sra/SRR/SRR576/SRR576932/SRR576932.sra	SRX189769	RNA-Seq	cDNA	TRANSCRIPTOMIC	SINGLE	0	0	ILLUMINA	Illumina Genome Analyzer II	SRP015910	GSE41183	0	0	SRS365653	4530	Oryza sativa Japonica Group	SRA059083	SEEDLING	SEEDLING
SRR606404	ftp://ftp-trace.ncbi.nlm.nih.gov/sra/sra-instant/reads/ByRun/sra/SRR/SRR606/SRR606404/SRR606404.sra	SRX200746	RNA-Seq	cDNA	TRANSCRIPTOMIC	PAIRED	0	0	ILLUMINA	Illumina HiSeq 2000	SRP016635	GSE41797	0	0	SRS372483	4530	Oryza sativa Indica Group x Oryza sativa Japonica Group	SRA060356	ROOT	ROOT
SRR606405	ftp://ftp-trace.ncbi.nlm.nih.gov/sra/sra-instant/reads/ByRun/sra/SRR/SRR606/SRR606405/SRR606405.sra	SRX200747	RNA-Seq	cDNA	TRANSCRIPTOMIC	PAIRED	0	0	ILLUMINA	Illumina HiSeq 2000	SRP016635	GSE41797	0	0	SRS372484	4530	Oryza sativa Indica Group x Oryza sativa Japonica Group	SRA060356	ROOT	ROOT
SRR606406	ftp://ftp-trace.ncbi.nlm.nih.gov/sra/sra-instant/reads/ByRun/sra/SRR/SRR606/SRR606406/SRR606406.sra	SRX200748	RNA-Seq	cDNA	TRANSCRIPTOMIC	PAIRED	0	0	ILLUMINA	Illumina HiSeq 2000	SRP016635	GSE41797	0	0	SRS372485	4530	Oryza sativa Indica Group	SRA060356	ROOT	ROOT
SRR606407	ftp://ftp-trace.ncbi.nlm.nih.gov/sra/sra-instant/reads/ByRun/sra/SRR/SRR606/SRR606407/SRR606407.sra	SRX200749	RNA-Seq	cDNA	TRANSCRIPTOMIC	PAIRED	0	0	ILLUMINA	Illumina HiSeq 2000	SRP016635	GSE41797	0	0	SRS372486	4530	Oryza sativa Indica Group	SRA060356	ROOT	ROOT
SRR606408	ftp://ftp-trace.ncbi.nlm.nih.gov/sra/sra-instant/reads/ByRun/sra/SRR/SRR606/SRR606408/SRR606408.sra	SRX200750	RNA-Seq	cDNA	TRANSCRIPTOMIC	PAIRED	0	0	ILLUMINA	Illumina HiSeq 2000	SRP016635	GSE41797	0	0	SRS372487	4530	Oryza sativa Indica Group	SRA060356	ROOT	ROOT
SRR606409	ftp://ftp-trace.ncbi.nlm.nih.gov/sra/sra-instant/reads/ByRun/sra/SRR/SRR606/SRR606409/SRR606409.sra	SRX200751	RNA-Seq	cDNA	TRANSCRIPTOMIC	PAIRED	0	0	ILLUMINA	Illumina HiSeq 2000	SRP016635	GSE41797	0	0	SRS372488	4530	Oryza sativa Indica Group	SRA060356	ROOT	ROOT
SRR606410	ftp://ftp-trace.ncbi.nlm.nih.gov/sra/sra-instant/reads/ByRun/sra/SRR/SRR606/SRR606410/SRR606410.sra	SRX200752	RNA-Seq	cDNA	TRANSCRIPTOMIC	PAIRED	0	0	ILLUMINA	Illumina HiSeq 2000	SRP016635	GSE41797	0	0	SRS372489	4530	Oryza sativa Indica Group x Oryza sativa Japonica Group	SRA060356	ROOT	ROOT
SRR606411	ftp://ftp-trace.ncbi.nlm.nih.gov/sra/sra-instant/reads/ByRun/sra/SRR/SRR606/SRR606411/SRR606411.sra	SRX200753	RNA-Seq	cDNA	TRANSCRIPTOMIC	PAIRED	0	0	ILLUMINA	Illumina HiSeq 2000	SRP016635	GSE41797	0	0	SRS372490	4530	Oryza sativa Indica Group x Oryza sativa Japonica Group	SRA060356	ROOT	ROOT
SRR606412	ftp://ftp-trace.ncbi.nlm.nih.gov/sra/sra-instant/reads/ByRun/sra/SRR/SRR606/SRR606412/SRR606412.sra	SRX200754	RNA-Seq	cDNA	TRANSCRIPTOMIC	PAIRED	0	0	ILLUMINA	Illumina HiSeq 2000	SRP016635	GSE41797	0	0	SRS372491	4530	Oryza sativa Indica Group	SRA060356	ROOT	ROOT
SRR606413	ftp://ftp-trace.ncbi.nlm.nih.gov/sra/sra-instant/reads/ByRun/sra/SRR/SRR606/SRR606413/SRR606413.sra	SRX200755	RNA-Seq	cDNA	TRANSCRIPTOMIC	PAIRED	0	0	ILLUMINA	Illumina HiSeq 2000	SRP016635	GSE41797	0	0	SRS372492	4530	Oryza sativa Indica Group	SRA060356	ROOT	ROOT
SRR606414	ftp://ftp-trace.ncbi.nlm.nih.gov/sra/sra-instant/reads/ByRun/sra/SRR/SRR606/SRR606414/SRR606414.sra	SRX200756	RNA-Seq	cDNA	TRANSCRIPTOMIC	PAIRED	0	0	ILLUMINA	Illumina HiSeq 2000	SRP016635	GSE41797	0	0	SRS372493	4530	Oryza sativa Indica Group	SRA060356	ROOT	ROOT
SRR606415	ftp://ftp-trace.ncbi.nlm.nih.gov/sra/sra-instant/reads/ByRun/sra/SRR/SRR606/SRR606415/SRR606415.sra	SRX200757	RNA-Seq	cDNA	TRANSCRIPTOMIC	PAIRED	0	0	ILLUMINA	Illumina HiSeq 2000	SRP016635	GSE41797	0	0	SRS372494	4530	Oryza sativa Indica Group	SRA060356	ROOT	ROOT
SRR611648	ftp://ftp-trace.ncbi.nlm.nih.gov/sra/sra-instant/reads/ByRun/sra/SRR/SRR611/SRR611648/SRR611648.sra	SRX203122	RNA-Seq	cDNA	TRANSCRIPTOMIC	PAIRED	0	0	ILLUMINA	Illumina HiSeq 2000	SRP017099	GSE42096	0	0	SRS374359	39946	Oryza sativa Indica Group	SRA061347	LEAF	LEAF
SRR611649	ftp://ftp-trace.ncbi.nlm.nih.gov/sra/sra-instant/reads/ByRun/sra/SRR/SRR611/SRR611649/SRR611649.sra	SRX203123	RNA-Seq	cDNA	TRANSCRIPTOMIC	PAIRED	0	0	ILLUMINA	Illumina HiSeq 2000	SRP017099	GSE42096	0	0	SRS374360	39946	Oryza sativa Indica Group	SRA061347	LEAF	LEAF
SRR611650	ftp://ftp-trace.ncbi.nlm.nih.gov/sra/sra-instant/reads/ByRun/sra/SRR/SRR611/SRR611650/SRR611650.sra	SRX203124	RNA-Seq	cDNA	TRANSCRIPTOMIC	PAIRED	0	0	ILLUMINA	Illumina HiSeq 2000	SRP017099	GSE42096	0	0	SRS374361	39946	Oryza sativa Indica Group	SRA061347	LEAF	LEAF
SRR611651	ftp://ftp-trace.ncbi.nlm.nih.gov/sra/sra-instant/reads/ByRun/sra/SRR/SRR611/SRR611651/SRR611651.sra	SRX203125	RNA-Seq	cDNA	TRANSCRIPTOMIC	PAIRED	0	0	ILLUMINA	Illumina HiSeq 2000	SRP017099	GSE42096	0	0	SRS374362	39946	Oryza sativa Indica Group	SRA061347	LEAF	LEAF
SRR711312	ftp://ftp-trace.ncbi.nlm.nih.gov/sra/sra-instant/reads/ByRun/sra/SRR/SRR711/SRR711312/SRR711312.sra	SRX235846	RNA-Seq	size fractionation	TRANSCRIPTOMIC	SINGLE	0	0	ILLUMINA	Illumina HiSeq 2000	SRP017256	GSE42410	0	0	SRS394086	4530	Oryza sativa Japonica Group	SRA061829	LEAF	LEAF
SRR711313	ftp://ftp-trace.ncbi.nlm.nih.gov/sra/sra-instant/reads/ByRun/sra/SRR/SRR711/SRR711313/SRR711313.sra	SRX235847	RNA-Seq	size fractionation	TRANSCRIPTOMIC	SINGLE	0	0	ILLUMINA	Illumina HiSeq 2000	SRP017256	GSE42410	0	0	SRS394087	4530	Oryza sativa Japonica Group	SRA061829	LEAF	LEAF
SRR711314	ftp://ftp-trace.ncbi.nlm.nih.gov/sra/sra-instant/reads/ByRun/sra/SRR/SRR711/SRR711314/SRR711314.sra	SRX235848	RNA-Seq	size fractionation	TRANSCRIPTOMIC	SINGLE	0	0	ILLUMINA	Illumina HiSeq 2000	SRP017256	GSE42410	0	0	SRS394088	4530	Oryza sativa Japonica Group	SRA061829	LEAF	LEAF
SRR711315	ftp://ftp-trace.ncbi.nlm.nih.gov/sra/sra-instant/reads/ByRun/sra/SRR/SRR711/SRR711315/SRR711315.sra	SRX235849	RNA-Seq	size fractionation	TRANSCRIPTOMIC	SINGLE	0	0	ILLUMINA	Illumina HiSeq 2000	SRP017256	GSE42410	0	0	SRS394089	4530	Oryza sativa Japonica Group	SRA061829	LEAF	LEAF
SRR711316	ftp://ftp-trace.ncbi.nlm.nih.gov/sra/sra-instant/reads/ByRun/sra/SRR/SRR711/SRR711316/SRR711316.sra	SRX235850	RNA-Seq	size fractionation	TRANSCRIPTOMIC	SINGLE	0	0	ILLUMINA	Illumina HiSeq 2000	SRP017256	GSE42410	0	0	SRS394090	4530	Oryza sativa Japonica Group	SRA061829	LEAF	LEAF
SRR711317	ftp://ftp-trace.ncbi.nlm.nih.gov/sra/sra-instant/reads/ByRun/sra/SRR/SRR711/SRR711317/SRR711317.sra	SRX235851	RNA-Seq	size fractionation	TRANSCRIPTOMIC	SINGLE	0	0	ILLUMINA	Illumina HiSeq 2000	SRP017256	GSE42410	0	0	SRS394091	4530	Oryza sativa Japonica Group	SRA061829	LEAF	LEAF
SRR711318	ftp://ftp-trace.ncbi.nlm.nih.gov/sra/sra-instant/reads/ByRun/sra/SRR/SRR711/SRR711318/SRR711318.sra	SRX235852	RNA-Seq	size fractionation	TRANSCRIPTOMIC	SINGLE	0	0	ILLUMINA	Illumina HiSeq 2000	SRP017256	GSE42410	0	0	SRS394092	4530	Oryza sativa Japonica Group	SRA061829	LEAF	LEAF
SRR711319	ftp://ftp-trace.ncbi.nlm.nih.gov/sra/sra-instant/reads/ByRun/sra/SRR/SRR711/SRR711319/SRR711319.sra	SRX235853	RNA-Seq	size fractionation	TRANSCRIPTOMIC	SINGLE	0	0	ILLUMINA	Illumina HiSeq 2000	SRP017256	GSE42410	0	0	SRS394093	4530	Oryza sativa Japonica Group	SRA061829	LEAF	LEAF
SRR711320	ftp://ftp-trace.ncbi.nlm.nih.gov/sra/sra-instant/reads/ByRun/sra/SRR/SRR711/SRR711320/SRR711320.sra	SRX235854	RNA-Seq	size fractionation	TRANSCRIPTOMIC	SINGLE	0	0	ILLUMINA	Illumina HiSeq 2000	SRP017256	GSE42410	0	0	SRS394094	4530	Oryza sativa Japonica Group	SRA061829	LEAF	LEAF
SRR711321	ftp://ftp-trace.ncbi.nlm.nih.gov/sra/sra-instant/reads/ByRun/sra/SRR/SRR711/SRR711321/SRR711321.sra	SRX235855	RNA-Seq	size fractionation	TRANSCRIPTOMIC	SINGLE	0	0	ILLUMINA	Illumina HiSeq 2000	SRP017256	GSE42410	0	0	SRS394095	4530	Oryza sativa Japonica Group	SRA061829	LEAF	LEAF
SRR711322	ftp://ftp-trace.ncbi.nlm.nih.gov/sra/sra-instant/reads/ByRun/sra/SRR/SRR711/SRR711322/SRR711322.sra	SRX235856	RNA-Seq	cDNA	TRANSCRIPTOMIC	SINGLE	0	0	ILLUMINA	Illumina HiSeq 2000	SRP017256	GSE42410	0	0	SRS394096	4530	Oryza sativa Japonica Group	SRA061829	LEAF	LEAF
SRR711323	ftp://ftp-trace.ncbi.nlm.nih.gov/sra/sra-instant/reads/ByRun/sra/SRR/SRR711/SRR711323/SRR711323.sra	SRX235857	RNA-Seq	cDNA	TRANSCRIPTOMIC	SINGLE	0	0	ILLUMINA	Illumina HiSeq 2000	SRP017256	GSE42410	0	0	SRS394097	4530	Oryza sativa Japonica Group	SRA061829	LEAF	LEAF
SRR711324	ftp://ftp-trace.ncbi.nlm.nih.gov/sra/sra-instant/reads/ByRun/sra/SRR/SRR711/SRR711324/SRR711324.sra	SRX235858	RNA-Seq	cDNA	TRANSCRIPTOMIC	SINGLE	0	0	ILLUMINA	Illumina HiSeq 2000	SRP017256	GSE42410	0	0	SRS394098	4530	Oryza sativa Japonica Group	SRA061829	LEAF	LEAF
SRR711325	ftp://ftp-trace.ncbi.nlm.nih.gov/sra/sra-instant/reads/ByRun/sra/SRR/SRR711/SRR711325/SRR711325.sra	SRX235859	RNA-Seq	cDNA	TRANSCRIPTOMIC	SINGLE	0	0	ILLUMINA	Illumina HiSeq 2000	SRP017256	GSE42410	0	0	SRS394099	4530	Oryza sativa Japonica Group	SRA061829	LEAF	LEAF
SRR711326	ftp://ftp-trace.ncbi.nlm.nih.gov/sra/sra-instant/reads/ByRun/sra/SRR/SRR711/SRR711326/SRR711326.sra	SRX235860	RNA-Seq	cDNA	TRANSCRIPTOMIC	SINGLE	0	0	ILLUMINA	Illumina HiSeq 2000	SRP017256	GSE42410	0	0	SRS394100	4530	Oryza sativa Japonica Group	SRA061829	LEAF	LEAF
SRR711327	ftp://ftp-trace.ncbi.nlm.nih.gov/sra/sra-instant/reads/ByRun/sra/SRR/SRR711/SRR711327/SRR711327.sra	SRX235861	RNA-Seq	cDNA	TRANSCRIPTOMIC	SINGLE	0	0	ILLUMINA	Illumina HiSeq 2000	SRP017256	GSE42410	0	0	SRS394101	4530	Oryza sativa Japonica Group	SRA061829	LEAF	LEAF
SRR711328	ftp://ftp-trace.ncbi.nlm.nih.gov/sra/sra-instant/reads/ByRun/sra/SRR/SRR711/SRR711328/SRR711328.sra	SRX235862	RNA-Seq	cDNA	TRANSCRIPTOMIC	SINGLE	0	0	ILLUMINA	Illumina HiSeq 2000	SRP017256	GSE42410	0	0	SRS394102	4530	Oryza sativa Japonica Group	SRA061829	LEAF	LEAF
SRR711329	ftp://ftp-trace.ncbi.nlm.nih.gov/sra/sra-instant/reads/ByRun/sra/SRR/SRR711/SRR711329/SRR711329.sra	SRX235863	RNA-Seq	cDNA	TRANSCRIPTOMIC	SINGLE	0	0	ILLUMINA	Illumina HiSeq 2000	SRP017256	GSE42410	0	0	SRS394103	4530	Oryza sativa Japonica Group	SRA061829	LEAF	LEAF
SRR711330	ftp://ftp-trace.ncbi.nlm.nih.gov/sra/sra-instant/reads/ByRun/sra/SRR/SRR711/SRR711330/SRR711330.sra	SRX235864	RNA-Seq	cDNA	TRANSCRIPTOMIC	SINGLE	0	0	ILLUMINA	Illumina HiSeq 2000	SRP017256	GSE42410	0	0	SRS394104	4530	Oryza sativa Japonica Group	SRA061829	LEAF	LEAF
SRR643880	ftp://ftp-trace.ncbi.nlm.nih.gov/sra/sra-instant/reads/ByRun/sra/SRR/SRR643/SRR643880/SRR643880.sra	SRX214122	RNA-Seq	cDNA	TRANSCRIPTOMIC	SINGLE	0	0	ILLUMINA	Illumina Genome Analyzer II	SRP017770	GSE43277	0	0	SRS383133	4530	Oryza sativa	SRA063968	LEAF	LEAF
SRR650322	ftp://ftp-trace.ncbi.nlm.nih.gov/sra/sra-instant/reads/ByRun/sra/SRR/SRR650/SRR650322/SRR650322.sra	SRX218209	RNA-Seq	cDNA	TRANSCRIPTOMIC	PAIRED	0	0	ILLUMINA	Illumina Genome Analyzer IIx	SRP018016	GSE43577	0	0	SRS386284	39947	Oryza sativa Japonica Group	SRA065115	VASCULAR CELLS	VASCULAR CELLS
SRR650323	ftp://ftp-trace.ncbi.nlm.nih.gov/sra/sra-instant/reads/ByRun/sra/SRR/SRR650/SRR650323/SRR650323.sra	SRX218210	RNA-Seq	cDNA	TRANSCRIPTOMIC	PAIRED	0	0	ILLUMINA	Illumina Genome Analyzer IIx	SRP018016	GSE43577	0	0	SRS386285	39947	Oryza sativa Japonica Group	SRA065115	VASCULAR CELLS	VASCULAR CELLS
SRR650324	ftp://ftp-trace.ncbi.nlm.nih.gov/sra/sra-instant/reads/ByRun/sra/SRR/SRR650/SRR650324/SRR650324.sra	SRX218211	RNA-Seq	cDNA	TRANSCRIPTOMIC	PAIRED	0	0	ILLUMINA	Illumina Genome Analyzer IIx	SRP018016	GSE43577	0	0	SRS386286	39947	Oryza sativa Japonica Group	SRA065115	VASCULAR CELLS	VASCULAR CELLS
SRR650325	ftp://ftp-trace.ncbi.nlm.nih.gov/sra/sra-instant/reads/ByRun/sra/SRR/SRR650/SRR650325/SRR650325.sra	SRX218212	RNA-Seq	cDNA	TRANSCRIPTOMIC	PAIRED	0	0	ILLUMINA	Illumina Genome Analyzer IIx	SRP018016	GSE43577	0	0	SRS386287	39947	Oryza sativa Japonica Group	SRA065115	VASCULAR CELLS	VASCULAR CELLS
SRR650326	ftp://ftp-trace.ncbi.nlm.nih.gov/sra/sra-instant/reads/ByRun/sra/SRR/SRR650/SRR650326/SRR650326.sra	SRX218213	RNA-Seq	cDNA	TRANSCRIPTOMIC	PAIRED	0	0	ILLUMINA	Illumina Genome Analyzer IIx	SRP018016	GSE43577	0	0	SRS386288	39947	Oryza sativa Japonica Group	SRA065115	WHOLE ORGANISM	WHOLE ORGANISM
SRR650327	ftp://ftp-trace.ncbi.nlm.nih.gov/sra/sra-instant/reads/ByRun/sra/SRR/SRR650/SRR650327/SRR650327.sra	SRX218214	RNA-Seq	cDNA	TRANSCRIPTOMIC	PAIRED	0	0	ILLUMINA	Illumina Genome Analyzer IIx	SRP018016	GSE43577	0	0	SRS386289	39947	Oryza sativa Japonica Group	SRA065115	WHOLE ORGANISM	WHOLE ORGANISM
SRR650328	ftp://ftp-trace.ncbi.nlm.nih.gov/sra/sra-instant/reads/ByRun/sra/SRR/SRR650/SRR650328/SRR650328.sra	SRX218215	RNA-Seq	cDNA	TRANSCRIPTOMIC	PAIRED	0	0	ILLUMINA	Illumina Genome Analyzer IIx	SRP018016	GSE43577	0	0	SRS386290	39947	Oryza sativa Japonica Group	SRA065115	WHOLE ORGANISM	WHOLE ORGANISM
SRR650329	ftp://ftp-trace.ncbi.nlm.nih.gov/sra/sra-instant/reads/ByRun/sra/SRR/SRR650/SRR650329/SRR650329.sra	SRX218216	RNA-Seq	cDNA	TRANSCRIPTOMIC	PAIRED	0	0	ILLUMINA	Illumina Genome Analyzer IIx	SRP018016	GSE43577	0	0	SRS386291	39947	Oryza sativa Japonica Group	SRA065115	WHOLE ORGANISM	WHOLE ORGANISM
SRR653057	ftp://ftp-trace.ncbi.nlm.nih.gov/sra/sra-instant/reads/ByRun/sra/SRR/SRR653/SRR653057/SRR653057.sra	SRX219957	RNA-Seq	cDNA	TRANSCRIPTOMIC	PAIRED	0	0	ILLUMINA	Illumina HiSeq 2000	SRP018228	GSE43727	0	0	SRS387563	4530	Oryza sativa Indica Group x Oryza sativa Japonica Group	SRA065666	ROOT	ROOT
SRR653058	ftp://ftp-trace.ncbi.nlm.nih.gov/sra/sra-instant/reads/ByRun/sra/SRR/SRR653/SRR653058/SRR653058.sra	SRX219958	RNA-Seq	cDNA	TRANSCRIPTOMIC	PAIRED	0	0	ILLUMINA	Illumina HiSeq 2000	SRP018228	GSE43727	0	0	SRS387564	4530	Oryza sativa Indica Group x Oryza sativa Japonica Group	SRA065666	ROOT	ROOT
SRR653059	ftp://ftp-trace.ncbi.nlm.nih.gov/sra/sra-instant/reads/ByRun/sra/SRR/SRR653/SRR653059/SRR653059.sra	SRX219959	RNA-Seq	cDNA	TRANSCRIPTOMIC	PAIRED	0	0	ILLUMINA	Illumina HiSeq 2000	SRP018228	GSE43727	0	0	SRS387565	4530	Oryza sativa Indica Group	SRA065666	ROOT	ROOT
SRR653060	ftp://ftp-trace.ncbi.nlm.nih.gov/sra/sra-instant/reads/ByRun/sra/SRR/SRR653/SRR653060/SRR653060.sra	SRX219960	RNA-Seq	cDNA	TRANSCRIPTOMIC	PAIRED	0	0	ILLUMINA	Illumina HiSeq 2000	SRP018228	GSE43727	0	0	SRS387566	4530	Oryza sativa Indica Group	SRA065666	ROOT	ROOT
SRR653061	ftp://ftp-trace.ncbi.nlm.nih.gov/sra/sra-instant/reads/ByRun/sra/SRR/SRR653/SRR653061/SRR653061.sra	SRX219961	RNA-Seq	cDNA	TRANSCRIPTOMIC	PAIRED	0	0	ILLUMINA	Illumina HiSeq 2000	SRP018228	GSE43727	0	0	SRS387567	4530	Oryza sativa Indica Group	SRA065666	ROOT	ROOT
SRR653062	ftp://ftp-trace.ncbi.nlm.nih.gov/sra/sra-instant/reads/ByRun/sra/SRR/SRR653/SRR653062/SRR653062.sra	SRX219962	RNA-Seq	cDNA	TRANSCRIPTOMIC	PAIRED	0	0	ILLUMINA	Illumina HiSeq 2000	SRP018228	GSE43727	0	0	SRS387568	4530	Oryza sativa Indica Group	SRA065666	ROOT	ROOT
SRR653063	ftp://ftp-trace.ncbi.nlm.nih.gov/sra/sra-instant/reads/ByRun/sra/SRR/SRR653/SRR653063/SRR653063.sra	SRX219963	RNA-Seq	cDNA	TRANSCRIPTOMIC	PAIRED	0	0	ILLUMINA	Illumina HiSeq 2000	SRP018228	GSE43727	0	0	SRS387569	4530	Oryza sativa Indica Group x Oryza sativa Japonica Group	SRA065666	ROOT	ROOT
SRR653064	ftp://ftp-trace.ncbi.nlm.nih.gov/sra/sra-instant/reads/ByRun/sra/SRR/SRR653/SRR653064/SRR653064.sra	SRX219964	RNA-Seq	cDNA	TRANSCRIPTOMIC	PAIRED	0	0	ILLUMINA	Illumina HiSeq 2000	SRP018228	GSE43727	0	0	SRS387570	4530	Oryza sativa Indica Group x Oryza sativa Japonica Group	SRA065666	ROOT	ROOT
SRR653065	ftp://ftp-trace.ncbi.nlm.nih.gov/sra/sra-instant/reads/ByRun/sra/SRR/SRR653/SRR653065/SRR653065.sra	SRX219965	RNA-Seq	cDNA	TRANSCRIPTOMIC	PAIRED	0	0	ILLUMINA	Illumina HiSeq 2000	SRP018228	GSE43727	0	0	SRS387571	4530	Oryza sativa Indica Group	SRA065666	ROOT	ROOT
SRR653066	ftp://ftp-trace.ncbi.nlm.nih.gov/sra/sra-instant/reads/ByRun/sra/SRR/SRR653/SRR653066/SRR653066.sra	SRX219966	RNA-Seq	cDNA	TRANSCRIPTOMIC	PAIRED	0	0	ILLUMINA	Illumina HiSeq 2000	SRP018228	GSE43727	0	0	SRS387572	4530	Oryza sativa Indica Group	SRA065666	ROOT	ROOT
SRR653067	ftp://ftp-trace.ncbi.nlm.nih.gov/sra/sra-instant/reads/ByRun/sra/SRR/SRR653/SRR653067/SRR653067.sra	SRX219967	RNA-Seq	cDNA	TRANSCRIPTOMIC	PAIRED	0	0	ILLUMINA	Illumina HiSeq 2000	SRP018228	GSE43727	0	0	SRS387573	4530	Oryza sativa Indica Group	SRA065666	ROOT	ROOT
SRR653068	ftp://ftp-trace.ncbi.nlm.nih.gov/sra/sra-instant/reads/ByRun/sra/SRR/SRR653/SRR653068/SRR653068.sra	SRX219968	RNA-Seq	cDNA	TRANSCRIPTOMIC	PAIRED	0	0	ILLUMINA	Illumina HiSeq 2000	SRP018228	GSE43727	0	0	SRS387574	4530	Oryza sativa Indica Group	SRA065666	ROOT	ROOT
SRR771494	ftp://ftp-trace.ncbi.nlm.nih.gov/sra/sra-instant/reads/ByRun/sra/SRR/SRR771/SRR771494/SRR771494.sra	SRX248511	RNA-Seq	size fractionation	TRANSCRIPTOMIC	SINGLE	0	0	ILLUMINA	Illumina Genome Analyzer IIx	SRP019243	GSE44898	23613580	0	SRS400624	4530	Oryza sativa Japonica Group	SRA068924	ROOT	ROOT
SRR771495	ftp://ftp-trace.ncbi.nlm.nih.gov/sra/sra-instant/reads/ByRun/sra/SRR/SRR771/SRR771495/SRR771495.sra	SRX248512	RNA-Seq	size fractionation	TRANSCRIPTOMIC	SINGLE	0	0	ILLUMINA	Illumina Genome Analyzer IIx	SRP019243	GSE44898	23613580	0	SRS400625	4530	Oryza sativa Japonica Group	SRA068924	ROOT	ROOT
SRR771496	ftp://ftp-trace.ncbi.nlm.nih.gov/sra/sra-instant/reads/ByRun/sra/SRR/SRR771/SRR771496/SRR771496.sra	SRX248513	RNA-Seq	size fractionation	TRANSCRIPTOMIC	SINGLE	0	0	ILLUMINA	Illumina Genome Analyzer IIx	SRP019243	GSE44898	23613580	0	SRS400626	4530	Oryza sativa Japonica Group	SRA068924	SHOOT	SHOOT
SRR771497	ftp://ftp-trace.ncbi.nlm.nih.gov/sra/sra-instant/reads/ByRun/sra/SRR/SRR771/SRR771497/SRR771497.sra	SRX248514	RNA-Seq	size fractionation	TRANSCRIPTOMIC	SINGLE	0	0	ILLUMINA	Illumina Genome Analyzer IIx	SRP019243	GSE44898	23613580	0	SRS400627	4530	Oryza sativa Japonica Group	SRA068924	SHOOT	SHOOT
SRR771498	ftp://ftp-trace.ncbi.nlm.nih.gov/sra/sra-instant/reads/ByRun/sra/SRR/SRR771/SRR771498/SRR771498.sra	SRX248515	RNA-Seq	size fractionation	TRANSCRIPTOMIC	SINGLE	0	0	ILLUMINA	Illumina Genome Analyzer IIx	SRP019243	GSE44898	23613580	0	SRS400628	4530	Oryza sativa Japonica Group	SRA068924	ENDOSPERM	ENDOSPERM
SRR771499	ftp://ftp-trace.ncbi.nlm.nih.gov/sra/sra-instant/reads/ByRun/sra/SRR/SRR771/SRR771499/SRR771499.sra	SRX248516	RNA-Seq	size fractionation	TRANSCRIPTOMIC	SINGLE	0	0	ILLUMINA	Illumina Genome Analyzer IIx	SRP019243	GSE44898	23613580	0	SRS400629	4530	Oryza sativa Japonica Group	SRA068924	EMBRYO	EMBRYO
SRR771500	ftp://ftp-trace.ncbi.nlm.nih.gov/sra/sra-instant/reads/ByRun/sra/SRR/SRR771/SRR771500/SRR771500.sra	SRX248517	RNA-Seq	size fractionation	TRANSCRIPTOMIC	SINGLE	0	0	ILLUMINA	Illumina Genome Analyzer IIx	SRP019243	GSE44898	23613580	0	SRS400630	4530	Oryza sativa	SRA068924	ENDOSPERM	ENDOSPERM
SRR771501	ftp://ftp-trace.ncbi.nlm.nih.gov/sra/sra-instant/reads/ByRun/sra/SRR/SRR771/SRR771501/SRR771501.sra	SRX248518	RNA-Seq	size fractionation	TRANSCRIPTOMIC	SINGLE	0	0	ILLUMINA	Illumina Genome Analyzer IIx	SRP019243	GSE44898	23613580	0	SRS400631	4530	Oryza sativa	SRA068924	EMBRYO	EMBRYO
SRR771504	ftp://ftp-trace.ncbi.nlm.nih.gov/sra/sra-instant/reads/ByRun/sra/SRR/SRR771/SRR771504/SRR771504.sra	SRX248521	RNA-Seq	size fractionation	TRANSCRIPTOMIC	SINGLE	0	0	ILLUMINA	Illumina HiSeq 2000	SRP019243	GSE44898	23613580	0	SRS400634	4530	Oryza sativa	SRA068924	EMBRYO	EMBRYO
SRR771505	ftp://ftp-trace.ncbi.nlm.nih.gov/sra/sra-instant/reads/ByRun/sra/SRR/SRR771/SRR771505/SRR771505.sra	SRX248522	RNA-Seq	size fractionation	TRANSCRIPTOMIC	SINGLE	0	0	ILLUMINA	Illumina HiSeq 2000	SRP019243	GSE44898	23613580	0	SRS400635	4530	Oryza sativa	SRA068924	ENDOSPERM	ENDOSPERM
SRR771506	ftp://ftp-trace.ncbi.nlm.nih.gov/sra/sra-instant/reads/ByRun/sra/SRR/SRR771/SRR771506/SRR771506.sra	SRX248523	RNA-Seq	size fractionation	TRANSCRIPTOMIC	SINGLE	0	0	ILLUMINA	Illumina HiSeq 2000	SRP019243	GSE44898	23613580	0	SRS400636	4530	Oryza sativa	SRA068924	EMBRYO	EMBRYO
SRR771507	ftp://ftp-trace.ncbi.nlm.nih.gov/sra/sra-instant/reads/ByRun/sra/SRR/SRR771/SRR771507/SRR771507.sra	SRX248524	RNA-Seq	size fractionation	TRANSCRIPTOMIC	SINGLE	0	0	ILLUMINA	Illumina HiSeq 2000	SRP019243	GSE44898	23613580	0	SRS400637	4530	Oryza sativa	SRA068924	ENDOSPERM	ENDOSPERM
SRR1106688	ftp://ftp-trace.ncbi.nlm.nih.gov/sra/sra-instant/reads/ByRun/sra/SRR/SRR110/SRR1106688/SRR1106688.sra	SRX425436	RNA-Seq	PolyA	TRANSCRIPTOMIC	PAIRED	200	0	ILLUMINA	Illumina HiSeq 2000	SRP035332	PRJNA234333	0	234333	SRS529085	4530	Oryza sativa Indica Group	SRA108714	PANICLE	PANICLE
SRR1117110	ftp://ftp-trace.ncbi.nlm.nih.gov/sra/sra-instant/reads/ByRun/sra/SRR/SRR111/SRR1117110/SRR1117110.sra	SRX425440	RNA-Seq	PolyA	TRANSCRIPTOMIC	PAIRED	0	0	ILLUMINA	Illumina HiSeq 2000	SRP035332	PRJNA234333	0	234333	SRS529081	4530	Oryza sativa Indica Group x Oryza sativa Japonica Group	SRA108714	PANICLE	PANICLE
SRR1106687	ftp://ftp-trace.ncbi.nlm.nih.gov/sra/sra-instant/reads/ByRun/sra/SRR/SRR110/SRR1106687/SRR1106687.sra	SRX425435	RNA-Seq	PolyA	TRANSCRIPTOMIC	PAIRED	200	0	ILLUMINA	Illumina HiSeq 2000	SRP035332	PRJNA234333	0	234333	SRS529080	4530	Oryza sativa Japonica Group	SRA108714	PANICLE	PANICLE
SRR1117184	ftp://ftp-trace.ncbi.nlm.nih.gov/sra/sra-instant/reads/ByRun/sra/SRR/SRR111/SRR1117184/SRR1117184.sra	SRX425439	RNA-Seq	PolyA	TRANSCRIPTOMIC	PAIRED	200	0	ILLUMINA	Illumina HiSeq 2000	SRP035332	PRJNA234333	0	234333	SRS529084	4530	Oryza sativa Japonica Group x Oryza sativa Indica Group	SRA108714	PANICLE	PANICLE
SRR037714	ftp://ftp-trace.ncbi.nlm.nih.gov/sra/sra-instant/reads/ByRun/sra/SRR/SRR037/SRR037714/SRR037714.sra	SRX017609	RNA-Seq	size fractionation	TRANSCRIPTOMIC	PAIRED	300	0	ILLUMINA	Illumina Genome Analyzer	SRP002106	GSE16631	20305017	117345	SRS024852	4530	Oryza sativa Indica Group	SRA012215	CALLUS	CALLUS
SRR037715	ftp://ftp-trace.ncbi.nlm.nih.gov/sra/sra-instant/reads/ByRun/sra/SRR/SRR037/SRR037715/SRR037715.sra	SRX017610	RNA-Seq	size fractionation	TRANSCRIPTOMIC	PAIRED	300	0	ILLUMINA	Illumina Genome Analyzer	SRP002106	GSE16631	20305017	117345	SRS024853	4530	Oryza sativa Indica Group	SRA012215	CALLUS	CALLUS
SRR037716	ftp://ftp-trace.ncbi.nlm.nih.gov/sra/sra-instant/reads/ByRun/sra/SRR/SRR037/SRR037716/SRR037716.sra	SRX017611	RNA-Seq	size fractionation	TRANSCRIPTOMIC	PAIRED	300	0	ILLUMINA	Illumina Genome Analyzer	SRP002106	GSE16631	20305017	117345	SRS024854	4530	Oryza sativa Indica Group	SRA012215	CALLUS	CALLUS
SRR037717	ftp://ftp-trace.ncbi.nlm.nih.gov/sra/sra-instant/reads/ByRun/sra/SRR/SRR037/SRR037717/SRR037717.sra	SRX017612	RNA-Seq	size fractionation	TRANSCRIPTOMIC	PAIRED	300	0	ILLUMINA	Illumina Genome Analyzer	SRP002106	GSE16631	20305017	117345	SRS024855	4530	Oryza sativa Indica Group	SRA012215	CALLUS	CALLUS
SRR037718	ftp://ftp-trace.ncbi.nlm.nih.gov/sra/sra-instant/reads/ByRun/sra/SRR/SRR037/SRR037718/SRR037718.sra	SRX017613	RNA-Seq	size fractionation	TRANSCRIPTOMIC	PAIRED	300	0	ILLUMINA	Illumina Genome Analyzer	SRP002106	GSE16631	20305017	117345	SRS024856	4530	Oryza sativa Indica Group	SRA012215	CALLUS	CALLUS
SRR037719	ftp://ftp-trace.ncbi.nlm.nih.gov/sra/sra-instant/reads/ByRun/sra/SRR/SRR037/SRR037719/SRR037719.sra	SRX017614	RNA-Seq	size fractionation	TRANSCRIPTOMIC	PAIRED	300	0	ILLUMINA	Illumina Genome Analyzer	SRP002106	GSE16631	20305017	117345	SRS024857	4530	Oryza sativa Indica Group	SRA012215	CALLUS	CALLUS
SRR037720	ftp://ftp-trace.ncbi.nlm.nih.gov/sra/sra-instant/reads/ByRun/sra/SRR/SRR037/SRR037720/SRR037720.sra	SRX017615	RNA-Seq	size fractionation	TRANSCRIPTOMIC	PAIRED	300	0	ILLUMINA	Illumina Genome Analyzer	SRP002106	GSE16631	20305017	117345	SRS024858	4530	Oryza sativa Indica Group	SRA012215	CALLUS	CALLUS
SRR037721	ftp://ftp-trace.ncbi.nlm.nih.gov/sra/sra-instant/reads/ByRun/sra/SRR/SRR037/SRR037721/SRR037721.sra	SRX017616	RNA-Seq	size fractionation	TRANSCRIPTOMIC	PAIRED	300	0	ILLUMINA	Illumina Genome Analyzer	SRP002106	GSE16631	20305017	117345	SRS024859	4530	Oryza sativa Indica Group	SRA012215	CALLUS	CALLUS
SRR037722	ftp://ftp-trace.ncbi.nlm.nih.gov/sra/sra-instant/reads/ByRun/sra/SRR/SRR037/SRR037722/SRR037722.sra	SRX017617	RNA-Seq	size fractionation	TRANSCRIPTOMIC	PAIRED	300	0	ILLUMINA	Illumina Genome Analyzer	SRP002106	GSE16631	20305017	117345	SRS024860	4530	Oryza sativa Indica Group	SRA012215	CALLUS	CALLUS
SRR037723	ftp://ftp-trace.ncbi.nlm.nih.gov/sra/sra-instant/reads/ByRun/sra/SRR/SRR037/SRR037723/SRR037723.sra	SRX017618	RNA-Seq	size fractionation	TRANSCRIPTOMIC	PAIRED	300	0	ILLUMINA	Illumina Genome Analyzer	SRP002106	GSE16631	20305017	117345	SRS024861	4530	Oryza sativa Indica Group	SRA012215	CALLUS	CALLUS
SRR037724	ftp://ftp-trace.ncbi.nlm.nih.gov/sra/sra-instant/reads/ByRun/sra/SRR/SRR037/SRR037724/SRR037724.sra	SRX017619	RNA-Seq	size fractionation	TRANSCRIPTOMIC	PAIRED	300	0	ILLUMINA	Illumina Genome Analyzer	SRP002106	GSE16631	20305017	117345	SRS024862	4530	Oryza sativa Indica Group	SRA012215	CALLUS	CALLUS
SRR037725	ftp://ftp-trace.ncbi.nlm.nih.gov/sra/sra-instant/reads/ByRun/sra/SRR/SRR037/SRR037725/SRR037725.sra	SRX017620	RNA-Seq	size fractionation	TRANSCRIPTOMIC	SINGLE	0	0	ILLUMINA	Illumina Genome Analyzer	SRP002106	GSE16631	20305017	117345	SRS024863	4530	Oryza sativa Indica Group	SRA012215	PANICLE AT BOOTING STAGE	PANICLE
SRR037726	ftp://ftp-trace.ncbi.nlm.nih.gov/sra/sra-instant/reads/ByRun/sra/SRR/SRR037/SRR037726/SRR037726.sra	SRX017621	RNA-Seq	size fractionation	TRANSCRIPTOMIC	PAIRED	500	0	ILLUMINA	Illumina Genome Analyzer	SRP002106	GSE16631	20305017	117345	SRS024864	4530	Oryza sativa Indica Group	SRA012215	PANICLE AT BOOTING STAGE	PANICLE
SRR037727	ftp://ftp-trace.ncbi.nlm.nih.gov/sra/sra-instant/reads/ByRun/sra/SRR/SRR037/SRR037727/SRR037727.sra	SRX017622	RNA-Seq	size fractionation	TRANSCRIPTOMIC	PAIRED	500	0	ILLUMINA	Illumina Genome Analyzer	SRP002106	GSE16631	20305017	117345	SRS024865	4530	Oryza sativa Indica Group	SRA012215	PANICLE AT BOOTING STAGE	PANICLE
SRR037728	ftp://ftp-trace.ncbi.nlm.nih.gov/sra/sra-instant/reads/ByRun/sra/SRR/SRR037/SRR037728/SRR037728.sra	SRX017623	RNA-Seq	size fractionation	TRANSCRIPTOMIC	PAIRED	500	0	ILLUMINA	Illumina Genome Analyzer	SRP002106	GSE16631	20305017	117345	SRS024866	4530	Oryza sativa Indica Group	SRA012215	PANICLE AT BOOTING STAGE	PANICLE
SRR037729	ftp://ftp-trace.ncbi.nlm.nih.gov/sra/sra-instant/reads/ByRun/sra/SRR/SRR037/SRR037729/SRR037729.sra	SRX017624	RNA-Seq	size fractionation	TRANSCRIPTOMIC	PAIRED	500	0	ILLUMINA	Illumina Genome Analyzer	SRP002106	GSE16631	20305017	117345	SRS024867	4530	Oryza sativa Indica Group	SRA012215	PANICLE AT BOOTING STAGE	PANICLE
SRR037730	ftp://ftp-trace.ncbi.nlm.nih.gov/sra/sra-instant/reads/ByRun/sra/SRR/SRR037/SRR037730/SRR037730.sra	SRX017625	RNA-Seq	size fractionation	TRANSCRIPTOMIC	PAIRED	500	0	ILLUMINA	Illumina Genome Analyzer	SRP002106	GSE16631	20305017	117345	SRS024868	4530	Oryza sativa Indica Group	SRA012215	PANICLE AT BOOTING STAGE	PANICLE
SRR037731	ftp://ftp-trace.ncbi.nlm.nih.gov/sra/sra-instant/reads/ByRun/sra/SRR/SRR037/SRR037731/SRR037731.sra	SRX017626	RNA-Seq	size fractionation	TRANSCRIPTOMIC	PAIRED	500	0	ILLUMINA	Illumina Genome Analyzer	SRP002106	GSE16631	20305017	117345	SRS024869	4530	Oryza sativa Indica Group	SRA012215	PANICLE AT BOOTING STAGE	PANICLE
SRR037732	ftp://ftp-trace.ncbi.nlm.nih.gov/sra/sra-instant/reads/ByRun/sra/SRR/SRR037/SRR037732/SRR037732.sra	SRX017627	RNA-Seq	size fractionation	TRANSCRIPTOMIC	PAIRED	200	0	ILLUMINA	Illumina Genome Analyzer	SRP002106	GSE16631	20305017	117345	SRS024870	4530	Oryza sativa Indica Group	SRA012215	PANICLE AT BOOTING STAGE	PANICLE
SRR037733	ftp://ftp-trace.ncbi.nlm.nih.gov/sra/sra-instant/reads/ByRun/sra/SRR/SRR037/SRR037733/SRR037733.sra	SRX017628	RNA-Seq	size fractionation	TRANSCRIPTOMIC	PAIRED	200	0	ILLUMINA	Illumina Genome Analyzer	SRP002106	GSE16631	20305017	117345	SRS024871	4530	Oryza sativa Indica Group	SRA012215	PANICLE AT BOOTING STAGE	PANICLE
SRR037734	ftp://ftp-trace.ncbi.nlm.nih.gov/sra/sra-instant/reads/ByRun/sra/SRR/SRR037/SRR037734/SRR037734.sra	SRX017629	RNA-Seq	size fractionation	TRANSCRIPTOMIC	PAIRED	200	0	ILLUMINA	Illumina Genome Analyzer	SRP002106	GSE16631	20305017	117345	SRS024872	4530	Oryza sativa Indica Group	SRA012215	PANICLE AT BOOTING STAGE	PANICLE
SRR037735	ftp://ftp-trace.ncbi.nlm.nih.gov/sra/sra-instant/reads/ByRun/sra/SRR/SRR037/SRR037735/SRR037735.sra	SRX017630	RNA-Seq	size fractionation	TRANSCRIPTOMIC	PAIRED	200	0	ILLUMINA	Illumina Genome Analyzer	SRP002106	GSE16631	20305017	117345	SRS024873	4530	Oryza sativa Indica Group	SRA012215	PANICLE AT BOOTING STAGE	PANICLE
SRR037736	ftp://ftp-trace.ncbi.nlm.nih.gov/sra/sra-instant/reads/ByRun/sra/SRR/SRR037/SRR037736/SRR037736.sra	SRX017631	RNA-Seq	size fractionation	TRANSCRIPTOMIC	PAIRED	200	0	ILLUMINA	Illumina Genome Analyzer	SRP002106	GSE16631	20305017	117345	SRS024874	4530	Oryza sativa Indica Group	SRA012215	PANICLE AT BOOTING STAGE	PANICLE
SRR037737	ftp://ftp-trace.ncbi.nlm.nih.gov/sra/sra-instant/reads/ByRun/sra/SRR/SRR037/SRR037737/SRR037737.sra	SRX017632	RNA-Seq	size fractionation	TRANSCRIPTOMIC	PAIRED	200	0	ILLUMINA	Illumina Genome Analyzer	SRP002106	GSE16631	20305017	117345	SRS024875	4530	Oryza sativa Indica Group	SRA012215	PANICLE AT BOOTING STAGE	PANICLE
SRR037738	ftp://ftp-trace.ncbi.nlm.nih.gov/sra/sra-instant/reads/ByRun/sra/SRR/SRR037/SRR037738/SRR037738.sra	SRX017633	RNA-Seq	size fractionation	TRANSCRIPTOMIC	PAIRED	200	0	ILLUMINA	Illumina Genome Analyzer	SRP002106	GSE16631	20305017	117345	SRS024876	4530	Oryza sativa Indica Group	SRA012215	PANICLE AT BOOTING STAGE	PANICLE
SRR037739	ftp://ftp-trace.ncbi.nlm.nih.gov/sra/sra-instant/reads/ByRun/sra/SRR/SRR037/SRR037739/SRR037739.sra	SRX017634	RNA-Seq	size fractionation	TRANSCRIPTOMIC	PAIRED	200	0	ILLUMINA	Illumina Genome Analyzer	SRP002106	GSE16631	20305017	117345	SRS024877	4530	Oryza sativa Indica Group	SRA012215	PANICLE AT BOOTING STAGE	PANICLE
SRR037740	ftp://ftp-trace.ncbi.nlm.nih.gov/sra/sra-instant/reads/ByRun/sra/SRR/SRR037/SRR037740/SRR037740.sra	SRX017635	RNA-Seq	size fractionation	TRANSCRIPTOMIC	SINGLE	0	0	ILLUMINA	Illumina Genome Analyzer	SRP002106	GSE16631	20305017	117345	SRS024878	4530	Oryza sativa Indica Group	SRA012215	ROOT AT SEEDLING STAGE OF 14 DAYS	ROOT
SRR037741	ftp://ftp-trace.ncbi.nlm.nih.gov/sra/sra-instant/reads/ByRun/sra/SRR/SRR037/SRR037741/SRR037741.sra	SRX017636	RNA-Seq	size fractionation	TRANSCRIPTOMIC	SINGLE	0	0	ILLUMINA	Illumina Genome Analyzer	SRP002106	GSE16631	20305017	117345	SRS024879	4530	Oryza sativa Indica Group	SRA012215	SHOOT AT SEEDLING STAGE OF 14 DAYS	SHOOT
SRR037742	ftp://ftp-trace.ncbi.nlm.nih.gov/sra/sra-instant/reads/ByRun/sra/SRR/SRR037/SRR037742/SRR037742.sra	SRX017637	RNA-Seq	size fractionation	TRANSCRIPTOMIC	SINGLE	0	0	ILLUMINA	Illumina Genome Analyzer	SRP002106	GSE16631	20305017	117345	SRS024880	4530	Oryza sativa Indica Group	SRA012215	FLAG LEAVE AT TILLERING STAGE	LEAF
SRR037743	ftp://ftp-trace.ncbi.nlm.nih.gov/sra/sra-instant/reads/ByRun/sra/SRR/SRR037/SRR037743/SRR037743.sra	SRX017638	RNA-Seq	size fractionation	TRANSCRIPTOMIC	SINGLE	0	0	ILLUMINA	Illumina Genome Analyzer	SRP002106	GSE16631	20305017	117345	SRS024881	4530	Oryza sativa Indica Group	SRA012215	PANICLE AT FLOWERING STAGE	PANICE
SRR037744	ftp://ftp-trace.ncbi.nlm.nih.gov/sra/sra-instant/reads/ByRun/sra/SRR/SRR037/SRR037744/SRR037744.sra	SRX017639	RNA-Seq	size fractionation	TRANSCRIPTOMIC	SINGLE	0	0	ILLUMINA	Illumina Genome Analyzer	SRP002106	GSE16631	20305017	117345	SRS024882	4530	Oryza sativa Indica Group	SRA012215	LEAF	LEAF
SRR037745	ftp://ftp-trace.ncbi.nlm.nih.gov/sra/sra-instant/reads/ByRun/sra/SRR/SRR037/SRR037745/SRR037745.sra	SRX017640	RNA-Seq	size fractionation	TRANSCRIPTOMIC	SINGLE	0	0	ILLUMINA	Illumina Genome Analyzer	SRP002106	GSE16631	20305017	117345	SRS024883	4530	Oryza sativa Indica Group	SRA012215	PANICLE	PANICLE
SRR037746	ftp://ftp-trace.ncbi.nlm.nih.gov/sra/sra-instant/reads/ByRun/sra/SRR/SRR037/SRR037746/SRR037746.sra	SRX017641	RNA-Seq	size fractionation	TRANSCRIPTOMIC	SINGLE	0	0	ILLUMINA	Illumina Genome Analyzer	SRP002106	GSE16631	20305017	117345	SRS024884	4530	Oryza sativa	SRA012215	NULL	NULL
SRR039716	ftp://ftp-trace.ncbi.nlm.nih.gov/sra/sra-instant/reads/ByRun/sra/SRR/SRR039/SRR039716/SRR039716.sra	SRX019048	RNA-Seq	cDNA	TRANSCRIPTOMIC	SINGLE	0	0	ILLUMINA	Illumina Genome Analyzer	SRP002288	GSE17398	20202174	118841	SRS059097	4530	Oryza sativa Japonica Group	SRA012446	SEEDLING	SEEDLING
SRR039717	ftp://ftp-trace.ncbi.nlm.nih.gov/sra/sra-instant/reads/ByRun/sra/SRR/SRR039/SRR039717/SRR039717.sra	SRX019048	RNA-Seq	cDNA	TRANSCRIPTOMIC	SINGLE	0	0	ILLUMINA	Illumina Genome Analyzer	SRP002288	GSE17398	20202174	118841	SRS059097	4530	Oryza sativa Japonica Group	SRA012446	SEEDLING	SEEDLING
SRR039718	ftp://ftp-trace.ncbi.nlm.nih.gov/sra/sra-instant/reads/ByRun/sra/SRR/SRR039/SRR039718/SRR039718.sra	SRX019048	RNA-Seq	cDNA	TRANSCRIPTOMIC	SINGLE	0	0	ILLUMINA	Illumina Genome Analyzer	SRP002288	GSE17398	20202174	118841	SRS059097	4530	Oryza sativa Japonica Group	SRA012446	SEEDLING	SEEDLING
SRR039719	ftp://ftp-trace.ncbi.nlm.nih.gov/sra/sra-instant/reads/ByRun/sra/SRR/SRR039/SRR039719/SRR039719.sra	SRX019048	RNA-Seq	cDNA	TRANSCRIPTOMIC	SINGLE	0	0	ILLUMINA	Illumina Genome Analyzer	SRP002288	GSE17398	20202174	118841	SRS059097	4530	Oryza sativa Japonica Group	SRA012446	SEEDLING	SEEDLING
SRR039720	ftp://ftp-trace.ncbi.nlm.nih.gov/sra/sra-instant/reads/ByRun/sra/SRR/SRR039/SRR039720/SRR039720.sra	SRX019048	RNA-Seq	cDNA	TRANSCRIPTOMIC	SINGLE	0	0	ILLUMINA	Illumina Genome Analyzer	SRP002288	GSE17398	20202174	118841	SRS059097	4530	Oryza sativa Japonica Group	SRA012446	SEEDLING	SEEDLING
SRR042529	ftp://ftp-trace.ncbi.nlm.nih.gov/sra/sra-instant/reads/ByRun/sra/SRR/SRR042/SRR042529/SRR042529.sra	SRX020118	RNA-Seq	cDNA	TRANSCRIPTOMIC	SINGLE	0	0	ILLUMINA	Illumina Genome Analyzer II	SRP002417	GSE19824-1	20395474	122153	SRS070567	4530	Oryza sativa Japonica Group	SRA012701	NULL	NULL
SRR060846	ftp://ftp-trace.ncbi.nlm.nih.gov/sra/sra-instant/reads/ByRun/sra/SRR/SRR060/SRR060846/SRR060846.sra	SRX023849	RNA-Seq	size fractionation	TRANSCRIPTOMIC	SINGLE	0	0	ILLUMINA	Illumina Genome Analyzer	SRP002899	GSE22763	21973320	128249	SRS085346	4530	Oryza sativa Japonica Group	SRA021024	SEEDLING	SEEDLING
SRR062265	ftp://ftp-trace.ncbi.nlm.nih.gov/sra/sra-instant/reads/ByRun/sra/SRR/SRR062/SRR062265/SRR062265.sra	SRX024857	RNA-Seq	size fractionation	TRANSCRIPTOMIC	SINGLE	0	0	ILLUMINA	Illumina Genome Analyzer	SRP003156	GSE23217	21113019	131313	SRS085786	4530	Oryza sativa Indica Group	SRA022203	NULL	NULL
SRR062266	ftp://ftp-trace.ncbi.nlm.nih.gov/sra/sra-instant/reads/ByRun/sra/SRR/SRR062/SRR062266/SRR062266.sra	SRX024858	RNA-Seq	size fractionation	TRANSCRIPTOMIC	SINGLE	0	0	ILLUMINA	Illumina Genome Analyzer	SRP003156	GSE23217	21113019	131313	SRS085787	4530	Oryza sativa Indica Group	SRA022203	NULL	NULL
SRR089772	ftp://ftp-trace.ncbi.nlm.nih.gov/sra/sra-instant/reads/ByRun/sra/SRR/SRR089/SRR089772/SRR089772.sra	SRX037175	RNA-Seq	size fractionation	TRANSCRIPTOMIC	SINGLE	0	0	ILLUMINA	Illumina Genome Analyzer	SRP005146	GSE26405	22443269	136861	SRS151125	4530	Oryza sativa Japonica Group	SRA028418	PANICLE	PANICLE
SRR089773	ftp://ftp-trace.ncbi.nlm.nih.gov/sra/sra-instant/reads/ByRun/sra/SRR/SRR089/SRR089773/SRR089773.sra	SRX037176	RNA-Seq	size fractionation	TRANSCRIPTOMIC	SINGLE	0	0	ILLUMINA	Illumina Genome Analyzer	SRP005146	GSE26405	22443269	136861	SRS151126	4530	Oryza sativa Japonica Group	SRA028418	PANICLE	PANICLE
SRR089774	ftp://ftp-trace.ncbi.nlm.nih.gov/sra/sra-instant/reads/ByRun/sra/SRR/SRR089/SRR089774/SRR089774.sra	SRX037177	RNA-Seq	size fractionation	TRANSCRIPTOMIC	SINGLE	0	0	ILLUMINA	Illumina Genome Analyzer	SRP005146	GSE26405	22443269	136861	SRS151127	4530	Oryza sativa Japonica Group	SRA028418	PANICLE	PANICLE
SRR089775	ftp://ftp-trace.ncbi.nlm.nih.gov/sra/sra-instant/reads/ByRun/sra/SRR/SRR089/SRR089775/SRR089775.sra	SRX037178	RNA-Seq	size fractionation	TRANSCRIPTOMIC	SINGLE	0	0	ILLUMINA	Illumina Genome Analyzer	SRP005146	GSE26405	22443269	136861	SRS151128	4530	Oryza sativa Japonica Group	SRA028418	PANICLE	PANICLE
SRR203039	ftp://ftp-trace.ncbi.nlm.nih.gov/sra/sra-instant/reads/ByRun/sra/SRR/SRR203/SRR203039/SRR203039.sra	SRX062193	RNA-Seq	size fractionation	TRANSCRIPTOMIC	SINGLE	0	0	ILLUMINA	Illumina Genome Analyzer II	SRP006751	GSE29178	22403030	142973	SRS192879	39946	Oryza sativa Indica Group	SRA036539	MALE GAMETOPHYTE	POLLEN
SRR306316	ftp://ftp-trace.ncbi.nlm.nih.gov/sra/sra-instant/reads/ByRun/sra/SRR/SRR306/SRR306316/SRR306316.sra	SRX081716	RNA-Seq	cDNA	TRANSCRIPTOMIC	SINGLE	0	0	ILLUMINA	Illumina Genome Analyzer II	SRP007395	GSE30367	22213813	143417	SRS213825	39947	Oryza sativa Japonica Group	SRA039783	ROOT TIP	ROOT
SRR306317	ftp://ftp-trace.ncbi.nlm.nih.gov/sra/sra-instant/reads/ByRun/sra/SRR/SRR306/SRR306317/SRR306317.sra	SRX081717	RNA-Seq	cDNA	TRANSCRIPTOMIC	SINGLE	0	0	ILLUMINA	Illumina Genome Analyzer II	SRP007395	GSE30367	22213813	143417	SRS213826	39947	Oryza sativa Japonica Group	SRA039783	ROOT TIP	ROOT
SRR306318	ftp://ftp-trace.ncbi.nlm.nih.gov/sra/sra-instant/reads/ByRun/sra/SRR/SRR306/SRR306318/SRR306318.sra	SRX081718	RNA-Seq	cDNA	TRANSCRIPTOMIC	SINGLE	0	0	ILLUMINA	Illumina Genome Analyzer II	SRP007395	GSE30367	22213813	143417	SRS213827	39947	Oryza sativa Japonica Group	SRA039783	ROOT TIP	ROOT
SRR306319	ftp://ftp-trace.ncbi.nlm.nih.gov/sra/sra-instant/reads/ByRun/sra/SRR/SRR306/SRR306319/SRR306319.sra	SRX081719	RNA-Seq	cDNA	TRANSCRIPTOMIC	SINGLE	0	0	ILLUMINA	Illumina Genome Analyzer II	SRP007395	GSE30367	22213813	143417	SRS213828	39947	Oryza sativa Japonica Group	SRA039783	ROOT TIP	ROOT
SRR306320	ftp://ftp-trace.ncbi.nlm.nih.gov/sra/sra-instant/reads/ByRun/sra/SRR/SRR306/SRR306320/SRR306320.sra	SRX081720	RNA-Seq	cDNA	TRANSCRIPTOMIC	SINGLE	0	0	ILLUMINA	Illumina Genome Analyzer II	SRP007395	GSE30367	22213813	143417	SRS213829	39947	Oryza sativa Japonica Group	SRA039783	ROOT TIP	ROOT
SRR306321	ftp://ftp-trace.ncbi.nlm.nih.gov/sra/sra-instant/reads/ByRun/sra/SRR/SRR306/SRR306321/SRR306321.sra	SRX081721	RNA-Seq	cDNA	TRANSCRIPTOMIC	SINGLE	0	0	ILLUMINA	Illumina Genome Analyzer II	SRP007395	GSE30367	22213813	143417	SRS213830	39947	Oryza sativa Japonica Group	SRA039783	ROOT TIP	ROOT
SRR306322	ftp://ftp-trace.ncbi.nlm.nih.gov/sra/sra-instant/reads/ByRun/sra/SRR/SRR306/SRR306322/SRR306322.sra	SRX081722	RNA-Seq	cDNA	TRANSCRIPTOMIC	SINGLE	0	0	ILLUMINA	Illumina Genome Analyzer II	SRP007395	GSE30367	22213813	143417	SRS213831	39947	Oryza sativa Japonica Group	SRA039783	ROOT	ROOT
SRR306323	ftp://ftp-trace.ncbi.nlm.nih.gov/sra/sra-instant/reads/ByRun/sra/SRR/SRR306/SRR306323/SRR306323.sra	SRX081723	RNA-Seq	cDNA	TRANSCRIPTOMIC	SINGLE	0	0	ILLUMINA	Illumina Genome Analyzer II	SRP007395	GSE30367	22213813	143417	SRS213832	39947	Oryza sativa Japonica Group	SRA039783	ROOT	ROOT
SRR306324	ftp://ftp-trace.ncbi.nlm.nih.gov/sra/sra-instant/reads/ByRun/sra/SRR/SRR306/SRR306324/SRR306324.sra	SRX081724	RNA-Seq	cDNA	TRANSCRIPTOMIC	SINGLE	0	0	ILLUMINA	Illumina Genome Analyzer II	SRP007395	GSE30367	22213813	143417	SRS213833	39947	Oryza sativa Japonica Group	SRA039783	ROOT	ROOT
SRR306325	ftp://ftp-trace.ncbi.nlm.nih.gov/sra/sra-instant/reads/ByRun/sra/SRR/SRR306/SRR306325/SRR306325.sra	SRX081725	RNA-Seq	cDNA	TRANSCRIPTOMIC	SINGLE	0	0	ILLUMINA	Illumina Genome Analyzer II	SRP007395	GSE30367	22213813	143417	SRS213834	39947	Oryza sativa Japonica Group	SRA039783	ROOT	ROOT
SRR342355	ftp://ftp-trace.ncbi.nlm.nih.gov/sra/sra-instant/reads/ByRun/sra/SRR/SRR342/SRR342355/SRR342355.sra	SRX096435	RNA-Seq	cDNA	TRANSCRIPTOMIC	SINGLE	0	0	ILLUMINA	Illumina HiSeq 2000	SRP008128	GSE32010	0	147541	SRS260297	39946	Oryza sativa Indica Group	SRA045814	SPIKE	PANICLE
SRR342356	ftp://ftp-trace.ncbi.nlm.nih.gov/sra/sra-instant/reads/ByRun/sra/SRR/SRR342/SRR342356/SRR342356.sra	SRX096436	RNA-Seq	cDNA	TRANSCRIPTOMIC	SINGLE	0	0	ILLUMINA	Illumina HiSeq 2000	SRP008128	GSE32010	0	147541	SRS260298	39946	Oryza sativa Indica Group	SRA045814	SPIKE	PANICLE
SRR342357	ftp://ftp-trace.ncbi.nlm.nih.gov/sra/sra-instant/reads/ByRun/sra/SRR/SRR342/SRR342357/SRR342357.sra	SRX096437	RNA-Seq	cDNA	TRANSCRIPTOMIC	SINGLE	0	0	ILLUMINA	Illumina HiSeq 2000	SRP008128	GSE32010	0	147541	SRS260299	39946	Oryza sativa Indica Group	SRA045814	SPIKE	PANICLE
SRR342358	ftp://ftp-trace.ncbi.nlm.nih.gov/sra/sra-instant/reads/ByRun/sra/SRR/SRR342/SRR342358/SRR342358.sra	SRX096438	RNA-Seq	cDNA	TRANSCRIPTOMIC	SINGLE	0	0	ILLUMINA	Illumina HiSeq 2000	SRP008128	GSE32010	0	147541	SRS260300	39946	Oryza sativa Indica Group	SRA045814	SPIKE	PANICLE
SRR358792	ftp://ftp-trace.ncbi.nlm.nih.gov/sra/sra-instant/reads/ByRun/sra/SRR/SRR358/SRR358792/SRR358792.sra	SRX103305	RNA-Seq	cDNA	TRANSCRIPTOMIC	SINGLE	0	0	ILLUMINA	Illumina Genome Analyzer II	SRP009099	GSE33265	0	149055	SRS269131	4530	Oryza sativa Japonica Group	SRA047351	SEEDLING	SEEDLING
SRR358791	ftp://ftp-trace.ncbi.nlm.nih.gov/sra/sra-instant/reads/ByRun/sra/SRR/SRR358/SRR358791/SRR358791.sra	SRX103305	RNA-Seq	cDNA	TRANSCRIPTOMIC	SINGLE	0	0	ILLUMINA	Illumina Genome Analyzer II	SRP009099	GSE33265	0	149055	SRS269131	4530	Oryza sativa Japonica Group	SRA047351	SEEDLING	SEEDLING
SRR358794	ftp://ftp-trace.ncbi.nlm.nih.gov/sra/sra-instant/reads/ByRun/sra/SRR/SRR358/SRR358794/SRR358794.sra	SRX103306	RNA-Seq	cDNA	TRANSCRIPTOMIC	SINGLE	0	0	ILLUMINA	Illumina Genome Analyzer II	SRP009099	GSE33265	0	149055	SRS269132	4530	Oryza sativa Japonica Group	SRA047351	SEEDLING	SEEDLING
SRR358793	ftp://ftp-trace.ncbi.nlm.nih.gov/sra/sra-instant/reads/ByRun/sra/SRR/SRR358/SRR358793/SRR358793.sra	SRX103306	RNA-Seq	cDNA	TRANSCRIPTOMIC	SINGLE	0	0	ILLUMINA	Illumina Genome Analyzer II	SRP009099	GSE33265	0	149055	SRS269132	4530	Oryza sativa Japonica Group	SRA047351	SEEDLING	SEEDLING
SRR358796	ftp://ftp-trace.ncbi.nlm.nih.gov/sra/sra-instant/reads/ByRun/sra/SRR/SRR358/SRR358796/SRR358796.sra	SRX103307	RNA-Seq	cDNA	TRANSCRIPTOMIC	SINGLE	0	0	ILLUMINA	Illumina Genome Analyzer II	SRP009099	GSE33265	0	149055	SRS269133	4530	Oryza sativa Japonica Group	SRA047351	CALLUS	CALLUS
SRR358795	ftp://ftp-trace.ncbi.nlm.nih.gov/sra/sra-instant/reads/ByRun/sra/SRR/SRR358/SRR358795/SRR358795.sra	SRX103307	RNA-Seq	cDNA	TRANSCRIPTOMIC	SINGLE	0	0	ILLUMINA	Illumina Genome Analyzer II	SRP009099	GSE33265	0	149055	SRS269133	4530	Oryza sativa Japonica Group	SRA047351	CALLUS	CALLUS
SRR358798	ftp://ftp-trace.ncbi.nlm.nih.gov/sra/sra-instant/reads/ByRun/sra/SRR/SRR358/SRR358798/SRR358798.sra	SRX103308	RNA-Seq	cDNA	TRANSCRIPTOMIC	SINGLE	0	0	ILLUMINA	Illumina Genome Analyzer II	SRP009099	GSE33265	0	149055	SRS269134	4530	Oryza sativa Japonica Group	SRA047351	CALLUS	CALLUS
SRR358797	ftp://ftp-trace.ncbi.nlm.nih.gov/sra/sra-instant/reads/ByRun/sra/SRR/SRR358/SRR358797/SRR358797.sra	SRX103308	RNA-Seq	cDNA	TRANSCRIPTOMIC	SINGLE	0	0	ILLUMINA	Illumina Genome Analyzer II	SRP009099	GSE33265	0	149055	SRS269134	4530	Oryza sativa Japonica Group	SRA047351	CALLUS	CALLUS
SRR408729	ftp://ftp-trace.ncbi.nlm.nih.gov/sra/sra-instant/reads/ByRun/sra/SRR/SRR408/SRR408729/SRR408729.sra	SRX120234	RNA-Seq	cDNA	TRANSCRIPTOMIC	SINGLE	0	0	ILLUMINA	Illumina Genome Analyzer II	SRP010960	GSE35843	22985291	151855	SRS293697	39947	Oryza sativa Japonica Group	SRA050162	ROOT TIP	ROOT
SRR408730	ftp://ftp-trace.ncbi.nlm.nih.gov/sra/sra-instant/reads/ByRun/sra/SRR/SRR408/SRR408730/SRR408730.sra	SRX120235	RNA-Seq	cDNA	TRANSCRIPTOMIC	SINGLE	0	0	ILLUMINA	Illumina Genome Analyzer II	SRP010960	GSE35843	22985291	151855	SRS293698	39947	Oryza sativa Japonica Group	SRA050162	ROOT TIP	ROOT
SRR408731	ftp://ftp-trace.ncbi.nlm.nih.gov/sra/sra-instant/reads/ByRun/sra/SRR/SRR408/SRR408731/SRR408731.sra	SRX120236	RNA-Seq	cDNA	TRANSCRIPTOMIC	SINGLE	0	0	ILLUMINA	Illumina Genome Analyzer II	SRP010960	GSE35843	22985291	151855	SRS293699	39947	Oryza sativa Japonica Group	SRA050162	ROOT TIP	ROOT
SRR408732	ftp://ftp-trace.ncbi.nlm.nih.gov/sra/sra-instant/reads/ByRun/sra/SRR/SRR408/SRR408732/SRR408732.sra	SRX120237	RNA-Seq	cDNA	TRANSCRIPTOMIC	SINGLE	0	0	ILLUMINA	Illumina Genome Analyzer II	SRP010960	GSE35843	22985291	151855	SRS293700	39947	Oryza sativa Japonica Group	SRA050162	ROOT TIP	ROOT
SRR408733	ftp://ftp-trace.ncbi.nlm.nih.gov/sra/sra-instant/reads/ByRun/sra/SRR/SRR408/SRR408733/SRR408733.sra	SRX120238	RNA-Seq	cDNA	TRANSCRIPTOMIC	SINGLE	0	0	ILLUMINA	Illumina Genome Analyzer II	SRP010960	GSE35843	22985291	151855	SRS293701	39947	Oryza sativa Japonica Group	SRA050162	ROOT TIP	ROOT
SRR408734	ftp://ftp-trace.ncbi.nlm.nih.gov/sra/sra-instant/reads/ByRun/sra/SRR/SRR408/SRR408734/SRR408734.sra	SRX120239	RNA-Seq	cDNA	TRANSCRIPTOMIC	SINGLE	0	0	ILLUMINA	Illumina Genome Analyzer II	SRP010960	GSE35843	22985291	151855	SRS293702	39947	Oryza sativa Japonica Group	SRA050162	ROOT TIP	ROOT
SRR408735	ftp://ftp-trace.ncbi.nlm.nih.gov/sra/sra-instant/reads/ByRun/sra/SRR/SRR408/SRR408735/SRR408735.sra	SRX120240	RNA-Seq	cDNA	TRANSCRIPTOMIC	SINGLE	0	0	ILLUMINA	Illumina Genome Analyzer II	SRP010960	GSE35843	22985291	151855	SRS293703	39947	Oryza sativa Japonica Group	SRA050162	ROOT	ROOT
SRR408736	ftp://ftp-trace.ncbi.nlm.nih.gov/sra/sra-instant/reads/ByRun/sra/SRR/SRR408/SRR408736/SRR408736.sra	SRX120241	RNA-Seq	cDNA	TRANSCRIPTOMIC	SINGLE	0	0	ILLUMINA	Illumina Genome Analyzer II	SRP010960	GSE35843	22985291	151855	SRS293704	39947	Oryza sativa Japonica Group	SRA050162	ROOT	ROOT
SRR408737	ftp://ftp-trace.ncbi.nlm.nih.gov/sra/sra-instant/reads/ByRun/sra/SRR/SRR408/SRR408737/SRR408737.sra	SRX120242	RNA-Seq	cDNA	TRANSCRIPTOMIC	SINGLE	0	0	ILLUMINA	Illumina Genome Analyzer II	SRP010960	GSE35843	22985291	151855	SRS293705	39947	Oryza sativa Japonica Group	SRA050162	ROOT	ROOT
SRR408738	ftp://ftp-trace.ncbi.nlm.nih.gov/sra/sra-instant/reads/ByRun/sra/SRR/SRR408/SRR408738/SRR408738.sra	SRX120243	RNA-Seq	cDNA	TRANSCRIPTOMIC	SINGLE	0	0	ILLUMINA	Illumina Genome Analyzer II	SRP010960	GSE35843	22985291	151855	SRS293706	39947	Oryza sativa Japonica Group	SRA050162	ROOT	ROOT
SRR408739	ftp://ftp-trace.ncbi.nlm.nih.gov/sra/sra-instant/reads/ByRun/sra/SRR/SRR408/SRR408739/SRR408739.sra	SRX120244	RNA-Seq	cDNA	TRANSCRIPTOMIC	SINGLE	0	0	ILLUMINA	Illumina Genome Analyzer II	SRP010960	GSE35843	22985291	151855	SRS293707	39947	Oryza sativa Japonica Group	SRA050162	ROOT TIP	ROOT
SRR408740	ftp://ftp-trace.ncbi.nlm.nih.gov/sra/sra-instant/reads/ByRun/sra/SRR/SRR408/SRR408740/SRR408740.sra	SRX120245	RNA-Seq	cDNA	TRANSCRIPTOMIC	SINGLE	0	0	ILLUMINA	Illumina Genome Analyzer II	SRP010960	GSE35843	22985291	151855	SRS293708	39947	Oryza sativa Japonica Group	SRA050162	ROOT TIP	ROOT
SRR408741	ftp://ftp-trace.ncbi.nlm.nih.gov/sra/sra-instant/reads/ByRun/sra/SRR/SRR408/SRR408741/SRR408741.sra	SRX120246	RNA-Seq	cDNA	TRANSCRIPTOMIC	SINGLE	0	0	ILLUMINA	Illumina Genome Analyzer II	SRP010960	GSE35843	22985291	151855	SRS293709	39947	Oryza sativa Japonica Group	SRA050162	ROOT TIP	ROOT
SRR408742	ftp://ftp-trace.ncbi.nlm.nih.gov/sra/sra-instant/reads/ByRun/sra/SRR/SRR408/SRR408742/SRR408742.sra	SRX120247	RNA-Seq	cDNA	TRANSCRIPTOMIC	SINGLE	0	0	ILLUMINA	Illumina Genome Analyzer II	SRP010960	GSE35843	22985291	151855	SRS293710	39947	Oryza sativa Japonica Group	SRA050162	ROOT TIP	ROOT
SRR408743	ftp://ftp-trace.ncbi.nlm.nih.gov/sra/sra-instant/reads/ByRun/sra/SRR/SRR408/SRR408743/SRR408743.sra	SRX120248	RNA-Seq	cDNA	TRANSCRIPTOMIC	SINGLE	0	0	ILLUMINA	Illumina Genome Analyzer II	SRP010960	GSE35843	22985291	151855	SRS293711	39947	Oryza sativa Japonica Group	SRA050162	ROOT TIP	ROOT
SRR408744	ftp://ftp-trace.ncbi.nlm.nih.gov/sra/sra-instant/reads/ByRun/sra/SRR/SRR408/SRR408744/SRR408744.sra	SRX120249	RNA-Seq	cDNA	TRANSCRIPTOMIC	SINGLE	0	0	ILLUMINA	Illumina Genome Analyzer II	SRP010960	GSE35843	22985291	151855	SRS293712	39947	Oryza sativa Japonica Group	SRA050162	ROOT TIP	ROOT
SRR408745	ftp://ftp-trace.ncbi.nlm.nih.gov/sra/sra-instant/reads/ByRun/sra/SRR/SRR408/SRR408745/SRR408745.sra	SRX120250	RNA-Seq	cDNA	TRANSCRIPTOMIC	SINGLE	0	0	ILLUMINA	Illumina Genome Analyzer II	SRP010960	GSE35843	22985291	151855	SRS293713	39947	Oryza sativa Japonica Group	SRA050162	ROOT	ROOT
SRR408746	ftp://ftp-trace.ncbi.nlm.nih.gov/sra/sra-instant/reads/ByRun/sra/SRR/SRR408/SRR408746/SRR408746.sra	SRX120251	RNA-Seq	cDNA	TRANSCRIPTOMIC	SINGLE	0	0	ILLUMINA	Illumina Genome Analyzer II	SRP010960	GSE35843	22985291	151855	SRS293714	39947	Oryza sativa Japonica Group	SRA050162	ROOT	ROOT
SRR408747	ftp://ftp-trace.ncbi.nlm.nih.gov/sra/sra-instant/reads/ByRun/sra/SRR/SRR408/SRR408747/SRR408747.sra	SRX120252	RNA-Seq	cDNA	TRANSCRIPTOMIC	SINGLE	0	0	ILLUMINA	Illumina Genome Analyzer II	SRP010960	GSE35843	22985291	151855	SRS293715	39947	Oryza sativa Japonica Group	SRA050162	ROOT	ROOT
SRR408748	ftp://ftp-trace.ncbi.nlm.nih.gov/sra/sra-instant/reads/ByRun/sra/SRR/SRR408/SRR408748/SRR408748.sra	SRX120253	RNA-Seq	cDNA	TRANSCRIPTOMIC	SINGLE	0	0	ILLUMINA	Illumina Genome Analyzer II	SRP010960	GSE35843	22985291	151855	SRS293716	39947	Oryza sativa Japonica Group	SRA050162	ROOT	ROOT
SRR408749	ftp://ftp-trace.ncbi.nlm.nih.gov/sra/sra-instant/reads/ByRun/sra/SRR/SRR408/SRR408749/SRR408749.sra	SRX120254	RNA-Seq	cDNA	TRANSCRIPTOMIC	SINGLE	0	0	ILLUMINA	Illumina Genome Analyzer II	SRP010960	GSE35843	22985291	151855	SRS293717	39947	Oryza sativa Japonica Group	SRA050162	ROOT	ROOT
SRR447117	ftp://ftp-trace.ncbi.nlm.nih.gov/sra/sra-instant/reads/ByRun/sra/SRR/SRR447/SRR447117/SRR447117.sra	SRX130825	RNA-Seq	cDNA	TRANSCRIPTOMIC	PAIRED	200	0	ILLUMINA	Illumina Genome Analyzer IIx	SRP011893	GSE36696	22537016	153619	SRS302215	39947	Oryza sativa Japonica Group	SRA051229	ROOT	ROOT
SRR447118	ftp://ftp-trace.ncbi.nlm.nih.gov/sra/sra-instant/reads/ByRun/sra/SRR/SRR447/SRR447118/SRR447118.sra	SRX130826	RNA-Seq	cDNA	TRANSCRIPTOMIC	PAIRED	200	0	ILLUMINA	Illumina Genome Analyzer IIx	SRP011893	GSE36696	22537016	153619	SRS302216	39947	Oryza sativa Japonica Group	SRA051229	ROOT	ROOT
SRR447119	ftp://ftp-trace.ncbi.nlm.nih.gov/sra/sra-instant/reads/ByRun/sra/SRR/SRR447/SRR447119/SRR447119.sra	SRX130827	RNA-Seq	cDNA	TRANSCRIPTOMIC	PAIRED	200	0	ILLUMINA	Illumina Genome Analyzer IIx	SRP011893	GSE36696	22537016	153619	SRS302217	39947	Oryza sativa Japonica Group	SRA051229	ROOT	ROOT
SRR447120	ftp://ftp-trace.ncbi.nlm.nih.gov/sra/sra-instant/reads/ByRun/sra/SRR/SRR447/SRR447120/SRR447120.sra	SRX130828	RNA-Seq	cDNA	TRANSCRIPTOMIC	PAIRED	200	0	ILLUMINA	Illumina Genome Analyzer IIx	SRP011893	GSE36696	22537016	153619	SRS302218	39947	Oryza sativa Japonica Group	SRA051229	ROOT	ROOT
SRR447121	ftp://ftp-trace.ncbi.nlm.nih.gov/sra/sra-instant/reads/ByRun/sra/SRR/SRR447/SRR447121/SRR447121.sra	SRX130829	RNA-Seq	cDNA	TRANSCRIPTOMIC	PAIRED	200	0	ILLUMINA	Illumina Genome Analyzer IIx	SRP011893	GSE36696	22537016	153619	SRS302219	39947	Oryza sativa Japonica Group	SRA051229	ROOT	ROOT
SRR447122	ftp://ftp-trace.ncbi.nlm.nih.gov/sra/sra-instant/reads/ByRun/sra/SRR/SRR447/SRR447122/SRR447122.sra	SRX130830	RNA-Seq	cDNA	TRANSCRIPTOMIC	PAIRED	200	0	ILLUMINA	Illumina Genome Analyzer IIx	SRP011893	GSE36696	22537016	153619	SRS302220	39947	Oryza sativa Japonica Group	SRA051229	SHOOT	SHOOT
SRR447123	ftp://ftp-trace.ncbi.nlm.nih.gov/sra/sra-instant/reads/ByRun/sra/SRR/SRR447/SRR447123/SRR447123.sra	SRX130831	RNA-Seq	cDNA	TRANSCRIPTOMIC	PAIRED	200	0	ILLUMINA	Illumina Genome Analyzer IIx	SRP011893	GSE36696	22537016	153619	SRS302221	39947	Oryza sativa Japonica Group	SRA051229	SHOOT	SHOOT
SRR447124	ftp://ftp-trace.ncbi.nlm.nih.gov/sra/sra-instant/reads/ByRun/sra/SRR/SRR447/SRR447124/SRR447124.sra	SRX130832	RNA-Seq	cDNA	TRANSCRIPTOMIC	PAIRED	200	0	ILLUMINA	Illumina Genome Analyzer IIx	SRP011893	GSE36696	22537016	153619	SRS302222	39947	Oryza sativa Japonica Group	SRA051229	SHOOT	SHOOT
SRR447125	ftp://ftp-trace.ncbi.nlm.nih.gov/sra/sra-instant/reads/ByRun/sra/SRR/SRR447/SRR447125/SRR447125.sra	SRX130833	RNA-Seq	cDNA	TRANSCRIPTOMIC	PAIRED	200	0	ILLUMINA	Illumina Genome Analyzer IIx	SRP011893	GSE36696	22537016	153619	SRS302223	39947	Oryza sativa Japonica Group	SRA051229	SHOOT	SHOOT
SRR447126	ftp://ftp-trace.ncbi.nlm.nih.gov/sra/sra-instant/reads/ByRun/sra/SRR/SRR447/SRR447126/SRR447126.sra	SRX130834	RNA-Seq	cDNA	TRANSCRIPTOMIC	PAIRED	200	0	ILLUMINA	Illumina Genome Analyzer IIx	SRP011893	GSE36696	22537016	153619	SRS302224	39947	Oryza sativa Japonica Group	SRA051229	SHOOT	SHOOT
SRR447127	ftp://ftp-trace.ncbi.nlm.nih.gov/sra/sra-instant/reads/ByRun/sra/SRR/SRR447/SRR447127/SRR447127.sra	SRX130835	RNA-Seq	cDNA	TRANSCRIPTOMIC	SINGLE	0	0	ILLUMINA	Illumina Genome Analyzer IIx	SRP011893	GSE36696	22537016	153619	SRS302225	39947	Oryza sativa Japonica Group	SRA051229	ROOT	ROOT
SRR447128	ftp://ftp-trace.ncbi.nlm.nih.gov/sra/sra-instant/reads/ByRun/sra/SRR/SRR447/SRR447128/SRR447128.sra	SRX130836	RNA-Seq	cDNA	TRANSCRIPTOMIC	SINGLE	0	0	ILLUMINA	Illumina Genome Analyzer IIx	SRP011893	GSE36696	22537016	153619	SRS302226	39947	Oryza sativa Japonica Group	SRA051229	ROOT	ROOT
SRR447129	ftp://ftp-trace.ncbi.nlm.nih.gov/sra/sra-instant/reads/ByRun/sra/SRR/SRR447/SRR447129/SRR447129.sra	SRX130837	RNA-Seq	cDNA	TRANSCRIPTOMIC	SINGLE	0	0	ILLUMINA	Illumina Genome Analyzer IIx	SRP011893	GSE36696	22537016	153619	SRS302227	39947	Oryza sativa Japonica Group	SRA051229	ROOT	ROOT
SRR447130	ftp://ftp-trace.ncbi.nlm.nih.gov/sra/sra-instant/reads/ByRun/sra/SRR/SRR447/SRR447130/SRR447130.sra	SRX130838	RNA-Seq	cDNA	TRANSCRIPTOMIC	SINGLE	0	0	ILLUMINA	Illumina Genome Analyzer IIx	SRP011893	GSE36696	22537016	153619	SRS302228	39947	Oryza sativa Japonica Group	SRA051229	ROOT	ROOT
SRR447131	ftp://ftp-trace.ncbi.nlm.nih.gov/sra/sra-instant/reads/ByRun/sra/SRR/SRR447/SRR447131/SRR447131.sra	SRX130839	RNA-Seq	cDNA	TRANSCRIPTOMIC	SINGLE	0	0	ILLUMINA	Illumina Genome Analyzer IIx	SRP011893	GSE36696	22537016	153619	SRS302229	39947	Oryza sativa Japonica Group	SRA051229	ROOT	ROOT
SRR447132	ftp://ftp-trace.ncbi.nlm.nih.gov/sra/sra-instant/reads/ByRun/sra/SRR/SRR447/SRR447132/SRR447132.sra	SRX130840	RNA-Seq	cDNA	TRANSCRIPTOMIC	SINGLE	0	0	ILLUMINA	Illumina Genome Analyzer IIx	SRP011893	GSE36696	22537016	153619	SRS302230	39947	Oryza sativa Japonica Group	SRA051229	SHOOT	SHOOT
SRR447133	ftp://ftp-trace.ncbi.nlm.nih.gov/sra/sra-instant/reads/ByRun/sra/SRR/SRR447/SRR447133/SRR447133.sra	SRX130841	RNA-Seq	cDNA	TRANSCRIPTOMIC	SINGLE	0	0	ILLUMINA	Illumina Genome Analyzer IIx	SRP011893	GSE36696	22537016	153619	SRS302231	39947	Oryza sativa Japonica Group	SRA051229	SHOOT	SHOOT
SRR447134	ftp://ftp-trace.ncbi.nlm.nih.gov/sra/sra-instant/reads/ByRun/sra/SRR/SRR447/SRR447134/SRR447134.sra	SRX130842	RNA-Seq	cDNA	TRANSCRIPTOMIC	SINGLE	0	0	ILLUMINA	Illumina Genome Analyzer IIx	SRP011893	GSE36696	22537016	153619	SRS302232	39947	Oryza sativa Japonica Group	SRA051229	SHOOT	SHOOT
SRR976336	ftp://ftp-trace.ncbi.nlm.nih.gov/sra/sra-instant/reads/ByRun/sra/SRR/SRR976/SRR976336/SRR976336.sra	SRX348612	RNA-Seq	cDNA	TRANSCRIPTOMIC	SINGLE	0	0	ILLUMINA	Illumina HiSeq 2000	SRP029890	GSE50777	0	0	SRS479377	39947	Oryza sativa Japonica Group	SRA101235	EGG CELLS	POLLEN
SRR976337	ftp://ftp-trace.ncbi.nlm.nih.gov/sra/sra-instant/reads/ByRun/sra/SRR/SRR976/SRR976337/SRR976337.sra	SRX348613	RNA-Seq	cDNA	TRANSCRIPTOMIC	SINGLE	0	0	ILLUMINA	Illumina HiSeq 2000	SRP029890	GSE50777	0	0	SRS479378	39947	Oryza sativa Japonica Group	SRA101235	EGG CELLS	POLLEN
SRR976338	ftp://ftp-trace.ncbi.nlm.nih.gov/sra/sra-instant/reads/ByRun/sra/SRR/SRR976/SRR976338/SRR976338.sra	SRX348614	RNA-Seq	cDNA	TRANSCRIPTOMIC	SINGLE	0	0	ILLUMINA	Illumina HiSeq 2000	SRP029890	GSE50777	0	0	SRS479379	39947	Oryza sativa Japonica Group	SRA101235	EGG CELLS	POLLEN
SRR976339	ftp://ftp-trace.ncbi.nlm.nih.gov/sra/sra-instant/reads/ByRun/sra/SRR/SRR976/SRR976339/SRR976339.sra	SRX348615	RNA-Seq	cDNA	TRANSCRIPTOMIC	SINGLE	0	0	ILLUMINA	Illumina HiSeq 2000	SRP029890	GSE50777	0	0	SRS479380	39947	Oryza sativa Japonica Group	SRA101235	SPERM CELLS	POLLEN
SRR976340	ftp://ftp-trace.ncbi.nlm.nih.gov/sra/sra-instant/reads/ByRun/sra/SRR/SRR976/SRR976340/SRR976340.sra	SRX348616	RNA-Seq	cDNA	TRANSCRIPTOMIC	SINGLE	0	0	ILLUMINA	Illumina HiSeq 2000	SRP029890	GSE50777	0	0	SRS479382	39947	Oryza sativa Japonica Group	SRA101235	SPERM CELLS	POLLEN
SRR976341	ftp://ftp-trace.ncbi.nlm.nih.gov/sra/sra-instant/reads/ByRun/sra/SRR/SRR976/SRR976341/SRR976341.sra	SRX348617	RNA-Seq	cDNA	TRANSCRIPTOMIC	SINGLE	0	0	ILLUMINA	Illumina HiSeq 2000	SRP029890	GSE50777	0	0	SRS479381	39947	Oryza sativa Japonica Group	SRA101235	SPERM CELLS	POLLEN
SRR976342	ftp://ftp-trace.ncbi.nlm.nih.gov/sra/sra-instant/reads/ByRun/sra/SRR/SRR976/SRR976342/SRR976342.sra	SRX348618	RNA-Seq	cDNA	TRANSCRIPTOMIC	SINGLE	0	0	ILLUMINA	Illumina HiSeq 2000	SRP029890	GSE50777	0	0	SRS479383	39947	Oryza sativa Japonica Group	SRA101235	POLLEN MINUS SPERM CELLS	POLLEN
SRR976335	ftp://ftp-trace.ncbi.nlm.nih.gov/sra/sra-instant/reads/ByRun/sra/SRR/SRR976/SRR976335/SRR976335.sra	SRX348619	RNA-Seq	cDNA	TRANSCRIPTOMIC	SINGLE	0	0	ILLUMINA	Illumina HiSeq 2000	SRP029890	GSE50777	0	0	SRS479384	39947	Oryza sativa Japonica Group	SRA101235	POLLEN MINUS SPERM CELLS	POLLEN
SRR976343	ftp://ftp-trace.ncbi.nlm.nih.gov/sra/sra-instant/reads/ByRun/sra/SRR/SRR976/SRR976343/SRR976343.sra	SRX348620	RNA-Seq	cDNA	TRANSCRIPTOMIC	SINGLE	0	0	ILLUMINA	Illumina HiSeq 2000	SRP029890	GSE50777	0	0	SRS479385	39947	Oryza sativa Japonica Group	SRA101235	POLLEN MINUS SPERM CELLS	POLLEN
SRR976168	ftp://ftp-trace.ncbi.nlm.nih.gov/sra/sra-instant/reads/ByRun/sra/SRR/SRR976/SRR976168/SRR976168.sra	SRX348482	RNA-Seq	cDNA	TRANSCRIPTOMIC	SINGLE	0	0	ILLUMINA	Illumina Genome Analyzer	SRP029886	GSE50778	0	0	SRS479258	4530	Oryza sativa	SRA101228	LAMINA JOINTS OF THE RICE FLAG LEAF	LEAF
SRR976169	ftp://ftp-trace.ncbi.nlm.nih.gov/sra/sra-instant/reads/ByRun/sra/SRR/SRR976/SRR976169/SRR976169.sra	SRX348483	RNA-Seq	cDNA	TRANSCRIPTOMIC	SINGLE	0	0	ILLUMINA	Illumina Genome Analyzer	SRP029886	GSE50778	0	0	SRS479259	4530	Oryza sativa	SRA101228	LAMINA JOINTS OF THE RICE FLAG LEAF	LEAF
SRR976170	ftp://ftp-trace.ncbi.nlm.nih.gov/sra/sra-instant/reads/ByRun/sra/SRR/SRR976/SRR976170/SRR976170.sra	SRX348484	RNA-Seq	cDNA	TRANSCRIPTOMIC	SINGLE	0	0	ILLUMINA	Illumina Genome Analyzer	SRP029886	GSE50778	0	0	SRS479260	4530	Oryza sativa	SRA101228	LAMINA JOINTS OF THE RICE FLAG LEAF	LEAF
SRR976171	ftp://ftp-trace.ncbi.nlm.nih.gov/sra/sra-instant/reads/ByRun/sra/SRR/SRR976/SRR976171/SRR976171.sra	SRX348485	RNA-Seq	size fractionation	TRANSCRIPTOMIC	SINGLE	0	0	ILLUMINA	Illumina HiSeq 2000	SRP029886	GSE50778	0	0	SRS479261	4530	Oryza sativa	SRA101228	LAMINA JOINTS OF THE RICE FLAG LEAF	LEAF
SRR976172	ftp://ftp-trace.ncbi.nlm.nih.gov/sra/sra-instant/reads/ByRun/sra/SRR/SRR976/SRR976172/SRR976172.sra	SRX348486	RNA-Seq	size fractionation	TRANSCRIPTOMIC	SINGLE	0	0	ILLUMINA	Illumina HiSeq 2000	SRP029886	GSE50778	0	0	SRS479262	4530	Oryza sativa	SRA101228	LAMINA JOINTS OF THE RICE FLAG LEAF	LEAF
SRR976173	ftp://ftp-trace.ncbi.nlm.nih.gov/sra/sra-instant/reads/ByRun/sra/SRR/SRR976/SRR976173/SRR976173.sra	SRX348487	RNA-Seq	size fractionation	TRANSCRIPTOMIC	SINGLE	0	0	ILLUMINA	Illumina HiSeq 2000	SRP029886	GSE50778	0	0	SRS479263	4530	Oryza sativa	SRA101228	LAMINA JOINTS OF THE RICE FLAG LEAF	LEAF
SRR037711	ftp://ftp-trace.ncbi.nlm.nih.gov/sra/sra-instant/reads/ByRun/sra/SRR/SRR037/SRR037711/SRR037711.sra	SRX017606	RNA-Seq	size fractionation	TRANSCRIPTOMIC	SINGLE	0	0	ILLUMINA	Illumina Genome Analyzer	SRP002106	GSE16631	20305017	117345	SRS024849	4530	Oryza sativa Indica Group	SRA012215	CALLUS	CALLUS
SRR037712	ftp://ftp-trace.ncbi.nlm.nih.gov/sra/sra-instant/reads/ByRun/sra/SRR/SRR037/SRR037712/SRR037712.sra	SRX017607	RNA-Seq	size fractionation	TRANSCRIPTOMIC	PAIRED	300	0	ILLUMINA	Illumina Genome Analyzer	SRP002106	GSE16631	20305017	117345	SRS024850	4530	Oryza sativa Indica Group	SRA012215	CALLUS	CALLUS
SRR037713	ftp://ftp-trace.ncbi.nlm.nih.gov/sra/sra-instant/reads/ByRun/sra/SRR/SRR037/SRR037713/SRR037713.sra	SRX017608	RNA-Seq	size fractionation	TRANSCRIPTOMIC	PAIRED	300	0	ILLUMINA	Illumina Genome Analyzer	SRP002106	GSE16631	20305017	117345	SRS024851	4530	Oryza sativa Indica Group	SRA012215	CALLUS	CALLUS
SRR032097	ftp://ftp-trace.ncbi.nlm.nih.gov/sra/sra-instant/reads/ByRun/sra/SRR/SRR032/SRR032097/SRR032097.sra	SRX014802	RNA-Seq	cDNA	TRANSCRIPTOMIC	SINGLE	0	0	ILLUMINA	Illumina Genome Analyzer	SRP001553	GSE18248	19903869	123507	SRS009292	4530	Oryza sativa	SRA010263	NULL	NULL
SRR032098	ftp://ftp-trace.ncbi.nlm.nih.gov/sra/sra-instant/reads/ByRun/sra/SRR/SRR032/SRR032098/SRR032098.sra	SRX014803	RNA-Seq	cDNA	TRANSCRIPTOMIC	SINGLE	0	0	ILLUMINA	Illumina Genome Analyzer	SRP001553	GSE18248	19903869	123507	SRS009293	4530	Oryza sativa	SRA010263	NULL	NULL
SRR032099	ftp://ftp-trace.ncbi.nlm.nih.gov/sra/sra-instant/reads/ByRun/sra/SRR/SRR032/SRR032099/SRR032099.sra	SRX014804	RNA-Seq	size fractionation	TRANSCRIPTOMIC	SINGLE	0	0	ILLUMINA	Illumina Genome Analyzer	SRP001554	GSE18250	19903869	123509	SRS009294	4530	Oryza sativa	SRA010264	NULL	NULL
SRR032100	ftp://ftp-trace.ncbi.nlm.nih.gov/sra/sra-instant/reads/ByRun/sra/SRR/SRR032/SRR032100/SRR032100.sra	SRX014805	RNA-Seq	size fractionation	TRANSCRIPTOMIC	SINGLE	0	0	ILLUMINA	Illumina Genome Analyzer	SRP001554	GSE18250	19903869	123509	SRS009295	4530	Oryza sativa	SRA010264	NULL	NULL
SRR032101	ftp://ftp-trace.ncbi.nlm.nih.gov/sra/sra-instant/reads/ByRun/sra/SRR/SRR032/SRR032101/SRR032101.sra	SRX014806	RNA-Seq	size fractionation	TRANSCRIPTOMIC	SINGLE	0	0	ILLUMINA	Illumina Genome Analyzer	SRP001554	GSE18250	19903869	123509	SRS009296	4530	Oryza sativa	SRA010264	NULL	NULL
SRR032102	ftp://ftp-trace.ncbi.nlm.nih.gov/sra/sra-instant/reads/ByRun/sra/SRR/SRR032/SRR032102/SRR032102.sra	SRX014807	RNA-Seq	size fractionation	TRANSCRIPTOMIC	SINGLE	0	0	ILLUMINA	Illumina Genome Analyzer	SRP001554	GSE18250	19903869	123509	SRS009297	4530	Oryza sativa	SRA010264	NULL	NULL
SRR034102	ftp://ftp-trace.ncbi.nlm.nih.gov/sra/sra-instant/reads/ByRun/sra/SRR/SRR034/SRR034102/SRR034102.sra	SRX015779	RNA-Seq	size fractionation	TRANSCRIPTOMIC	SINGLE	0	0	ILLUMINA	Illumina Genome Analyzer	SRP001724	GSE19050	0	120547	SRS009870	39946	Oryza sativa Indica Group	SRA010796	YOUNG INFLORECENCES (4~6CM)	PANICLE
SRR034580	ftp://ftp-trace.ncbi.nlm.nih.gov/sra/sra-instant/reads/ByRun/sra/SRR/SRR034/SRR034580/SRR034580.sra	SRX016110	RNA-Seq	size fractionation	TRANSCRIPTOMIC	SINGLE	0	0	ILLUMINA	Illumina Genome Analyzer	SRP001787	GSE19602	20086188	122435	SRS010006	4530	Oryza sativa Japonica Group	SRA010873	SHOOTs FROM FOUR-LEAF STAGE	SHOOT
SRR034581	ftp://ftp-trace.ncbi.nlm.nih.gov/sra/sra-instant/reads/ByRun/sra/SRR/SRR034/SRR034581/SRR034581.sra	SRX016110	RNA-Seq	size fractionation	TRANSCRIPTOMIC	SINGLE	0	0	ILLUMINA	Illumina Genome Analyzer	SRP001787	GSE19602	20086188	122435	SRS010006	4530	Oryza sativa Japonica Group	SRA010873	SHOOTs FROM FOUR-LEAF STAGE	SHOOT
SRR034582	ftp://ftp-trace.ncbi.nlm.nih.gov/sra/sra-instant/reads/ByRun/sra/SRR/SRR034/SRR034582/SRR034582.sra	SRX016110	RNA-Seq	size fractionation	TRANSCRIPTOMIC	SINGLE	0	0	ILLUMINA	Illumina Genome Analyzer	SRP001787	GSE19602	20086188	122435	SRS010006	4530	Oryza sativa Japonica Group	SRA010873	SHOOTs FROM FOUR-LEAF STAGE	SHOOT
SRR034583	ftp://ftp-trace.ncbi.nlm.nih.gov/sra/sra-instant/reads/ByRun/sra/SRR/SRR034/SRR034583/SRR034583.sra	SRX016110	RNA-Seq	size fractionation	TRANSCRIPTOMIC	SINGLE	0	0	ILLUMINA	Illumina Genome Analyzer	SRP001787	GSE19602	20086188	122435	SRS010006	4530	Oryza sativa Japonica Group	SRA010873	SHOOTs FROM FOUR-LEAF STAGE	SHOOT
SRR034584	ftp://ftp-trace.ncbi.nlm.nih.gov/sra/sra-instant/reads/ByRun/sra/SRR/SRR034/SRR034584/SRR034584.sra	SRX016111	RNA-Seq	size fractionation	TRANSCRIPTOMIC	SINGLE	0	0	ILLUMINA	Illumina Genome Analyzer	SRP001787	GSE19602	20086188	122435	SRS010007	4530	Oryza sativa Indica Group	SRA010873	SHOOTs FROM FOUR-LEAF STAGE	SHOOT
SRR034585	ftp://ftp-trace.ncbi.nlm.nih.gov/sra/sra-instant/reads/ByRun/sra/SRR/SRR034/SRR034585/SRR034585.sra	SRX016111	RNA-Seq	size fractionation	TRANSCRIPTOMIC	SINGLE	0	0	ILLUMINA	Illumina Genome Analyzer	SRP001787	GSE19602	20086188	122435	SRS010007	4530	Oryza sativa Indica Group	SRA010873	SHOOTs FROM FOUR-LEAF STAGE	SHOOT
SRR034586	ftp://ftp-trace.ncbi.nlm.nih.gov/sra/sra-instant/reads/ByRun/sra/SRR/SRR034/SRR034586/SRR034586.sra	SRX016111	RNA-Seq	size fractionation	TRANSCRIPTOMIC	SINGLE	0	0	ILLUMINA	Illumina Genome Analyzer	SRP001787	GSE19602	20086188	122435	SRS010007	4530	Oryza sativa Indica Group	SRA010873	SHOOTs FROM FOUR-LEAF STAGE	SHOOT
SRR034587	ftp://ftp-trace.ncbi.nlm.nih.gov/sra/sra-instant/reads/ByRun/sra/SRR/SRR034/SRR034587/SRR034587.sra	SRX016111	RNA-Seq	size fractionation	TRANSCRIPTOMIC	SINGLE	0	0	ILLUMINA	Illumina Genome Analyzer	SRP001787	GSE19602	20086188	122435	SRS010007	4530	Oryza sativa Indica Group	SRA010873	SHOOTs FROM FOUR-LEAF STAGE	SHOOT
SRR034588	ftp://ftp-trace.ncbi.nlm.nih.gov/sra/sra-instant/reads/ByRun/sra/SRR/SRR034/SRR034588/SRR034588.sra	SRX016112	RNA-Seq	size fractionation	TRANSCRIPTOMIC	SINGLE	0	0	ILLUMINA	Illumina Genome Analyzer	SRP001787	GSE19602	20086188	122435	SRS010008	4530	Oryza sativa Japonica Group x Oryza sativa Indica Group	SRA010873	SHOOTs FROM FOUR-LEAF STAGE	SHOOT
SRR034589	ftp://ftp-trace.ncbi.nlm.nih.gov/sra/sra-instant/reads/ByRun/sra/SRR/SRR034/SRR034589/SRR034589.sra	SRX016112	RNA-Seq	size fractionation	TRANSCRIPTOMIC	SINGLE	0	0	ILLUMINA	Illumina Genome Analyzer	SRP001787	GSE19602	20086188	122435	SRS010008	4530	Oryza sativa Japonica Group x Oryza sativa Indica Group	SRA010873	SHOOTs FROM FOUR-LEAF STAGE	SHOOT
SRR034590	ftp://ftp-trace.ncbi.nlm.nih.gov/sra/sra-instant/reads/ByRun/sra/SRR/SRR034/SRR034590/SRR034590.sra	SRX016112	RNA-Seq	size fractionation	TRANSCRIPTOMIC	SINGLE	0	0	ILLUMINA	Illumina Genome Analyzer	SRP001787	GSE19602	20086188	122435	SRS010008	4530	Oryza sativa Japonica Group x Oryza sativa Indica Group	SRA010873	SHOOTs FROM FOUR-LEAF STAGE	SHOOT
SRR034591	ftp://ftp-trace.ncbi.nlm.nih.gov/sra/sra-instant/reads/ByRun/sra/SRR/SRR034/SRR034591/SRR034591.sra	SRX016112	RNA-Seq	size fractionation	TRANSCRIPTOMIC	SINGLE	0	0	ILLUMINA	Illumina Genome Analyzer	SRP001787	GSE19602	20086188	122435	SRS010008	4530	Oryza sativa Japonica Group x Oryza sativa Indica Group	SRA010873	SHOOTs FROM FOUR-LEAF STAGE	SHOOT
SRR034592	ftp://ftp-trace.ncbi.nlm.nih.gov/sra/sra-instant/reads/ByRun/sra/SRR/SRR034/SRR034592/SRR034592.sra	SRX016112	RNA-Seq	size fractionation	TRANSCRIPTOMIC	SINGLE	0	0	ILLUMINA	Illumina Genome Analyzer	SRP001787	GSE19602	20086188	122435	SRS010008	4530	Oryza sativa Japonica Group x Oryza sativa Indica Group	SRA010873	SHOOTs FROM FOUR-LEAF STAGE	SHOOT
SRR034593	ftp://ftp-trace.ncbi.nlm.nih.gov/sra/sra-instant/reads/ByRun/sra/SRR/SRR034/SRR034593/SRR034593.sra	SRX016112	RNA-Seq	size fractionation	TRANSCRIPTOMIC	SINGLE	0	0	ILLUMINA	Illumina Genome Analyzer	SRP001787	GSE19602	20086188	122435	SRS010008	4530	Oryza sativa Japonica Group x Oryza sativa Indica Group	SRA010873	SHOOTs FROM FOUR-LEAF STAGE	SHOOT
SRR034594	ftp://ftp-trace.ncbi.nlm.nih.gov/sra/sra-instant/reads/ByRun/sra/SRR/SRR034/SRR034594/SRR034594.sra	SRX016113	RNA-Seq	size fractionation	TRANSCRIPTOMIC	SINGLE	0	0	ILLUMINA	Illumina Genome Analyzer	SRP001787	GSE19602	20086188	122435	SRS010009	4530	Oryza sativa Indica Group x Oryza sativa Japonica Group	SRA010873	SHOOTs FROM FOUR-LEAF STAGE	SHOOT
SRR034595	ftp://ftp-trace.ncbi.nlm.nih.gov/sra/sra-instant/reads/ByRun/sra/SRR/SRR034/SRR034595/SRR034595.sra	SRX016113	RNA-Seq	size fractionation	TRANSCRIPTOMIC	SINGLE	0	0	ILLUMINA	Illumina Genome Analyzer	SRP001787	GSE19602	20086188	122435	SRS010009	4530	Oryza sativa Indica Group x Oryza sativa Japonica Group	SRA010873	SHOOTs FROM FOUR-LEAF STAGE	SHOOT
SRR034596	ftp://ftp-trace.ncbi.nlm.nih.gov/sra/sra-instant/reads/ByRun/sra/SRR/SRR034/SRR034596/SRR034596.sra	SRX016113	RNA-Seq	size fractionation	TRANSCRIPTOMIC	SINGLE	0	0	ILLUMINA	Illumina Genome Analyzer	SRP001787	GSE19602	20086188	122435	SRS010009	4530	Oryza sativa Indica Group x Oryza sativa Japonica Group	SRA010873	SHOOTs FROM FOUR-LEAF STAGE	SHOOT
SRR034597	ftp://ftp-trace.ncbi.nlm.nih.gov/sra/sra-instant/reads/ByRun/sra/SRR/SRR034/SRR034597/SRR034597.sra	SRX016113	RNA-Seq	size fractionation	TRANSCRIPTOMIC	SINGLE	0	0	ILLUMINA	Illumina Genome Analyzer	SRP001787	GSE19602	20086188	122435	SRS010009	4530	Oryza sativa Indica Group x Oryza sativa Japonica Group	SRA010873	SHOOTs FROM FOUR-LEAF STAGE	SHOOT
SRR034598	ftp://ftp-trace.ncbi.nlm.nih.gov/sra/sra-instant/reads/ByRun/sra/SRR/SRR034/SRR034598/SRR034598.sra	SRX016113	RNA-Seq	size fractionation	TRANSCRIPTOMIC	SINGLE	0	0	ILLUMINA	Illumina Genome Analyzer	SRP001787	GSE19602	20086188	122435	SRS010009	4530	Oryza sativa Indica Group x Oryza sativa Japonica Group	SRA010873	SHOOTs FROM FOUR-LEAF STAGE	SHOOT
SRR034599	ftp://ftp-trace.ncbi.nlm.nih.gov/sra/sra-instant/reads/ByRun/sra/SRR/SRR034/SRR034599/SRR034599.sra	SRX016113	RNA-Seq	size fractionation	TRANSCRIPTOMIC	SINGLE	0	0	ILLUMINA	Illumina Genome Analyzer	SRP001787	GSE19602	20086188	122435	SRS010009	4530	Oryza sativa Indica Group x Oryza sativa Japonica Group	SRA010873	SHOOTs FROM FOUR-LEAF STAGE	SHOOT
SRR034600	ftp://ftp-trace.ncbi.nlm.nih.gov/sra/sra-instant/reads/ByRun/sra/SRR/SRR034/SRR034600/SRR034600.sra	SRX016114	RNA-Seq	other	TRANSCRIPTOMIC	SINGLE	0	0	ILLUMINA	Illumina Genome Analyzer	SRP001787	GSE19602	20086188	122435	SRS010010	4530	Oryza sativa Japonica Group	SRA010873	SHOOTs FROM FOUR-LEAF STAGE	SHOOT
SRR034601	ftp://ftp-trace.ncbi.nlm.nih.gov/sra/sra-instant/reads/ByRun/sra/SRR/SRR034/SRR034601/SRR034601.sra	SRX016114	RNA-Seq	other	TRANSCRIPTOMIC	SINGLE	0	0	ILLUMINA	Illumina Genome Analyzer	SRP001787	GSE19602	20086188	122435	SRS010010	4530	Oryza sativa Japonica Group	SRA010873	SHOOTs FROM FOUR-LEAF STAGE	SHOOT
SRR034602	ftp://ftp-trace.ncbi.nlm.nih.gov/sra/sra-instant/reads/ByRun/sra/SRR/SRR034/SRR034602/SRR034602.sra	SRX016115	RNA-Seq	other	TRANSCRIPTOMIC	SINGLE	0	0	ILLUMINA	Illumina Genome Analyzer	SRP001787	GSE19602	20086188	122435	SRS010011	4530	Oryza sativa Indica Group	SRA010873	SHOOTs FROM FOUR-LEAF STAGE	SHOOT
SRR034603	ftp://ftp-trace.ncbi.nlm.nih.gov/sra/sra-instant/reads/ByRun/sra/SRR/SRR034/SRR034603/SRR034603.sra	SRX016115	RNA-Seq	other	TRANSCRIPTOMIC	SINGLE	0	0	ILLUMINA	Illumina Genome Analyzer	SRP001787	GSE19602	20086188	122435	SRS010011	4530	Oryza sativa Indica Group	SRA010873	SHOOTs FROM FOUR-LEAF STAGE	SHOOT
SRR034604	ftp://ftp-trace.ncbi.nlm.nih.gov/sra/sra-instant/reads/ByRun/sra/SRR/SRR034/SRR034604/SRR034604.sra	SRX016116	RNA-Seq	other	TRANSCRIPTOMIC	SINGLE	0	0	ILLUMINA	Illumina Genome Analyzer	SRP001787	GSE19602	20086188	122435	SRS010012	4530	Oryza sativa Japonica Group x Oryza sativa Indica Group	SRA010873	SHOOTs FROM FOUR-LEAF STAGE	SHOOT
SRR034605	ftp://ftp-trace.ncbi.nlm.nih.gov/sra/sra-instant/reads/ByRun/sra/SRR/SRR034/SRR034605/SRR034605.sra	SRX016116	RNA-Seq	other	TRANSCRIPTOMIC	SINGLE	0	0	ILLUMINA	Illumina Genome Analyzer	SRP001787	GSE19602	20086188	122435	SRS010012	4530	Oryza sativa Japonica Group x Oryza sativa Indica Group	SRA010873	SHOOTs FROM FOUR-LEAF STAGE	SHOOT
SRR034606	ftp://ftp-trace.ncbi.nlm.nih.gov/sra/sra-instant/reads/ByRun/sra/SRR/SRR034/SRR034606/SRR034606.sra	SRX016116	RNA-Seq	other	TRANSCRIPTOMIC	SINGLE	0	0	ILLUMINA	Illumina Genome Analyzer	SRP001787	GSE19602	20086188	122435	SRS010012	4530	Oryza sativa Japonica Group x Oryza sativa Indica Group	SRA010873	SHOOTs FROM FOUR-LEAF STAGE	SHOOT
SRR034607	ftp://ftp-trace.ncbi.nlm.nih.gov/sra/sra-instant/reads/ByRun/sra/SRR/SRR034/SRR034607/SRR034607.sra	SRX016116	RNA-Seq	other	TRANSCRIPTOMIC	SINGLE	0	0	ILLUMINA	Illumina Genome Analyzer	SRP001787	GSE19602	20086188	122435	SRS010012	4530	Oryza sativa Japonica Group x Oryza sativa Indica Group	SRA010873	SHOOTs FROM FOUR-LEAF STAGE	SHOOT
SRR034608	ftp://ftp-trace.ncbi.nlm.nih.gov/sra/sra-instant/reads/ByRun/sra/SRR/SRR034/SRR034608/SRR034608.sra	SRX016117	RNA-Seq	other	TRANSCRIPTOMIC	SINGLE	0	0	ILLUMINA	Illumina Genome Analyzer	SRP001787	GSE19602	20086188	122435	SRS010013	4530	Oryza sativa Indica Group x Oryza sativa Japonica Group	SRA010873	SHOOTs FROM FOUR-LEAF STAGE	SHOOT
SRR034609	ftp://ftp-trace.ncbi.nlm.nih.gov/sra/sra-instant/reads/ByRun/sra/SRR/SRR034/SRR034609/SRR034609.sra	SRX016117	RNA-Seq	other	TRANSCRIPTOMIC	SINGLE	0	0	ILLUMINA	Illumina Genome Analyzer	SRP001787	GSE19602	20086188	122435	SRS010013	4530	Oryza sativa Indica Group x Oryza sativa Japonica Group	SRA010873	SHOOTs FROM FOUR-LEAF STAGE	SHOOT
SRR034610	ftp://ftp-trace.ncbi.nlm.nih.gov/sra/sra-instant/reads/ByRun/sra/SRR/SRR034/SRR034610/SRR034610.sra	SRX016117	RNA-Seq	other	TRANSCRIPTOMIC	SINGLE	0	0	ILLUMINA	Illumina Genome Analyzer	SRP001787	GSE19602	20086188	122435	SRS010013	4530	Oryza sativa Indica Group x Oryza sativa Japonica Group	SRA010873	SHOOTs FROM FOUR-LEAF STAGE	SHOOT
SRR034611	ftp://ftp-trace.ncbi.nlm.nih.gov/sra/sra-instant/reads/ByRun/sra/SRR/SRR034/SRR034611/SRR034611.sra	SRX016117	RNA-Seq	other	TRANSCRIPTOMIC	SINGLE	0	0	ILLUMINA	Illumina Genome Analyzer	SRP001787	GSE19602	20086188	122435	SRS010013	4530	Oryza sativa Indica Group x Oryza sativa Japonica Group	SRA010873	SHOOTs FROM FOUR-LEAF STAGE	SHOOT
SRR037232	ftp://ftp-trace.ncbi.nlm.nih.gov/sra/sra-instant/reads/ByRun/sra/SRR/SRR037/SRR037232/SRR037232.sra	SRX017394	RNA-Seq	size fractionation	TRANSCRIPTOMIC	SINGLE	0	0	ILLUMINA	Illumina Genome Analyzer	SRP002081	GSE20748	20381393	124993	SRS024724	4530	Oryza sativa	SRA012187	NULL	NULL
SRR037233	ftp://ftp-trace.ncbi.nlm.nih.gov/sra/sra-instant/reads/ByRun/sra/SRR/SRR037/SRR037233/SRR037233.sra	SRX017395	RNA-Seq	size fractionation	TRANSCRIPTOMIC	SINGLE	0	0	ILLUMINA	Illumina Genome Analyzer	SRP002081	GSE20748	20381393	124993	SRS024725	4530	Oryza sativa	SRA012187	NULL	NULL
SRR037234	ftp://ftp-trace.ncbi.nlm.nih.gov/sra/sra-instant/reads/ByRun/sra/SRR/SRR037/SRR037234/SRR037234.sra	SRX017396	RNA-Seq	size fractionation	TRANSCRIPTOMIC	SINGLE	0	0	ILLUMINA	Illumina Genome Analyzer	SRP002081	GSE20748	20381393	124993	SRS024726	4530	Oryza sativa	SRA012187	NULL	NULL
SRR037235	ftp://ftp-trace.ncbi.nlm.nih.gov/sra/sra-instant/reads/ByRun/sra/SRR/SRR037/SRR037235/SRR037235.sra	SRX017397	RNA-Seq	size fractionation	TRANSCRIPTOMIC	SINGLE	0	0	ILLUMINA	Illumina Genome Analyzer	SRP002081	GSE20748	20381393	124993	SRS024727	4530	Oryza sativa	SRA012187	NULL	NULL
SRR037236	ftp://ftp-trace.ncbi.nlm.nih.gov/sra/sra-instant/reads/ByRun/sra/SRR/SRR037/SRR037236/SRR037236.sra	SRX017398	RNA-Seq	size fractionation	TRANSCRIPTOMIC	SINGLE	0	0	ILLUMINA	Illumina Genome Analyzer	SRP002081	GSE20748	20381393	124993	SRS024728	4530	Oryza sativa	SRA012187	NULL	NULL
SRR037237	ftp://ftp-trace.ncbi.nlm.nih.gov/sra/sra-instant/reads/ByRun/sra/SRR/SRR037/SRR037237/SRR037237.sra	SRX017399	RNA-Seq	size fractionation	TRANSCRIPTOMIC	SINGLE	0	0	ILLUMINA	Illumina Genome Analyzer	SRP002081	GSE20748	20381393	124993	SRS024729	4530	Oryza sativa	SRA012187	NULL	NULL
SRR037238	ftp://ftp-trace.ncbi.nlm.nih.gov/sra/sra-instant/reads/ByRun/sra/SRR/SRR037/SRR037238/SRR037238.sra	SRX017400	RNA-Seq	size fractionation	TRANSCRIPTOMIC	SINGLE	0	0	ILLUMINA	Illumina Genome Analyzer	SRP002081	GSE20748	20381393	124993	SRS024730	4530	Oryza sativa	SRA012187	NULL	NULL
SRR1005323	ftp://ftp-trace.ncbi.nlm.nih.gov/sra/sra-instant/reads/ByRun/sra/SRR/SRR100/SRR1005323/SRR1005323.sra	SRX335978	RNA-Seq	RANDOM	TRANSCRIPTOMIC	PAIRED	0	0	ILLUMINA	Illumina HiSeq 1000	SRP028766	PRJNA215013	0	215013	SRS470992	4530	Oryza sativa Japonica Group	SRA097416	SHOOT	SHOOT
SRR1005324	ftp://ftp-trace.ncbi.nlm.nih.gov/sra/sra-instant/reads/ByRun/sra/SRR/SRR100/SRR1005324/SRR1005324.sra	SRX335979	RNA-Seq	RANDOM	TRANSCRIPTOMIC	PAIRED	0	0	ILLUMINA	Illumina HiSeq 1000	SRP028766	PRJNA215013	0	215013	SRS470993	4530	Oryza sativa Japonica Group	SRA097416	SHOOT	SHOOT
SRR1005325	ftp://ftp-trace.ncbi.nlm.nih.gov/sra/sra-instant/reads/ByRun/sra/SRR/SRR100/SRR1005325/SRR1005325.sra	SRX335980	RNA-Seq	RANDOM	TRANSCRIPTOMIC	PAIRED	0	0	ILLUMINA	Illumina HiSeq 1000	SRP028766	PRJNA215013	0	215013	SRS470994	4530	Oryza sativa Japonica Group	SRA097416	SHOOT	SHOOT
SRR1005326	ftp://ftp-trace.ncbi.nlm.nih.gov/sra/sra-instant/reads/ByRun/sra/SRR/SRR100/SRR1005326/SRR1005326.sra	SRX335981	RNA-Seq	RANDOM	TRANSCRIPTOMIC	PAIRED	0	0	ILLUMINA	Illumina HiSeq 1000	SRP028766	PRJNA215013	0	215013	SRS470995	4530	Oryza sativa Japonica Group	SRA097416	SHOOT	SHOOT
SRR1005327	ftp://ftp-trace.ncbi.nlm.nih.gov/sra/sra-instant/reads/ByRun/sra/SRR/SRR100/SRR1005327/SRR1005327.sra	SRX335982	RNA-Seq	RANDOM	TRANSCRIPTOMIC	PAIRED	0	0	ILLUMINA	Illumina HiSeq 1000	SRP028766	PRJNA215013	0	215013	SRS470996	4530	Oryza sativa Japonica Group	SRA097416	SHOOT	SHOOT
SRR1005328	ftp://ftp-trace.ncbi.nlm.nih.gov/sra/sra-instant/reads/ByRun/sra/SRR/SRR100/SRR1005328/SRR1005328.sra	SRX335983	RNA-Seq	RANDOM	TRANSCRIPTOMIC	PAIRED	0	0	ILLUMINA	Illumina HiSeq 1000	SRP028766	PRJNA215013	0	215013	SRS470997	4530	Oryza sativa Japonica Group	SRA097416	SHOOT	SHOOT
SRR1005329	ftp://ftp-trace.ncbi.nlm.nih.gov/sra/sra-instant/reads/ByRun/sra/SRR/SRR100/SRR1005329/SRR1005329.sra	SRX335984	RNA-Seq	RANDOM	TRANSCRIPTOMIC	PAIRED	0	0	ILLUMINA	Illumina HiSeq 1000	SRP028766	PRJNA215013	0	215013	SRS470998	4530	Oryza sativa Japonica Group	SRA097416	SHOOT	SHOOT
SRR1005330	ftp://ftp-trace.ncbi.nlm.nih.gov/sra/sra-instant/reads/ByRun/sra/SRR/SRR100/SRR1005330/SRR1005330.sra	SRX335985	RNA-Seq	RANDOM	TRANSCRIPTOMIC	PAIRED	0	0	ILLUMINA	Illumina HiSeq 1000	SRP028766	PRJNA215013	0	215013	SRS470999	4530	Oryza sativa Japonica Group	SRA097416	SHOOT	SHOOT
SRR1005331	ftp://ftp-trace.ncbi.nlm.nih.gov/sra/sra-instant/reads/ByRun/sra/SRR/SRR100/SRR1005331/SRR1005331.sra	SRX335986	RNA-Seq	RANDOM	TRANSCRIPTOMIC	PAIRED	0	0	ILLUMINA	Illumina HiSeq 1000	SRP028766	PRJNA215013	0	215013	SRS471000	4530	Oryza sativa Japonica Group	SRA097416	SHOOT	SHOOT
SRR1005332	ftp://ftp-trace.ncbi.nlm.nih.gov/sra/sra-instant/reads/ByRun/sra/SRR/SRR100/SRR1005332/SRR1005332.sra	SRX335987	RNA-Seq	RANDOM	TRANSCRIPTOMIC	PAIRED	0	0	ILLUMINA	Illumina HiSeq 1000	SRP028766	PRJNA215013	0	215013	SRS471001	4530	Oryza sativa Japonica Group	SRA097416	SHOOT	SHOOT
SRR1005333	ftp://ftp-trace.ncbi.nlm.nih.gov/sra/sra-instant/reads/ByRun/sra/SRR/SRR100/SRR1005333/SRR1005333.sra	SRX335988	RNA-Seq	RANDOM	TRANSCRIPTOMIC	PAIRED	0	0	ILLUMINA	Illumina HiSeq 1000	SRP028766	PRJNA215013	0	215013	SRS471002	4530	Oryza sativa Japonica Group	SRA097416	SHOOT	SHOOT
SRR1005334	ftp://ftp-trace.ncbi.nlm.nih.gov/sra/sra-instant/reads/ByRun/sra/SRR/SRR100/SRR1005334/SRR1005334.sra	SRX335989	RNA-Seq	RANDOM	TRANSCRIPTOMIC	PAIRED	0	0	ILLUMINA	Illumina HiSeq 1000	SRP028766	PRJNA215013	0	215013	SRS471003	4530	Oryza sativa Japonica Group	SRA097416	SHOOT	SHOOT
SRR1005335	ftp://ftp-trace.ncbi.nlm.nih.gov/sra/sra-instant/reads/ByRun/sra/SRR/SRR100/SRR1005335/SRR1005335.sra	SRX335990	RNA-Seq	RANDOM	TRANSCRIPTOMIC	PAIRED	0	0	ILLUMINA	Illumina HiSeq 1000	SRP028766	PRJNA215013	0	215013	SRS471004	4530	Oryza sativa Japonica Group	SRA097416	SHOOT	SHOOT
SRR1005336	ftp://ftp-trace.ncbi.nlm.nih.gov/sra/sra-instant/reads/ByRun/sra/SRR/SRR100/SRR1005336/SRR1005336.sra	SRX335991	RNA-Seq	RANDOM	TRANSCRIPTOMIC	PAIRED	0	0	ILLUMINA	Illumina HiSeq 1000	SRP028766	PRJNA215013	0	215013	SRS471005	4530	Oryza sativa Japonica Group	SRA097416	SHOOT	SHOOT
SRR1005337	ftp://ftp-trace.ncbi.nlm.nih.gov/sra/sra-instant/reads/ByRun/sra/SRR/SRR100/SRR1005337/SRR1005337.sra	SRX335992	RNA-Seq	RANDOM	TRANSCRIPTOMIC	PAIRED	0	0	ILLUMINA	Illumina HiSeq 1000	SRP028766	PRJNA215013	0	215013	SRS471006	4530	Oryza sativa Japonica Group	SRA097416	SHOOT	SHOOT
SRR1005338	ftp://ftp-trace.ncbi.nlm.nih.gov/sra/sra-instant/reads/ByRun/sra/SRR/SRR100/SRR1005338/SRR1005338.sra	SRX335993	RNA-Seq	RANDOM	TRANSCRIPTOMIC	PAIRED	0	0	ILLUMINA	Illumina HiSeq 1000	SRP028766	PRJNA215013	0	215013	SRS471007	4530	Oryza sativa Japonica Group	SRA097416	SHOOT	SHOOT
SRR1005339	ftp://ftp-trace.ncbi.nlm.nih.gov/sra/sra-instant/reads/ByRun/sra/SRR/SRR100/SRR1005339/SRR1005339.sra	SRX335994	RNA-Seq	RANDOM	TRANSCRIPTOMIC	PAIRED	0	0	ILLUMINA	Illumina HiSeq 1000	SRP028766	PRJNA215013	0	215013	SRS471008	4530	Oryza sativa Japonica Group	SRA097416	SHOOT	SHOOT
SRR1005340	ftp://ftp-trace.ncbi.nlm.nih.gov/sra/sra-instant/reads/ByRun/sra/SRR/SRR100/SRR1005340/SRR1005340.sra	SRX335995	RNA-Seq	RANDOM	TRANSCRIPTOMIC	PAIRED	0	0	ILLUMINA	Illumina HiSeq 1000	SRP028766	PRJNA215013	0	215013	SRS471009	4530	Oryza sativa Japonica Group	SRA097416	SHOOT	SHOOT
SRR1005341	ftp://ftp-trace.ncbi.nlm.nih.gov/sra/sra-instant/reads/ByRun/sra/SRR/SRR100/SRR1005341/SRR1005341.sra	SRX335996	RNA-Seq	RANDOM	TRANSCRIPTOMIC	PAIRED	0	0	ILLUMINA	Illumina HiSeq 1000	SRP028766	PRJNA215013	0	215013	SRS471010	4530	Oryza sativa Japonica Group	SRA097416	SHOOT	SHOOT
SRR1005342	ftp://ftp-trace.ncbi.nlm.nih.gov/sra/sra-instant/reads/ByRun/sra/SRR/SRR100/SRR1005342/SRR1005342.sra	SRX335997	RNA-Seq	RANDOM	TRANSCRIPTOMIC	PAIRED	0	0	ILLUMINA	Illumina HiSeq 1000	SRP028766	PRJNA215013	0	215013	SRS471011	4530	Oryza sativa Japonica Group	SRA097416	SHOOT	SHOOT
SRR1005343	ftp://ftp-trace.ncbi.nlm.nih.gov/sra/sra-instant/reads/ByRun/sra/SRR/SRR100/SRR1005343/SRR1005343.sra	SRX335998	RNA-Seq	RANDOM	TRANSCRIPTOMIC	PAIRED	0	0	ILLUMINA	Illumina HiSeq 1000	SRP028766	PRJNA215013	0	215013	SRS471012	4530	Oryza sativa Japonica Group	SRA097416	SHOOT	SHOOT
SRR1005344	ftp://ftp-trace.ncbi.nlm.nih.gov/sra/sra-instant/reads/ByRun/sra/SRR/SRR100/SRR1005344/SRR1005344.sra	SRX335999	RNA-Seq	RANDOM	TRANSCRIPTOMIC	PAIRED	0	0	ILLUMINA	Illumina HiSeq 1000	SRP028766	PRJNA215013	0	215013	SRS471013	4530	Oryza sativa Japonica Group	SRA097416	SHOOT	SHOOT
SRR1005345	ftp://ftp-trace.ncbi.nlm.nih.gov/sra/sra-instant/reads/ByRun/sra/SRR/SRR100/SRR1005345/SRR1005345.sra	SRX336000	RNA-Seq	RANDOM	TRANSCRIPTOMIC	PAIRED	0	0	ILLUMINA	Illumina HiSeq 1000	SRP028766	PRJNA215013	0	215013	SRS471014	4530	Oryza sativa Japonica Group	SRA097416	SHOOT	SHOOT
SRR1005346	ftp://ftp-trace.ncbi.nlm.nih.gov/sra/sra-instant/reads/ByRun/sra/SRR/SRR100/SRR1005346/SRR1005346.sra	SRX336001	RNA-Seq	RANDOM	TRANSCRIPTOMIC	PAIRED	0	0	ILLUMINA	Illumina HiSeq 1000	SRP028766	PRJNA215013	0	215013	SRS471015	4530	Oryza sativa Japonica Group	SRA097416	SHOOT	SHOOT
SRR1005347	ftp://ftp-trace.ncbi.nlm.nih.gov/sra/sra-instant/reads/ByRun/sra/SRR/SRR100/SRR1005347/SRR1005347.sra	SRX336002	RNA-Seq	RANDOM	TRANSCRIPTOMIC	PAIRED	0	0	ILLUMINA	Illumina HiSeq 1000	SRP028766	PRJNA215013	0	215013	SRS471016	4530	Oryza sativa Japonica Group	SRA097416	SHOOT	SHOOT
SRR1005348	ftp://ftp-trace.ncbi.nlm.nih.gov/sra/sra-instant/reads/ByRun/sra/SRR/SRR100/SRR1005348/SRR1005348.sra	SRX336003	RNA-Seq	RANDOM	TRANSCRIPTOMIC	PAIRED	0	0	ILLUMINA	Illumina HiSeq 1000	SRP028766	PRJNA215013	0	215013	SRS471017	4530	Oryza sativa Japonica Group	SRA097416	SHOOT	SHOOT
SRR1005349	ftp://ftp-trace.ncbi.nlm.nih.gov/sra/sra-instant/reads/ByRun/sra/SRR/SRR100/SRR1005349/SRR1005349.sra	SRX336004	RNA-Seq	RANDOM	TRANSCRIPTOMIC	PAIRED	0	0	ILLUMINA	Illumina HiSeq 1000	SRP028766	PRJNA215013	0	215013	SRS471018	4530	Oryza sativa Japonica Group	SRA097416	SHOOT	SHOOT
SRR1005350	ftp://ftp-trace.ncbi.nlm.nih.gov/sra/sra-instant/reads/ByRun/sra/SRR/SRR100/SRR1005350/SRR1005350.sra	SRX336005	RNA-Seq	RANDOM	TRANSCRIPTOMIC	PAIRED	0	0	ILLUMINA	Illumina HiSeq 1000	SRP028766	PRJNA215013	0	215013	SRS471019	4530	Oryza sativa Japonica Group	SRA097416	SHOOT	SHOOT
SRR1005351	ftp://ftp-trace.ncbi.nlm.nih.gov/sra/sra-instant/reads/ByRun/sra/SRR/SRR100/SRR1005351/SRR1005351.sra	SRX336006	RNA-Seq	RANDOM	TRANSCRIPTOMIC	PAIRED	0	0	ILLUMINA	Illumina HiSeq 1000	SRP028766	PRJNA215013	0	215013	SRS471020	4530	Oryza sativa Japonica Group	SRA097416	SHOOT	SHOOT
SRR1005352	ftp://ftp-trace.ncbi.nlm.nih.gov/sra/sra-instant/reads/ByRun/sra/SRR/SRR100/SRR1005352/SRR1005352.sra	SRX336007	RNA-Seq	RANDOM	TRANSCRIPTOMIC	PAIRED	0	0	ILLUMINA	Illumina HiSeq 1000	SRP028766	PRJNA215013	0	215013	SRS471021	4530	Oryza sativa Japonica Group	SRA097416	SHOOT	SHOOT
SRR1005353	ftp://ftp-trace.ncbi.nlm.nih.gov/sra/sra-instant/reads/ByRun/sra/SRR/SRR100/SRR1005353/SRR1005353.sra	SRX336008	RNA-Seq	RANDOM	TRANSCRIPTOMIC	PAIRED	0	0	ILLUMINA	Illumina HiSeq 1000	SRP028766	PRJNA215013	0	215013	SRS471022	4530	Oryza sativa Japonica Group	SRA097416	SHOOT	SHOOT
SRR1005354	ftp://ftp-trace.ncbi.nlm.nih.gov/sra/sra-instant/reads/ByRun/sra/SRR/SRR100/SRR1005354/SRR1005354.sra	SRX336009	RNA-Seq	RANDOM	TRANSCRIPTOMIC	PAIRED	0	0	ILLUMINA	Illumina HiSeq 1000	SRP028766	PRJNA215013	0	215013	SRS471023	4530	Oryza sativa Japonica Group	SRA097416	SHOOT	SHOOT
SRR1005355	ftp://ftp-trace.ncbi.nlm.nih.gov/sra/sra-instant/reads/ByRun/sra/SRR/SRR100/SRR1005355/SRR1005355.sra	SRX336010	RNA-Seq	RANDOM	TRANSCRIPTOMIC	PAIRED	0	0	ILLUMINA	Illumina HiSeq 1000	SRP028766	PRJNA215013	0	215013	SRS471024	4530	Oryza sativa Japonica Group	SRA097416	SHOOT	SHOOT
SRR1005356	ftp://ftp-trace.ncbi.nlm.nih.gov/sra/sra-instant/reads/ByRun/sra/SRR/SRR100/SRR1005356/SRR1005356.sra	SRX336011	RNA-Seq	RANDOM	TRANSCRIPTOMIC	PAIRED	0	0	ILLUMINA	Illumina HiSeq 1000	SRP028766	PRJNA215013	0	215013	SRS471025	4530	Oryza sativa Japonica Group	SRA097416	SHOOT	SHOOT
SRR1005357	ftp://ftp-trace.ncbi.nlm.nih.gov/sra/sra-instant/reads/ByRun/sra/SRR/SRR100/SRR1005357/SRR1005357.sra	SRX336012	RNA-Seq	RANDOM	TRANSCRIPTOMIC	PAIRED	0	0	ILLUMINA	Illumina HiSeq 1000	SRP028766	PRJNA215013	0	215013	SRS471026	4530	Oryza sativa Japonica Group	SRA097416	SHOOT	SHOOT
SRR1005358	ftp://ftp-trace.ncbi.nlm.nih.gov/sra/sra-instant/reads/ByRun/sra/SRR/SRR100/SRR1005358/SRR1005358.sra	SRX336013	RNA-Seq	RANDOM	TRANSCRIPTOMIC	PAIRED	0	0	ILLUMINA	Illumina HiSeq 1000	SRP028766	PRJNA215013	0	215013	SRS471027	4530	Oryza sativa Japonica Group	SRA097416	SHOOT	SHOOT
SRR1005359	ftp://ftp-trace.ncbi.nlm.nih.gov/sra/sra-instant/reads/ByRun/sra/SRR/SRR100/SRR1005359/SRR1005359.sra	SRX336014	RNA-Seq	RANDOM	TRANSCRIPTOMIC	PAIRED	0	0	ILLUMINA	Illumina HiSeq 1000	SRP028766	PRJNA215013	0	215013	SRS471028	4530	Oryza sativa Japonica Group	SRA097416	SHOOT	SHOOT
SRR1005360	ftp://ftp-trace.ncbi.nlm.nih.gov/sra/sra-instant/reads/ByRun/sra/SRR/SRR100/SRR1005360/SRR1005360.sra	SRX336015	RNA-Seq	RANDOM	TRANSCRIPTOMIC	PAIRED	0	0	ILLUMINA	Illumina HiSeq 1000	SRP028766	PRJNA215013	0	215013	SRS471029	4530	Oryza sativa Japonica Group	SRA097416	SHOOT	SHOOT
SRR1005361	ftp://ftp-trace.ncbi.nlm.nih.gov/sra/sra-instant/reads/ByRun/sra/SRR/SRR100/SRR1005361/SRR1005361.sra	SRX336016	RNA-Seq	RANDOM	TRANSCRIPTOMIC	PAIRED	0	0	ILLUMINA	Illumina HiSeq 1000	SRP028766	PRJNA215013	0	215013	SRS471030	4530	Oryza sativa Japonica Group	SRA097416	SHOOT	SHOOT
SRR1005362	ftp://ftp-trace.ncbi.nlm.nih.gov/sra/sra-instant/reads/ByRun/sra/SRR/SRR100/SRR1005362/SRR1005362.sra	SRX336017	RNA-Seq	RANDOM	TRANSCRIPTOMIC	PAIRED	0	0	ILLUMINA	Illumina HiSeq 1000	SRP028766	PRJNA215013	0	215013	SRS471031	4530	Oryza sativa Japonica Group	SRA097416	SHOOT	SHOOT
SRR1005363	ftp://ftp-trace.ncbi.nlm.nih.gov/sra/sra-instant/reads/ByRun/sra/SRR/SRR100/SRR1005363/SRR1005363.sra	SRX336018	RNA-Seq	RANDOM	TRANSCRIPTOMIC	PAIRED	0	0	ILLUMINA	Illumina HiSeq 1000	SRP028766	PRJNA215013	0	215013	SRS471032	4530	Oryza sativa Japonica Group	SRA097416	SHOOT	SHOOT
SRR1005364	ftp://ftp-trace.ncbi.nlm.nih.gov/sra/sra-instant/reads/ByRun/sra/SRR/SRR100/SRR1005364/SRR1005364.sra	SRX336019	RNA-Seq	RANDOM	TRANSCRIPTOMIC	PAIRED	0	0	ILLUMINA	Illumina HiSeq 1000	SRP028766	PRJNA215013	0	215013	SRS471033	4530	Oryza sativa Japonica Group	SRA097416	SHOOT	SHOOT
SRR1005365	ftp://ftp-trace.ncbi.nlm.nih.gov/sra/sra-instant/reads/ByRun/sra/SRR/SRR100/SRR1005365/SRR1005365.sra	SRX336020	RNA-Seq	RANDOM	TRANSCRIPTOMIC	PAIRED	0	0	ILLUMINA	Illumina HiSeq 1000	SRP028766	PRJNA215013	0	215013	SRS471034	4530	Oryza sativa Japonica Group	SRA097416	SHOOT	SHOOT
SRR1005366	ftp://ftp-trace.ncbi.nlm.nih.gov/sra/sra-instant/reads/ByRun/sra/SRR/SRR100/SRR1005366/SRR1005366.sra	SRX336021	RNA-Seq	RANDOM	TRANSCRIPTOMIC	PAIRED	0	0	ILLUMINA	Illumina HiSeq 1000	SRP028766	PRJNA215013	0	215013	SRS471035	4530	Oryza sativa Japonica Group	SRA097416	SHOOT	SHOOT
SRR1005367	ftp://ftp-trace.ncbi.nlm.nih.gov/sra/sra-instant/reads/ByRun/sra/SRR/SRR100/SRR1005367/SRR1005367.sra	SRX336022	RNA-Seq	RANDOM	TRANSCRIPTOMIC	PAIRED	0	0	ILLUMINA	Illumina HiSeq 1000	SRP028766	PRJNA215013	0	215013	SRS471036	4530	Oryza sativa Japonica Group	SRA097416	SHOOT	SHOOT
SRR1005368	ftp://ftp-trace.ncbi.nlm.nih.gov/sra/sra-instant/reads/ByRun/sra/SRR/SRR100/SRR1005368/SRR1005368.sra	SRX336023	RNA-Seq	RANDOM	TRANSCRIPTOMIC	PAIRED	0	0	ILLUMINA	Illumina HiSeq 1000	SRP028766	PRJNA215013	0	215013	SRS471037	4530	Oryza sativa Japonica Group	SRA097416	SHOOT	SHOOT
SRR1005369	ftp://ftp-trace.ncbi.nlm.nih.gov/sra/sra-instant/reads/ByRun/sra/SRR/SRR100/SRR1005369/SRR1005369.sra	SRX336024	RNA-Seq	RANDOM	TRANSCRIPTOMIC	PAIRED	0	0	ILLUMINA	Illumina HiSeq 1000	SRP028766	PRJNA215013	0	215013	SRS471038	4530	Oryza sativa Japonica Group	SRA097416	SHOOT	SHOOT
SRR1005370	ftp://ftp-trace.ncbi.nlm.nih.gov/sra/sra-instant/reads/ByRun/sra/SRR/SRR100/SRR1005370/SRR1005370.sra	SRX336025	RNA-Seq	RANDOM	TRANSCRIPTOMIC	PAIRED	0	0	ILLUMINA	Illumina HiSeq 1000	SRP028766	PRJNA215013	0	215013	SRS471039	4530	Oryza sativa Japonica Group	SRA097416	SHOOT	SHOOT
SRR1005371	ftp://ftp-trace.ncbi.nlm.nih.gov/sra/sra-instant/reads/ByRun/sra/SRR/SRR100/SRR1005371/SRR1005371.sra	SRX336026	RNA-Seq	RANDOM	TRANSCRIPTOMIC	PAIRED	0	0	ILLUMINA	Illumina HiSeq 1000	SRP028766	PRJNA215013	0	215013	SRS471040	4530	Oryza sativa Japonica Group	SRA097416	SHOOT	SHOOT
SRR1005372	ftp://ftp-trace.ncbi.nlm.nih.gov/sra/sra-instant/reads/ByRun/sra/SRR/SRR100/SRR1005372/SRR1005372.sra	SRX336027	RNA-Seq	RANDOM	TRANSCRIPTOMIC	PAIRED	0	0	ILLUMINA	Illumina HiSeq 1000	SRP028766	PRJNA215013	0	215013	SRS471041	4530	Oryza sativa Japonica Group	SRA097416	SHOOT	SHOOT
SRR1005373	ftp://ftp-trace.ncbi.nlm.nih.gov/sra/sra-instant/reads/ByRun/sra/SRR/SRR100/SRR1005373/SRR1005373.sra	SRX336028	RNA-Seq	RANDOM	TRANSCRIPTOMIC	PAIRED	0	0	ILLUMINA	Illumina HiSeq 1000	SRP028766	PRJNA215013	0	215013	SRS471042	4530	Oryza sativa Japonica Group	SRA097416	SHOOT	SHOOT
SRR1005374	ftp://ftp-trace.ncbi.nlm.nih.gov/sra/sra-instant/reads/ByRun/sra/SRR/SRR100/SRR1005374/SRR1005374.sra	SRX336029	RNA-Seq	RANDOM	TRANSCRIPTOMIC	PAIRED	0	0	ILLUMINA	Illumina HiSeq 1000	SRP028766	PRJNA215013	0	215013	SRS471043	4530	Oryza sativa Japonica Group	SRA097416	SHOOT	SHOOT
SRR1005375	ftp://ftp-trace.ncbi.nlm.nih.gov/sra/sra-instant/reads/ByRun/sra/SRR/SRR100/SRR1005375/SRR1005375.sra	SRX336030	RNA-Seq	RANDOM	TRANSCRIPTOMIC	PAIRED	0	0	ILLUMINA	Illumina HiSeq 1000	SRP028766	PRJNA215013	0	215013	SRS471044	4530	Oryza sativa Japonica Group	SRA097416	SHOOT	SHOOT
SRR1005376	ftp://ftp-trace.ncbi.nlm.nih.gov/sra/sra-instant/reads/ByRun/sra/SRR/SRR100/SRR1005376/SRR1005376.sra	SRX336031	RNA-Seq	RANDOM	TRANSCRIPTOMIC	PAIRED	0	0	ILLUMINA	Illumina HiSeq 1000	SRP028766	PRJNA215013	0	215013	SRS471045	4530	Oryza sativa Japonica Group	SRA097416	SHOOT	SHOOT
SRR1005377	ftp://ftp-trace.ncbi.nlm.nih.gov/sra/sra-instant/reads/ByRun/sra/SRR/SRR100/SRR1005377/SRR1005377.sra	SRX336032	RNA-Seq	RANDOM	TRANSCRIPTOMIC	PAIRED	0	0	ILLUMINA	Illumina HiSeq 1000	SRP028766	PRJNA215013	0	215013	SRS471046	4530	Oryza sativa Japonica Group	SRA097416	SHOOT	SHOOT
SRR1005378	ftp://ftp-trace.ncbi.nlm.nih.gov/sra/sra-instant/reads/ByRun/sra/SRR/SRR100/SRR1005378/SRR1005378.sra	SRX336033	RNA-Seq	RANDOM	TRANSCRIPTOMIC	PAIRED	0	0	ILLUMINA	Illumina HiSeq 1000	SRP028766	PRJNA215013	0	215013	SRS471047	4530	Oryza sativa Japonica Group	SRA097416	SHOOT	SHOOT
SRR1005379	ftp://ftp-trace.ncbi.nlm.nih.gov/sra/sra-instant/reads/ByRun/sra/SRR/SRR100/SRR1005379/SRR1005379.sra	SRX336034	RNA-Seq	RANDOM	TRANSCRIPTOMIC	PAIRED	0	0	ILLUMINA	Illumina HiSeq 1000	SRP028766	PRJNA215013	0	215013	SRS471048	4530	Oryza sativa Japonica Group	SRA097416	SHOOT	SHOOT
SRR1005380	ftp://ftp-trace.ncbi.nlm.nih.gov/sra/sra-instant/reads/ByRun/sra/SRR/SRR100/SRR1005380/SRR1005380.sra	SRX336035	RNA-Seq	RANDOM	TRANSCRIPTOMIC	PAIRED	0	0	ILLUMINA	Illumina HiSeq 1000	SRP028766	PRJNA215013	0	215013	SRS471049	4530	Oryza sativa Japonica Group	SRA097416	SHOOT	SHOOT
SRR1005381	ftp://ftp-trace.ncbi.nlm.nih.gov/sra/sra-instant/reads/ByRun/sra/SRR/SRR100/SRR1005381/SRR1005381.sra	SRX336036	RNA-Seq	RANDOM	TRANSCRIPTOMIC	PAIRED	0	0	ILLUMINA	Illumina HiSeq 1000	SRP028766	PRJNA215013	0	215013	SRS471050	4530	Oryza sativa Japonica Group	SRA097416	SHOOT	SHOOT
SRR1005382	ftp://ftp-trace.ncbi.nlm.nih.gov/sra/sra-instant/reads/ByRun/sra/SRR/SRR100/SRR1005382/SRR1005382.sra	SRX336037	RNA-Seq	RANDOM	TRANSCRIPTOMIC	PAIRED	0	0	ILLUMINA	Illumina HiSeq 1000	SRP028766	PRJNA215013	0	215013	SRS471051	4530	Oryza sativa Japonica Group	SRA097416	SHOOT	SHOOT
SRR946863	ftp://ftp-trace.ncbi.nlm.nih.gov/sra/sra-instant/reads/ByRun/sra/SRR/SRR946/SRR946863/SRR946863.sra	SRX332134	RNA-Seq	cDNA	TRANSCRIPTOMIC	SINGLE	0	0	ILLUMINA	Illumina HiSeq 2000	SRP028376	PRJNA213797	0	213797	SRS467594	4530	Oryza sativa Japonica Group	SRA096451	ALEURONE	ALEURONE
SRR946865	ftp://ftp-trace.ncbi.nlm.nih.gov/sra/sra-instant/reads/ByRun/sra/SRR/SRR946/SRR946865/SRR946865.sra	SRX332136	RNA-Seq	cDNA	TRANSCRIPTOMIC	SINGLE	0	0	ILLUMINA	Illumina HiSeq 2000	SRP028376	PRJNA213797	0	213797	SRS467596	4530	Oryza sativa Japonica Group	SRA096451	ALEURONE	ALEURONE
SRR923813	ftp://ftp-trace.ncbi.nlm.nih.gov/sra/sra-instant/reads/ByRun/sra/SRR/SRR923/SRR923813/SRR923813.sra	SRX316597	RNA-Seq	PCR	TRANSCRIPTOMIC	SINGLE	0	0	ILLUMINA	Illumina HiSeq 2000	SRP026160	PRJNA208877	23940322	208877	SRS448601	39946	Oryza sativa Indica Group	SRA091762	NULL	NULL
SRR923816	ftp://ftp-trace.ncbi.nlm.nih.gov/sra/sra-instant/reads/ByRun/sra/SRR/SRR923/SRR923816/SRR923816.sra	SRX316600	RNA-Seq	PCR	TRANSCRIPTOMIC	PAIRED	200	0	ILLUMINA	Illumina HiSeq 2000	SRP026160	PRJNA208877	23940322	208877	SRS448601	39946	Oryza sativa Indica Group	SRA091762	NULL	NULL
SRR923817	ftp://ftp-trace.ncbi.nlm.nih.gov/sra/sra-instant/reads/ByRun/sra/SRR/SRR923/SRR923817/SRR923817.sra	SRX316600	RNA-Seq	PCR	TRANSCRIPTOMIC	PAIRED	200	0	ILLUMINA	Illumina HiSeq 2000	SRP026160	PRJNA208877	23940322	208877	SRS448601	39946	Oryza sativa Indica Group	SRA091762	NULL	NULL
SRR946529	ftp://ftp-trace.ncbi.nlm.nih.gov/sra/sra-instant/reads/ByRun/sra/SRR/SRR946/SRR946529/SRR946529.sra	SRX330497	RNA-Seq	cDNA	TRANSCRIPTOMIC	SINGLE	0	0	ILLUMINA	Illumina HiSeq 2000	SRP028376	PRJNA213797	0	213797	SRS466137	4530	Oryza sativa Japonica Group	SRA096451	ALEURONE	ALEURONE
ERR035777	ftp://ftp-trace.ncbi.nlm.nih.gov/sra/sra-instant/reads/ByRun/sra/ERR/ERR035/ERR035777/ERR035777.sra	ERX013633	RNA-Seq	size fractionation	OTHER	SINGLE	0	0	ILLUMINA	Illumina Genome Analyzer	ERP000713	E-MTAB-689	0	204222	ERS036050	4530	Oryza sativa	ERA033721	NULL	NULL
ERR035778	ftp://ftp-trace.ncbi.nlm.nih.gov/sra/sra-instant/reads/ByRun/sra/ERR/ERR035/ERR035778/ERR035778.sra	ERX013631	RNA-Seq	size fractionation	OTHER	SINGLE	0	0	ILLUMINA	Illumina Genome Analyzer	ERP000713	E-MTAB-689	0	204222	ERS036048	4530	Oryza sativa	ERA033721	NULL	NULL
ERR035779	ftp://ftp-trace.ncbi.nlm.nih.gov/sra/sra-instant/reads/ByRun/sra/ERR/ERR035/ERR035779/ERR035779.sra	ERX013630	RNA-Seq	size fractionation	OTHER	SINGLE	0	0	ILLUMINA	Illumina Genome Analyzer	ERP000713	E-MTAB-689	0	204222	ERS036047	4530	Oryza sativa	ERA033721	NULL	NULL
ERR035780	ftp://ftp-trace.ncbi.nlm.nih.gov/sra/sra-instant/reads/ByRun/sra/ERR/ERR035/ERR035780/ERR035780.sra	ERX013628	RNA-Seq	size fractionation	OTHER	SINGLE	0	0	ILLUMINA	Illumina Genome Analyzer	ERP000713	E-MTAB-689	0	204222	ERS036045	4530	Oryza sativa	ERA033721	NULL	NULL
ERR035781	ftp://ftp-trace.ncbi.nlm.nih.gov/sra/sra-instant/reads/ByRun/sra/ERR/ERR035/ERR035781/ERR035781.sra	ERX013632	RNA-Seq	size fractionation	OTHER	SINGLE	0	0	ILLUMINA	Illumina Genome Analyzer	ERP000713	E-MTAB-689	0	204222	ERS036049	4530	Oryza sativa	ERA033721	NULL	NULL
ERR035782	ftp://ftp-trace.ncbi.nlm.nih.gov/sra/sra-instant/reads/ByRun/sra/ERR/ERR035/ERR035782/ERR035782.sra	ERX013629	RNA-Seq	size fractionation	OTHER	SINGLE	0	0	ILLUMINA	Illumina Genome Analyzer	ERP000713	E-MTAB-689	0	204222	ERS036046	4530	Oryza sativa	ERA033721	NULL	NULL
ERR037689	ftp://ftp-trace.ncbi.nlm.nih.gov/sra/sra-instant/reads/ByRun/sra/ERR/ERR037/ERR037689/ERR037689.sra	ERX014988	RNA-Seq	size fractionation	TRANSCRIPTOMIC	SINGLE	0	0	ILLUMINA	Illumina Genome Analyzer IIx	ERP000760	E-MTAB-721	0	204319	ERS040151	4530	Oryza sativa Japonica Group	ERA037246	SEEDLING	SEEDLING
ERR037690	ftp://ftp-trace.ncbi.nlm.nih.gov/sra/sra-instant/reads/ByRun/sra/ERR/ERR037/ERR037690/ERR037690.sra	ERX014990	RNA-Seq	size fractionation	TRANSCRIPTOMIC	SINGLE	0	0	ILLUMINA	Illumina Genome Analyzer IIx	ERP000760	E-MTAB-721	0	204319	ERS040153	4530	Oryza sativa Japonica Group	ERA037246	SEEDLING	SEEDLING
ERR037691	ftp://ftp-trace.ncbi.nlm.nih.gov/sra/sra-instant/reads/ByRun/sra/ERR/ERR037/ERR037691/ERR037691.sra	ERX014994	RNA-Seq	size fractionation	TRANSCRIPTOMIC	SINGLE	0	0	ILLUMINA	Illumina Genome Analyzer IIx	ERP000760	E-MTAB-721	0	204319	ERS040157	4530	Oryza sativa Japonica Group	ERA037246	SEEDLING	SEEDLING
ERR037692	ftp://ftp-trace.ncbi.nlm.nih.gov/sra/sra-instant/reads/ByRun/sra/ERR/ERR037/ERR037692/ERR037692.sra	ERX014991	RNA-Seq	size fractionation	TRANSCRIPTOMIC	SINGLE	0	0	ILLUMINA	Illumina Genome Analyzer IIx	ERP000760	E-MTAB-721	0	204319	ERS040154	4530	Oryza sativa Japonica Group	ERA037246	SEEDLING	SEEDLING
ERR037693	ftp://ftp-trace.ncbi.nlm.nih.gov/sra/sra-instant/reads/ByRun/sra/ERR/ERR037/ERR037693/ERR037693.sra	ERX014992	RNA-Seq	size fractionation	TRANSCRIPTOMIC	SINGLE	0	0	ILLUMINA	Illumina Genome Analyzer IIx	ERP000760	E-MTAB-721	0	204319	ERS040155	4530	Oryza sativa Japonica Group	ERA037246	SEEDLING	SEEDLING
ERR037694	ftp://ftp-trace.ncbi.nlm.nih.gov/sra/sra-instant/reads/ByRun/sra/ERR/ERR037/ERR037694/ERR037694.sra	ERX014987	RNA-Seq	size fractionation	TRANSCRIPTOMIC	SINGLE	0	0	ILLUMINA	Illumina Genome Analyzer IIx	ERP000760	E-MTAB-721	0	204319	ERS040150	4530	Oryza sativa Japonica Group	ERA037246	SEEDLING	SEEDLING
ERR037695	ftp://ftp-trace.ncbi.nlm.nih.gov/sra/sra-instant/reads/ByRun/sra/ERR/ERR037/ERR037695/ERR037695.sra	ERX014997	RNA-Seq	size fractionation	TRANSCRIPTOMIC	SINGLE	0	0	ILLUMINA	Illumina Genome Analyzer IIx	ERP000760	E-MTAB-721	0	204319	ERS040160	4530	Oryza sativa Japonica Group	ERA037246	SEEDLING	SEEDLING
SRR946864	ftp://ftp-trace.ncbi.nlm.nih.gov/sra/sra-instant/reads/ByRun/sra/SRR/SRR946/SRR946864/SRR946864.sra	SRX332135	RNA-Seq	cDNA	TRANSCRIPTOMIC	SINGLE	0	0	ILLUMINA	Illumina HiSeq 2000	SRP028376	PRJNA213797	0	213797	SRS467595	4530	Oryza sativa Japonica Group	SRA096451	ALEURONE	ALEURONE
SRR924691	ftp://ftp-trace.ncbi.nlm.nih.gov/sra/sra-instant/reads/ByRun/sra/SRR/SRR924/SRR924691/SRR924691.sra	SRX317257	RNA-Seq	RT-PCR	TRANSCRIPTOMIC	SINGLE	0	0	ILLUMINA	Illumina HiSeq 2000	SRP026496	PRJNA210242	0	210242	SRS454479	4530	Oryza sativa Japonica Group	SRA092009	PANICLE	PANICLE
SRR924690	ftp://ftp-trace.ncbi.nlm.nih.gov/sra/sra-instant/reads/ByRun/sra/SRR/SRR924/SRR924690/SRR924690.sra	SRX317256	RNA-Seq	RT-PCR	TRANSCRIPTOMIC	SINGLE	0	0	ILLUMINA	Illumina HiSeq 2000	SRP026496	PRJNA210242	0	210242	SRS454478	4530	Oryza sativa Japonica Group	SRA092009	PANICLE	PANICLE
SRR952242	ftp://ftp-trace.ncbi.nlm.nih.gov/sra/sra-instant/reads/ByRun/sra/SRR/SRR952/SRR952242/SRR952242.sra	SRX332622	RNA-Seq	unspecified	TRANSCRIPTOMIC	PAIRED	0	0	ILLUMINA	Illumina Genome Analyzer II	SRP028592	PRJNA214185	0	214185	SRS468060	4530	Oryza sativa Japonica Group	SRA096688	SEEDLING	SEEDLING
SRR950091	ftp://ftp-trace.ncbi.nlm.nih.gov/sra/sra-instant/reads/ByRun/sra/SRR/SRR950/SRR950091/SRR950091.sra	SRX333075	RNA-Seq	unspecified	TRANSCRIPTOMIC	PAIRED	0	0	ILLUMINA	Illumina Genome Analyzer II	SRP028592	PRJNA214185	0	214185	SRS468482	4530	Oryza sativa	SRA096688	SEEDLING	SEEDLING
SRR950089	ftp://ftp-trace.ncbi.nlm.nih.gov/sra/sra-instant/reads/ByRun/sra/SRR/SRR950/SRR950089/SRR950089.sra	SRX333072	RNA-Seq	unspecified	TRANSCRIPTOMIC	PAIRED	0	0	ILLUMINA	Illumina Genome Analyzer II	SRP028592	PRJNA214185	0	214185	SRS468480	4530	Oryza sativa Japonica Group	SRA096688	SEEDLING	SEEDLING
SRR949614	ftp://ftp-trace.ncbi.nlm.nih.gov/sra/sra-instant/reads/ByRun/sra/SRR/SRR949/SRR949614/SRR949614.sra	SRX333076	RNA-Seq	unspecified	TRANSCRIPTOMIC	PAIRED	0	0	ILLUMINA	Illumina Genome Analyzer II	SRP028592	PRJNA214185	0	214185	SRS468484	4530	Oryza sativa	SRA096688	SEEDLING	SEEDLING
SRR768638	ftp://ftp-trace.ncbi.nlm.nih.gov/sra/sra-instant/reads/ByRun/sra/SRR/SRR768/SRR768638/SRR768638.sra	SRX247056	RNA-Seq	unspecified	TRANSCRIPTOMIC	SINGLE	0	0	ILLUMINA	Illumina Genome Analyzer IIx	SRP018823	PRJNA190188	0	190188	SRS399145	39947	Oryza sativa Japonica Group	SRA067598	LEAF	LEAF
SRR768639	ftp://ftp-trace.ncbi.nlm.nih.gov/sra/sra-instant/reads/ByRun/sra/SRR/SRR768/SRR768639/SRR768639.sra	SRX247056	RNA-Seq	unspecified	TRANSCRIPTOMIC	SINGLE	0	0	ILLUMINA	Illumina Genome Analyzer IIx	SRP018823	PRJNA190188	0	190188	SRS399145	39947	Oryza sativa Japonica Group	SRA067598	LEAF	LEAF
SRR768640	ftp://ftp-trace.ncbi.nlm.nih.gov/sra/sra-instant/reads/ByRun/sra/SRR/SRR768/SRR768640/SRR768640.sra	SRX247056	RNA-Seq	unspecified	TRANSCRIPTOMIC	SINGLE	0	0	ILLUMINA	Illumina Genome Analyzer IIx	SRP018823	PRJNA190188	0	190188	SRS399145	39947	Oryza sativa Japonica Group	SRA067598	LEAF	LEAF
SRR768641	ftp://ftp-trace.ncbi.nlm.nih.gov/sra/sra-instant/reads/ByRun/sra/SRR/SRR768/SRR768641/SRR768641.sra	SRX247056	RNA-Seq	unspecified	TRANSCRIPTOMIC	SINGLE	0	0	ILLUMINA	Illumina Genome Analyzer IIx	SRP018823	PRJNA190188	0	190188	SRS399145	39947	Oryza sativa Japonica Group	SRA067598	LEAF	LEAF
SRR768642	ftp://ftp-trace.ncbi.nlm.nih.gov/sra/sra-instant/reads/ByRun/sra/SRR/SRR768/SRR768642/SRR768642.sra	SRX247057	RNA-Seq	unspecified	TRANSCRIPTOMIC	SINGLE	0	0	ILLUMINA	Illumina Genome Analyzer IIx	SRP018823	PRJNA190188	0	190188	SRS399146	39947	Oryza sativa Japonica Group	SRA067598	LEAF	LEAF
SRR768643	ftp://ftp-trace.ncbi.nlm.nih.gov/sra/sra-instant/reads/ByRun/sra/SRR/SRR768/SRR768643/SRR768643.sra	SRX247057	RNA-Seq	unspecified	TRANSCRIPTOMIC	SINGLE	0	0	ILLUMINA	Illumina Genome Analyzer IIx	SRP018823	PRJNA190188	0	190188	SRS399146	39947	Oryza sativa Japonica Group	SRA067598	LEAF	LEAF
SRR768644	ftp://ftp-trace.ncbi.nlm.nih.gov/sra/sra-instant/reads/ByRun/sra/SRR/SRR768/SRR768644/SRR768644.sra	SRX247057	RNA-Seq	unspecified	TRANSCRIPTOMIC	SINGLE	0	0	ILLUMINA	Illumina Genome Analyzer IIx	SRP018823	PRJNA190188	0	190188	SRS399146	39947	Oryza sativa Japonica Group	SRA067598	LEAF	LEAF
SRR768645	ftp://ftp-trace.ncbi.nlm.nih.gov/sra/sra-instant/reads/ByRun/sra/SRR/SRR768/SRR768645/SRR768645.sra	SRX247057	RNA-Seq	unspecified	TRANSCRIPTOMIC	SINGLE	0	0	ILLUMINA	Illumina Genome Analyzer IIx	SRP018823	PRJNA190188	0	190188	SRS399146	39947	Oryza sativa Japonica Group	SRA067598	LEAF	LEAF
SRR835467	ftp://ftp-trace.ncbi.nlm.nih.gov/sra/sra-instant/reads/ByRun/sra/SRR/SRR835/SRR835467/SRR835467.sra	SRX272110	RNA-Seq	size fractionation	TRANSCRIPTOMIC	SINGLE	0	0	ILLUMINA	Illumina HiSeq 2000	SRP015433	PRJNA174463	0	174463	SRS360001	4530	Oryza sativa	SRA057954	NULL	NULL
SRR835477	ftp://ftp-trace.ncbi.nlm.nih.gov/sra/sra-instant/reads/ByRun/sra/SRR/SRR835/SRR835477/SRR835477.sra	SRX272110	RNA-Seq	size fractionation	TRANSCRIPTOMIC	SINGLE	0	0	ILLUMINA	Illumina HiSeq 2000	SRP015433	PRJNA174463	0	174463	SRS360001	4530	Oryza sativa	SRA057954	NULL	NULL
SRR835478	ftp://ftp-trace.ncbi.nlm.nih.gov/sra/sra-instant/reads/ByRun/sra/SRR/SRR835/SRR835478/SRR835478.sra	SRX272110	RNA-Seq	size fractionation	TRANSCRIPTOMIC	SINGLE	0	0	ILLUMINA	Illumina HiSeq 2000	SRP015433	PRJNA174463	0	174463	SRS360001	4530	Oryza sativa	SRA057954	NULL	NULL
SRR835505	ftp://ftp-trace.ncbi.nlm.nih.gov/sra/sra-instant/reads/ByRun/sra/SRR/SRR835/SRR835505/SRR835505.sra	SRX272126	RNA-Seq	size fractionation	TRANSCRIPTOMIC	SINGLE	0	0	ILLUMINA	Illumina HiSeq 2000	SRP015433	PRJNA174463	0	174463	SRS360001	4530	Oryza sativa	SRA057954	NULL	NULL
SRR835507	ftp://ftp-trace.ncbi.nlm.nih.gov/sra/sra-instant/reads/ByRun/sra/SRR/SRR835/SRR835507/SRR835507.sra	SRX272126	RNA-Seq	size fractionation	TRANSCRIPTOMIC	SINGLE	0	0	ILLUMINA	Illumina HiSeq 2000	SRP015433	PRJNA174463	0	174463	SRS360001	4530	Oryza sativa	SRA057954	NULL	NULL
SRR835508	ftp://ftp-trace.ncbi.nlm.nih.gov/sra/sra-instant/reads/ByRun/sra/SRR/SRR835/SRR835508/SRR835508.sra	SRX272126	RNA-Seq	size fractionation	TRANSCRIPTOMIC	SINGLE	0	0	ILLUMINA	Illumina HiSeq 2000	SRP015433	PRJNA174463	0	174463	SRS360001	4530	Oryza sativa	SRA057954	NULL	NULL
SRR836262	ftp://ftp-trace.ncbi.nlm.nih.gov/sra/sra-instant/reads/ByRun/sra/SRR/SRR836/SRR836262/SRR836262.sra	SRX272936	RNA-Seq	size fractionation	TRANSCRIPTOMIC	SINGLE	0	0	ILLUMINA	Illumina HiSeq 2000	SRP015433	PRJNA174463	0	174463	SRS360001	4530	Oryza sativa	SRA057954	NULL	NULL
SRR836263	ftp://ftp-trace.ncbi.nlm.nih.gov/sra/sra-instant/reads/ByRun/sra/SRR/SRR836/SRR836263/SRR836263.sra	SRX272936	RNA-Seq	size fractionation	TRANSCRIPTOMIC	SINGLE	0	0	ILLUMINA	Illumina HiSeq 2000	SRP015433	PRJNA174463	0	174463	SRS360001	4530	Oryza sativa	SRA057954	NULL	NULL
SRR836265	ftp://ftp-trace.ncbi.nlm.nih.gov/sra/sra-instant/reads/ByRun/sra/SRR/SRR836/SRR836265/SRR836265.sra	SRX272936	RNA-Seq	size fractionation	TRANSCRIPTOMIC	SINGLE	0	0	ILLUMINA	Illumina HiSeq 2000	SRP015433	PRJNA174463	0	174463	SRS360001	4530	Oryza sativa	SRA057954	NULL	NULL
SRR836267	ftp://ftp-trace.ncbi.nlm.nih.gov/sra/sra-instant/reads/ByRun/sra/SRR/SRR836/SRR836267/SRR836267.sra	SRX272936	RNA-Seq	size fractionation	TRANSCRIPTOMIC	SINGLE	0	0	ILLUMINA	Illumina HiSeq 2000	SRP015433	PRJNA174463	0	174463	SRS360001	4530	Oryza sativa	SRA057954	NULL	NULL
SRR835945	ftp://ftp-trace.ncbi.nlm.nih.gov/sra/sra-instant/reads/ByRun/sra/SRR/SRR835/SRR835945/SRR835945.sra	SRX183522	RNA-Seq	size fractionation	TRANSCRIPTOMIC	SINGLE	0	0	ILLUMINA	Illumina HiSeq 2000	SRP015433	PRJNA174463	0	174463	SRS359918	4530	Oryza sativa	SRA057954	SEEDLING	SEEDLING
SRR835947	ftp://ftp-trace.ncbi.nlm.nih.gov/sra/sra-instant/reads/ByRun/sra/SRR/SRR835/SRR835947/SRR835947.sra	SRX183522	RNA-Seq	size fractionation	TRANSCRIPTOMIC	SINGLE	0	0	ILLUMINA	Illumina HiSeq 2000	SRP015433	PRJNA174463	0	174463	SRS359918	4530	Oryza sativa	SRA057954	SEEDLING	SEEDLING
SRR835948	ftp://ftp-trace.ncbi.nlm.nih.gov/sra/sra-instant/reads/ByRun/sra/SRR/SRR835/SRR835948/SRR835948.sra	SRX183522	RNA-Seq	size fractionation	TRANSCRIPTOMIC	SINGLE	0	0	ILLUMINA	Illumina HiSeq 2000	SRP015433	PRJNA174463	0	174463	SRS359918	4530	Oryza sativa	SRA057954	SEEDLING	SEEDLING
SRR835949	ftp://ftp-trace.ncbi.nlm.nih.gov/sra/sra-instant/reads/ByRun/sra/SRR/SRR835/SRR835949/SRR835949.sra	SRX183792	RNA-Seq	size fractionation	TRANSCRIPTOMIC	SINGLE	0	0	ILLUMINA	Illumina HiSeq 2000	SRP015433	PRJNA174463	0	174463	SRS359918	4530	Oryza sativa	SRA057954	SEEDLING	SEEDLING
SRR835950	ftp://ftp-trace.ncbi.nlm.nih.gov/sra/sra-instant/reads/ByRun/sra/SRR/SRR835/SRR835950/SRR835950.sra	SRX183792	RNA-Seq	size fractionation	TRANSCRIPTOMIC	SINGLE	0	0	ILLUMINA	Illumina HiSeq 2000	SRP015433	PRJNA174463	0	174463	SRS359918	4530	Oryza sativa	SRA057954	SEEDLING	SEEDLING
SRR835951	ftp://ftp-trace.ncbi.nlm.nih.gov/sra/sra-instant/reads/ByRun/sra/SRR/SRR835/SRR835951/SRR835951.sra	SRX183792	RNA-Seq	size fractionation	TRANSCRIPTOMIC	SINGLE	0	0	ILLUMINA	Illumina HiSeq 2000	SRP015433	PRJNA174463	0	174463	SRS359918	4530	Oryza sativa	SRA057954	SEEDLING	SEEDLING
SRR836206	ftp://ftp-trace.ncbi.nlm.nih.gov/sra/sra-instant/reads/ByRun/sra/SRR/SRR836/SRR836206/SRR836206.sra	SRX272880	RNA-Seq	size fractionation	TRANSCRIPTOMIC	SINGLE	0	0	ILLUMINA	Illumina HiSeq 2000	SRP015433	PRJNA174463	0	174463	SRS359918	4530	Oryza sativa	SRA057954	SEEDLING	SEEDLING
SRR561003	ftp://ftp-trace.ncbi.nlm.nih.gov/sra/sra-instant/reads/ByRun/sra/SRR/SRR561/SRR561003/SRR561003.sra	SRX183522	RNA-Seq	size fractionation	TRANSCRIPTOMIC	SINGLE	0	0	ILLUMINA	Illumina HiSeq 2000	SRP015433	PRJNA174463	0	174463	SRS359918	4530	Oryza sativa	SRA057954	SEEDLING	SEEDLING
SRR836208	ftp://ftp-trace.ncbi.nlm.nih.gov/sra/sra-instant/reads/ByRun/sra/SRR/SRR836/SRR836208/SRR836208.sra	SRX272880	RNA-Seq	size fractionation	TRANSCRIPTOMIC	SINGLE	0	0	ILLUMINA	Illumina HiSeq 2000	SRP015433	PRJNA174463	0	174463	SRS359918	4530	Oryza sativa	SRA057954	SEEDLING	SEEDLING
SRR836212	ftp://ftp-trace.ncbi.nlm.nih.gov/sra/sra-instant/reads/ByRun/sra/SRR/SRR836/SRR836212/SRR836212.sra	SRX272880	RNA-Seq	size fractionation	TRANSCRIPTOMIC	SINGLE	0	0	ILLUMINA	Illumina HiSeq 2000	SRP015433	PRJNA174463	0	174463	SRS359918	4530	Oryza sativa	SRA057954	SEEDLING	SEEDLING
SRR836231	ftp://ftp-trace.ncbi.nlm.nih.gov/sra/sra-instant/reads/ByRun/sra/SRR/SRR836/SRR836231/SRR836231.sra	SRX272880	RNA-Seq	size fractionation	TRANSCRIPTOMIC	SINGLE	0	0	ILLUMINA	Illumina HiSeq 2000	SRP015433	PRJNA174463	0	174463	SRS359918	4530	Oryza sativa	SRA057954	SEEDLING	SEEDLING
SRR836233	ftp://ftp-trace.ncbi.nlm.nih.gov/sra/sra-instant/reads/ByRun/sra/SRR/SRR836/SRR836233/SRR836233.sra	SRX272880	RNA-Seq	size fractionation	TRANSCRIPTOMIC	SINGLE	0	0	ILLUMINA	Illumina HiSeq 2000	SRP015433	PRJNA174463	0	174463	SRS359918	4530	Oryza sativa	SRA057954	SEEDLING	SEEDLING
SRR836238	ftp://ftp-trace.ncbi.nlm.nih.gov/sra/sra-instant/reads/ByRun/sra/SRR/SRR836/SRR836238/SRR836238.sra	SRX272880	RNA-Seq	size fractionation	TRANSCRIPTOMIC	SINGLE	0	0	ILLUMINA	Illumina HiSeq 2000	SRP015433	PRJNA174463	0	174463	SRS359918	4530	Oryza sativa	SRA057954	SEEDLING	SEEDLING
SRR836241	ftp://ftp-trace.ncbi.nlm.nih.gov/sra/sra-instant/reads/ByRun/sra/SRR/SRR836/SRR836241/SRR836241.sra	SRX272880	RNA-Seq	size fractionation	TRANSCRIPTOMIC	SINGLE	0	0	ILLUMINA	Illumina HiSeq 2000	SRP015433	PRJNA174463	0	174463	SRS359918	4530	Oryza sativa	SRA057954	SEEDLING	SEEDLING
SRR836245	ftp://ftp-trace.ncbi.nlm.nih.gov/sra/sra-instant/reads/ByRun/sra/SRR/SRR836/SRR836245/SRR836245.sra	SRX272880	RNA-Seq	size fractionation	TRANSCRIPTOMIC	SINGLE	0	0	ILLUMINA	Illumina HiSeq 2000	SRP015433	PRJNA174463	0	174463	SRS359918	4530	Oryza sativa	SRA057954	SEEDLING	SEEDLING
SRR835449	ftp://ftp-trace.ncbi.nlm.nih.gov/sra/sra-instant/reads/ByRun/sra/SRR/SRR835/SRR835449/SRR835449.sra	SRX183792	RNA-Seq	size fractionation	TRANSCRIPTOMIC	SINGLE	0	0	ILLUMINA	Illumina HiSeq 2000	SRP015433	PRJNA174463	0	174463	SRS359918	4530	Oryza sativa	SRA057954	SEEDLING	SEEDLING
SRR638899	ftp://ftp-trace.ncbi.nlm.nih.gov/sra/sra-instant/reads/ByRun/sra/SRR/SRR638/SRR638899/SRR638899.sra	SRX183522	RNA-Seq	size fractionation	TRANSCRIPTOMIC	SINGLE	0	0	ILLUMINA	Illumina HiSeq 2000	SRP015433	PRJNA174463	0	174463	SRS359918	4530	Oryza sativa	SRA057954	SEEDLING	SEEDLING
SRR638900	ftp://ftp-trace.ncbi.nlm.nih.gov/sra/sra-instant/reads/ByRun/sra/SRR/SRR638/SRR638900/SRR638900.sra	SRX183522	RNA-Seq	size fractionation	TRANSCRIPTOMIC	SINGLE	0	0	ILLUMINA	Illumina HiSeq 2000	SRP015433	PRJNA174463	0	174463	SRS359918	4530	Oryza sativa	SRA057954	SEEDLING	SEEDLING
SRR638911	ftp://ftp-trace.ncbi.nlm.nih.gov/sra/sra-instant/reads/ByRun/sra/SRR/SRR638/SRR638911/SRR638911.sra	SRX183522	RNA-Seq	size fractionation	TRANSCRIPTOMIC	SINGLE	0	0	ILLUMINA	Illumina HiSeq 2000	SRP015433	PRJNA174463	0	174463	SRS359918	4530	Oryza sativa	SRA057954	SEEDLING	SEEDLING
SRR638913	ftp://ftp-trace.ncbi.nlm.nih.gov/sra/sra-instant/reads/ByRun/sra/SRR/SRR638/SRR638913/SRR638913.sra	SRX183522	RNA-Seq	size fractionation	TRANSCRIPTOMIC	SINGLE	0	0	ILLUMINA	Illumina HiSeq 2000	SRP015433	PRJNA174463	0	174463	SRS359918	4530	Oryza sativa	SRA057954	SEEDLING	SEEDLING
SRR638916	ftp://ftp-trace.ncbi.nlm.nih.gov/sra/sra-instant/reads/ByRun/sra/SRR/SRR638/SRR638916/SRR638916.sra	SRX183522	RNA-Seq	size fractionation	TRANSCRIPTOMIC	SINGLE	0	0	ILLUMINA	Illumina HiSeq 2000	SRP015433	PRJNA174463	0	174463	SRS359918	4530	Oryza sativa	SRA057954	SEEDLING	SEEDLING
SRR638960	ftp://ftp-trace.ncbi.nlm.nih.gov/sra/sra-instant/reads/ByRun/sra/SRR/SRR638/SRR638960/SRR638960.sra	SRX183792	RNA-Seq	size fractionation	TRANSCRIPTOMIC	SINGLE	0	0	ILLUMINA	Illumina HiSeq 2000	SRP015433	PRJNA174463	0	174463	SRS359918	4530	Oryza sativa	SRA057954	SEEDLING	SEEDLING
SRR638963	ftp://ftp-trace.ncbi.nlm.nih.gov/sra/sra-instant/reads/ByRun/sra/SRR/SRR638/SRR638963/SRR638963.sra	SRX183792	RNA-Seq	size fractionation	TRANSCRIPTOMIC	SINGLE	0	0	ILLUMINA	Illumina HiSeq 2000	SRP015433	PRJNA174463	0	174463	SRS359918	4530	Oryza sativa	SRA057954	SEEDLING	SEEDLING
SRR638970	ftp://ftp-trace.ncbi.nlm.nih.gov/sra/sra-instant/reads/ByRun/sra/SRR/SRR638/SRR638970/SRR638970.sra	SRX183792	RNA-Seq	size fractionation	TRANSCRIPTOMIC	SINGLE	0	0	ILLUMINA	Illumina HiSeq 2000	SRP015433	PRJNA174463	0	174463	SRS359918	4530	Oryza sativa	SRA057954	SEEDLING	SEEDLING
SRR638972	ftp://ftp-trace.ncbi.nlm.nih.gov/sra/sra-instant/reads/ByRun/sra/SRR/SRR638/SRR638972/SRR638972.sra	SRX183792	RNA-Seq	size fractionation	TRANSCRIPTOMIC	SINGLE	0	0	ILLUMINA	Illumina HiSeq 2000	SRP015433	PRJNA174463	0	174463	SRS359918	4530	Oryza sativa	SRA057954	SEEDLING	SEEDLING
SRR638973	ftp://ftp-trace.ncbi.nlm.nih.gov/sra/sra-instant/reads/ByRun/sra/SRR/SRR638/SRR638973/SRR638973.sra	SRX183792	RNA-Seq	size fractionation	TRANSCRIPTOMIC	SINGLE	0	0	ILLUMINA	Illumina HiSeq 2000	SRP015433	PRJNA174463	0	174463	SRS359918	4530	Oryza sativa	SRA057954	SEEDLING	SEEDLING
SRR1005257	ftp://ftp-trace.ncbi.nlm.nih.gov/sra/sra-instant/reads/ByRun/sra/SRR/SRR100/SRR1005257/SRR1005257.sra	SRX335912	RNA-Seq	RANDOM	TRANSCRIPTOMIC	PAIRED	0	0	ILLUMINA	Illumina HiSeq 1000	SRP028766	PRJNA215013	0	215013	SRS470926	4530	Oryza sativa Japonica Group	SRA097416	ROOT	ROOT
SRR1005258	ftp://ftp-trace.ncbi.nlm.nih.gov/sra/sra-instant/reads/ByRun/sra/SRR/SRR100/SRR1005258/SRR1005258.sra	SRX335913	RNA-Seq	RANDOM	TRANSCRIPTOMIC	PAIRED	0	0	ILLUMINA	Illumina HiSeq 1000	SRP028766	PRJNA215013	0	215013	SRS470927	4530	Oryza sativa Japonica Group	SRA097416	ROOT	ROOT
SRR1005259	ftp://ftp-trace.ncbi.nlm.nih.gov/sra/sra-instant/reads/ByRun/sra/SRR/SRR100/SRR1005259/SRR1005259.sra	SRX335914	RNA-Seq	RANDOM	TRANSCRIPTOMIC	PAIRED	0	0	ILLUMINA	Illumina HiSeq 1000	SRP028766	PRJNA215013	0	215013	SRS470928	4530	Oryza sativa Japonica Group	SRA097416	ROOT	ROOT
SRR1005260	ftp://ftp-trace.ncbi.nlm.nih.gov/sra/sra-instant/reads/ByRun/sra/SRR/SRR100/SRR1005260/SRR1005260.sra	SRX335915	RNA-Seq	RANDOM	TRANSCRIPTOMIC	PAIRED	0	0	ILLUMINA	Illumina HiSeq 1000	SRP028766	PRJNA215013	0	215013	SRS470929	4530	Oryza sativa Japonica Group	SRA097416	ROOT	ROOT
SRR1005261	ftp://ftp-trace.ncbi.nlm.nih.gov/sra/sra-instant/reads/ByRun/sra/SRR/SRR100/SRR1005261/SRR1005261.sra	SRX335916	RNA-Seq	RANDOM	TRANSCRIPTOMIC	PAIRED	0	0	ILLUMINA	Illumina HiSeq 1000	SRP028766	PRJNA215013	0	215013	SRS470930	4530	Oryza sativa Japonica Group	SRA097416	ROOT	ROOT
SRR1005262	ftp://ftp-trace.ncbi.nlm.nih.gov/sra/sra-instant/reads/ByRun/sra/SRR/SRR100/SRR1005262/SRR1005262.sra	SRX335917	RNA-Seq	RANDOM	TRANSCRIPTOMIC	PAIRED	0	0	ILLUMINA	Illumina HiSeq 1000	SRP028766	PRJNA215013	0	215013	SRS470931	4530	Oryza sativa Japonica Group	SRA097416	ROOT	ROOT
SRR1005263	ftp://ftp-trace.ncbi.nlm.nih.gov/sra/sra-instant/reads/ByRun/sra/SRR/SRR100/SRR1005263/SRR1005263.sra	SRX335918	RNA-Seq	RANDOM	TRANSCRIPTOMIC	PAIRED	0	0	ILLUMINA	Illumina HiSeq 1000	SRP028766	PRJNA215013	0	215013	SRS470932	4530	Oryza sativa Japonica Group	SRA097416	ROOT	ROOT
SRR1005264	ftp://ftp-trace.ncbi.nlm.nih.gov/sra/sra-instant/reads/ByRun/sra/SRR/SRR100/SRR1005264/SRR1005264.sra	SRX335919	RNA-Seq	RANDOM	TRANSCRIPTOMIC	PAIRED	0	0	ILLUMINA	Illumina HiSeq 1000	SRP028766	PRJNA215013	0	215013	SRS470933	4530	Oryza sativa Japonica Group	SRA097416	ROOT	ROOT
SRR1005265	ftp://ftp-trace.ncbi.nlm.nih.gov/sra/sra-instant/reads/ByRun/sra/SRR/SRR100/SRR1005265/SRR1005265.sra	SRX335920	RNA-Seq	RANDOM	TRANSCRIPTOMIC	PAIRED	0	0	ILLUMINA	Illumina HiSeq 1000	SRP028766	PRJNA215013	0	215013	SRS470934	4530	Oryza sativa Japonica Group	SRA097416	ROOT	ROOT
SRR1005266	ftp://ftp-trace.ncbi.nlm.nih.gov/sra/sra-instant/reads/ByRun/sra/SRR/SRR100/SRR1005266/SRR1005266.sra	SRX335921	RNA-Seq	RANDOM	TRANSCRIPTOMIC	PAIRED	0	0	ILLUMINA	Illumina HiSeq 1000	SRP028766	PRJNA215013	0	215013	SRS470935	4530	Oryza sativa Japonica Group	SRA097416	ROOT	ROOT
SRR1005267	ftp://ftp-trace.ncbi.nlm.nih.gov/sra/sra-instant/reads/ByRun/sra/SRR/SRR100/SRR1005267/SRR1005267.sra	SRX335922	RNA-Seq	RANDOM	TRANSCRIPTOMIC	PAIRED	0	0	ILLUMINA	Illumina HiSeq 1000	SRP028766	PRJNA215013	0	215013	SRS470936	4530	Oryza sativa Japonica Group	SRA097416	ROOT	ROOT
SRR1005268	ftp://ftp-trace.ncbi.nlm.nih.gov/sra/sra-instant/reads/ByRun/sra/SRR/SRR100/SRR1005268/SRR1005268.sra	SRX335923	RNA-Seq	RANDOM	TRANSCRIPTOMIC	PAIRED	0	0	ILLUMINA	Illumina HiSeq 1000	SRP028766	PRJNA215013	0	215013	SRS470937	4530	Oryza sativa Japonica Group	SRA097416	ROOT	ROOT
SRR1005269	ftp://ftp-trace.ncbi.nlm.nih.gov/sra/sra-instant/reads/ByRun/sra/SRR/SRR100/SRR1005269/SRR1005269.sra	SRX335924	RNA-Seq	RANDOM	TRANSCRIPTOMIC	PAIRED	0	0	ILLUMINA	Illumina HiSeq 1000	SRP028766	PRJNA215013	0	215013	SRS470938	4530	Oryza sativa Japonica Group	SRA097416	ROOT	ROOT
SRR1005270	ftp://ftp-trace.ncbi.nlm.nih.gov/sra/sra-instant/reads/ByRun/sra/SRR/SRR100/SRR1005270/SRR1005270.sra	SRX335925	RNA-Seq	RANDOM	TRANSCRIPTOMIC	PAIRED	0	0	ILLUMINA	Illumina HiSeq 1000	SRP028766	PRJNA215013	0	215013	SRS470939	4530	Oryza sativa Japonica Group	SRA097416	ROOT	ROOT
SRR1005271	ftp://ftp-trace.ncbi.nlm.nih.gov/sra/sra-instant/reads/ByRun/sra/SRR/SRR100/SRR1005271/SRR1005271.sra	SRX335926	RNA-Seq	RANDOM	TRANSCRIPTOMIC	PAIRED	0	0	ILLUMINA	Illumina HiSeq 1000	SRP028766	PRJNA215013	0	215013	SRS470940	4530	Oryza sativa Japonica Group	SRA097416	ROOT	ROOT
SRR1005272	ftp://ftp-trace.ncbi.nlm.nih.gov/sra/sra-instant/reads/ByRun/sra/SRR/SRR100/SRR1005272/SRR1005272.sra	SRX335927	RNA-Seq	RANDOM	TRANSCRIPTOMIC	PAIRED	0	0	ILLUMINA	Illumina HiSeq 1000	SRP028766	PRJNA215013	0	215013	SRS470941	4530	Oryza sativa Japonica Group	SRA097416	ROOT	ROOT
SRR1005273	ftp://ftp-trace.ncbi.nlm.nih.gov/sra/sra-instant/reads/ByRun/sra/SRR/SRR100/SRR1005273/SRR1005273.sra	SRX335928	RNA-Seq	RANDOM	TRANSCRIPTOMIC	PAIRED	0	0	ILLUMINA	Illumina HiSeq 1000	SRP028766	PRJNA215013	0	215013	SRS470942	4530	Oryza sativa Japonica Group	SRA097416	ROOT	ROOT
SRR1005274	ftp://ftp-trace.ncbi.nlm.nih.gov/sra/sra-instant/reads/ByRun/sra/SRR/SRR100/SRR1005274/SRR1005274.sra	SRX335929	RNA-Seq	RANDOM	TRANSCRIPTOMIC	PAIRED	0	0	ILLUMINA	Illumina HiSeq 1000	SRP028766	PRJNA215013	0	215013	SRS470943	4530	Oryza sativa Japonica Group	SRA097416	ROOT	ROOT
SRR1005275	ftp://ftp-trace.ncbi.nlm.nih.gov/sra/sra-instant/reads/ByRun/sra/SRR/SRR100/SRR1005275/SRR1005275.sra	SRX335930	RNA-Seq	RANDOM	TRANSCRIPTOMIC	PAIRED	0	0	ILLUMINA	Illumina HiSeq 1000	SRP028766	PRJNA215013	0	215013	SRS470944	4530	Oryza sativa Japonica Group	SRA097416	ROOT	ROOT
SRR1005276	ftp://ftp-trace.ncbi.nlm.nih.gov/sra/sra-instant/reads/ByRun/sra/SRR/SRR100/SRR1005276/SRR1005276.sra	SRX335931	RNA-Seq	RANDOM	TRANSCRIPTOMIC	PAIRED	0	0	ILLUMINA	Illumina HiSeq 1000	SRP028766	PRJNA215013	0	215013	SRS470945	4530	Oryza sativa Japonica Group	SRA097416	ROOT	ROOT
SRR1005277	ftp://ftp-trace.ncbi.nlm.nih.gov/sra/sra-instant/reads/ByRun/sra/SRR/SRR100/SRR1005277/SRR1005277.sra	SRX335932	RNA-Seq	RANDOM	TRANSCRIPTOMIC	PAIRED	0	0	ILLUMINA	Illumina HiSeq 1000	SRP028766	PRJNA215013	0	215013	SRS470946	4530	Oryza sativa Japonica Group	SRA097416	ROOT	ROOT
SRR1005278	ftp://ftp-trace.ncbi.nlm.nih.gov/sra/sra-instant/reads/ByRun/sra/SRR/SRR100/SRR1005278/SRR1005278.sra	SRX335933	RNA-Seq	RANDOM	TRANSCRIPTOMIC	PAIRED	0	0	ILLUMINA	Illumina HiSeq 1000	SRP028766	PRJNA215013	0	215013	SRS470947	4530	Oryza sativa Japonica Group	SRA097416	ROOT	ROOT
SRR1005279	ftp://ftp-trace.ncbi.nlm.nih.gov/sra/sra-instant/reads/ByRun/sra/SRR/SRR100/SRR1005279/SRR1005279.sra	SRX335934	RNA-Seq	RANDOM	TRANSCRIPTOMIC	PAIRED	0	0	ILLUMINA	Illumina HiSeq 1000	SRP028766	PRJNA215013	0	215013	SRS470948	4530	Oryza sativa Japonica Group	SRA097416	ROOT	ROOT
SRR1005280	ftp://ftp-trace.ncbi.nlm.nih.gov/sra/sra-instant/reads/ByRun/sra/SRR/SRR100/SRR1005280/SRR1005280.sra	SRX335935	RNA-Seq	RANDOM	TRANSCRIPTOMIC	PAIRED	0	0	ILLUMINA	Illumina HiSeq 1000	SRP028766	PRJNA215013	0	215013	SRS470949	4530	Oryza sativa Japonica Group	SRA097416	ROOT	ROOT
SRR1005281	ftp://ftp-trace.ncbi.nlm.nih.gov/sra/sra-instant/reads/ByRun/sra/SRR/SRR100/SRR1005281/SRR1005281.sra	SRX335936	RNA-Seq	RANDOM	TRANSCRIPTOMIC	PAIRED	0	0	ILLUMINA	Illumina HiSeq 1000	SRP028766	PRJNA215013	0	215013	SRS470950	4530	Oryza sativa Japonica Group	SRA097416	ROOT	ROOT
SRR1005282	ftp://ftp-trace.ncbi.nlm.nih.gov/sra/sra-instant/reads/ByRun/sra/SRR/SRR100/SRR1005282/SRR1005282.sra	SRX335937	RNA-Seq	RANDOM	TRANSCRIPTOMIC	PAIRED	0	0	ILLUMINA	Illumina HiSeq 1000	SRP028766	PRJNA215013	0	215013	SRS470951	4530	Oryza sativa Japonica Group	SRA097416	ROOT	ROOT
SRR1005283	ftp://ftp-trace.ncbi.nlm.nih.gov/sra/sra-instant/reads/ByRun/sra/SRR/SRR100/SRR1005283/SRR1005283.sra	SRX335938	RNA-Seq	RANDOM	TRANSCRIPTOMIC	PAIRED	0	0	ILLUMINA	Illumina HiSeq 1000	SRP028766	PRJNA215013	0	215013	SRS470952	4530	Oryza sativa Japonica Group	SRA097416	ROOT	ROOT
SRR1005284	ftp://ftp-trace.ncbi.nlm.nih.gov/sra/sra-instant/reads/ByRun/sra/SRR/SRR100/SRR1005284/SRR1005284.sra	SRX335939	RNA-Seq	RANDOM	TRANSCRIPTOMIC	PAIRED	0	0	ILLUMINA	Illumina HiSeq 1000	SRP028766	PRJNA215013	0	215013	SRS470953	4530	Oryza sativa Japonica Group	SRA097416	ROOT	ROOT
SRR1005285	ftp://ftp-trace.ncbi.nlm.nih.gov/sra/sra-instant/reads/ByRun/sra/SRR/SRR100/SRR1005285/SRR1005285.sra	SRX335940	RNA-Seq	RANDOM	TRANSCRIPTOMIC	PAIRED	0	0	ILLUMINA	Illumina HiSeq 1000	SRP028766	PRJNA215013	0	215013	SRS470954	4530	Oryza sativa Japonica Group	SRA097416	ROOT	ROOT
SRR1005286	ftp://ftp-trace.ncbi.nlm.nih.gov/sra/sra-instant/reads/ByRun/sra/SRR/SRR100/SRR1005286/SRR1005286.sra	SRX335941	RNA-Seq	RANDOM	TRANSCRIPTOMIC	PAIRED	0	0	ILLUMINA	Illumina HiSeq 1000	SRP028766	PRJNA215013	0	215013	SRS470955	4530	Oryza sativa Japonica Group	SRA097416	ROOT	ROOT
SRR1005287	ftp://ftp-trace.ncbi.nlm.nih.gov/sra/sra-instant/reads/ByRun/sra/SRR/SRR100/SRR1005287/SRR1005287.sra	SRX335942	RNA-Seq	RANDOM	TRANSCRIPTOMIC	PAIRED	0	0	ILLUMINA	Illumina HiSeq 1000	SRP028766	PRJNA215013	0	215013	SRS470956	4530	Oryza sativa Japonica Group	SRA097416	ROOT	ROOT
SRR1005288	ftp://ftp-trace.ncbi.nlm.nih.gov/sra/sra-instant/reads/ByRun/sra/SRR/SRR100/SRR1005288/SRR1005288.sra	SRX335943	RNA-Seq	RANDOM	TRANSCRIPTOMIC	PAIRED	0	0	ILLUMINA	Illumina HiSeq 1000	SRP028766	PRJNA215013	0	215013	SRS470957	4530	Oryza sativa Japonica Group	SRA097416	ROOT	ROOT
SRR1005289	ftp://ftp-trace.ncbi.nlm.nih.gov/sra/sra-instant/reads/ByRun/sra/SRR/SRR100/SRR1005289/SRR1005289.sra	SRX335944	RNA-Seq	RANDOM	TRANSCRIPTOMIC	PAIRED	0	0	ILLUMINA	Illumina HiSeq 1000	SRP028766	PRJNA215013	0	215013	SRS470958	4530	Oryza sativa Japonica Group	SRA097416	ROOT	ROOT
SRR1005290	ftp://ftp-trace.ncbi.nlm.nih.gov/sra/sra-instant/reads/ByRun/sra/SRR/SRR100/SRR1005290/SRR1005290.sra	SRX335945	RNA-Seq	RANDOM	TRANSCRIPTOMIC	PAIRED	0	0	ILLUMINA	Illumina HiSeq 1000	SRP028766	PRJNA215013	0	215013	SRS470959	4530	Oryza sativa Japonica Group	SRA097416	ROOT	ROOT
SRR1005291	ftp://ftp-trace.ncbi.nlm.nih.gov/sra/sra-instant/reads/ByRun/sra/SRR/SRR100/SRR1005291/SRR1005291.sra	SRX335946	RNA-Seq	RANDOM	TRANSCRIPTOMIC	PAIRED	0	0	ILLUMINA	Illumina HiSeq 1000	SRP028766	PRJNA215013	0	215013	SRS470960	4530	Oryza sativa Japonica Group	SRA097416	ROOT	ROOT
SRR1005292	ftp://ftp-trace.ncbi.nlm.nih.gov/sra/sra-instant/reads/ByRun/sra/SRR/SRR100/SRR1005292/SRR1005292.sra	SRX335947	RNA-Seq	RANDOM	TRANSCRIPTOMIC	PAIRED	0	0	ILLUMINA	Illumina HiSeq 1000	SRP028766	PRJNA215013	0	215013	SRS470961	4530	Oryza sativa Japonica Group	SRA097416	ROOT	ROOT
SRR1005293	ftp://ftp-trace.ncbi.nlm.nih.gov/sra/sra-instant/reads/ByRun/sra/SRR/SRR100/SRR1005293/SRR1005293.sra	SRX335948	RNA-Seq	RANDOM	TRANSCRIPTOMIC	PAIRED	0	0	ILLUMINA	Illumina HiSeq 1000	SRP028766	PRJNA215013	0	215013	SRS470962	4530	Oryza sativa Japonica Group	SRA097416	ROOT	ROOT
SRR1005294	ftp://ftp-trace.ncbi.nlm.nih.gov/sra/sra-instant/reads/ByRun/sra/SRR/SRR100/SRR1005294/SRR1005294.sra	SRX335949	RNA-Seq	RANDOM	TRANSCRIPTOMIC	PAIRED	0	0	ILLUMINA	Illumina HiSeq 1000	SRP028766	PRJNA215013	0	215013	SRS470963	4530	Oryza sativa Japonica Group	SRA097416	ROOT	ROOT
SRR1005295	ftp://ftp-trace.ncbi.nlm.nih.gov/sra/sra-instant/reads/ByRun/sra/SRR/SRR100/SRR1005295/SRR1005295.sra	SRX335950	RNA-Seq	RANDOM	TRANSCRIPTOMIC	PAIRED	0	0	ILLUMINA	Illumina HiSeq 1000	SRP028766	PRJNA215013	0	215013	SRS470964	4530	Oryza sativa Japonica Group	SRA097416	ROOT	ROOT
SRR1005296	ftp://ftp-trace.ncbi.nlm.nih.gov/sra/sra-instant/reads/ByRun/sra/SRR/SRR100/SRR1005296/SRR1005296.sra	SRX335951	RNA-Seq	RANDOM	TRANSCRIPTOMIC	PAIRED	0	0	ILLUMINA	Illumina HiSeq 1000	SRP028766	PRJNA215013	0	215013	SRS470965	4530	Oryza sativa Japonica Group	SRA097416	ROOT	ROOT
SRR1005297	ftp://ftp-trace.ncbi.nlm.nih.gov/sra/sra-instant/reads/ByRun/sra/SRR/SRR100/SRR1005297/SRR1005297.sra	SRX335952	RNA-Seq	RANDOM	TRANSCRIPTOMIC	PAIRED	0	0	ILLUMINA	Illumina HiSeq 1000	SRP028766	PRJNA215013	0	215013	SRS470966	4530	Oryza sativa Japonica Group	SRA097416	ROOT	ROOT
SRR1005298	ftp://ftp-trace.ncbi.nlm.nih.gov/sra/sra-instant/reads/ByRun/sra/SRR/SRR100/SRR1005298/SRR1005298.sra	SRX335953	RNA-Seq	RANDOM	TRANSCRIPTOMIC	PAIRED	0	0	ILLUMINA	Illumina HiSeq 1000	SRP028766	PRJNA215013	0	215013	SRS470967	4530	Oryza sativa Japonica Group	SRA097416	ROOT	ROOT
SRR1005299	ftp://ftp-trace.ncbi.nlm.nih.gov/sra/sra-instant/reads/ByRun/sra/SRR/SRR100/SRR1005299/SRR1005299.sra	SRX335954	RNA-Seq	RANDOM	TRANSCRIPTOMIC	PAIRED	0	0	ILLUMINA	Illumina HiSeq 1000	SRP028766	PRJNA215013	0	215013	SRS470968	4530	Oryza sativa Japonica Group	SRA097416	ROOT	ROOT
SRR1005300	ftp://ftp-trace.ncbi.nlm.nih.gov/sra/sra-instant/reads/ByRun/sra/SRR/SRR100/SRR1005300/SRR1005300.sra	SRX335955	RNA-Seq	RANDOM	TRANSCRIPTOMIC	PAIRED	0	0	ILLUMINA	Illumina HiSeq 1000	SRP028766	PRJNA215013	0	215013	SRS470969	4530	Oryza sativa Japonica Group	SRA097416	ROOT	ROOT
SRR1005301	ftp://ftp-trace.ncbi.nlm.nih.gov/sra/sra-instant/reads/ByRun/sra/SRR/SRR100/SRR1005301/SRR1005301.sra	SRX335956	RNA-Seq	RANDOM	TRANSCRIPTOMIC	PAIRED	0	0	ILLUMINA	Illumina HiSeq 1000	SRP028766	PRJNA215013	0	215013	SRS470970	4530	Oryza sativa Japonica Group	SRA097416	ROOT	ROOT
SRR1005302	ftp://ftp-trace.ncbi.nlm.nih.gov/sra/sra-instant/reads/ByRun/sra/SRR/SRR100/SRR1005302/SRR1005302.sra	SRX335957	RNA-Seq	RANDOM	TRANSCRIPTOMIC	PAIRED	0	0	ILLUMINA	Illumina HiSeq 1000	SRP028766	PRJNA215013	0	215013	SRS470971	4530	Oryza sativa Japonica Group	SRA097416	ROOT	ROOT
SRR1005303	ftp://ftp-trace.ncbi.nlm.nih.gov/sra/sra-instant/reads/ByRun/sra/SRR/SRR100/SRR1005303/SRR1005303.sra	SRX335958	RNA-Seq	RANDOM	TRANSCRIPTOMIC	PAIRED	0	0	ILLUMINA	Illumina HiSeq 1000	SRP028766	PRJNA215013	0	215013	SRS470972	4530	Oryza sativa Japonica Group	SRA097416	ROOT	ROOT
SRR1005304	ftp://ftp-trace.ncbi.nlm.nih.gov/sra/sra-instant/reads/ByRun/sra/SRR/SRR100/SRR1005304/SRR1005304.sra	SRX335959	RNA-Seq	RANDOM	TRANSCRIPTOMIC	PAIRED	0	0	ILLUMINA	Illumina HiSeq 1000	SRP028766	PRJNA215013	0	215013	SRS470973	4530	Oryza sativa Japonica Group	SRA097416	ROOT	ROOT
SRR1005305	ftp://ftp-trace.ncbi.nlm.nih.gov/sra/sra-instant/reads/ByRun/sra/SRR/SRR100/SRR1005305/SRR1005305.sra	SRX335960	RNA-Seq	RANDOM	TRANSCRIPTOMIC	PAIRED	0	0	ILLUMINA	Illumina HiSeq 1000	SRP028766	PRJNA215013	0	215013	SRS470974	4530	Oryza sativa Japonica Group	SRA097416	ROOT	ROOT
SRR1005306	ftp://ftp-trace.ncbi.nlm.nih.gov/sra/sra-instant/reads/ByRun/sra/SRR/SRR100/SRR1005306/SRR1005306.sra	SRX335961	RNA-Seq	RANDOM	TRANSCRIPTOMIC	PAIRED	0	0	ILLUMINA	Illumina HiSeq 1000	SRP028766	PRJNA215013	0	215013	SRS470975	4530	Oryza sativa Japonica Group	SRA097416	ROOT	ROOT
SRR1005307	ftp://ftp-trace.ncbi.nlm.nih.gov/sra/sra-instant/reads/ByRun/sra/SRR/SRR100/SRR1005307/SRR1005307.sra	SRX335962	RNA-Seq	RANDOM	TRANSCRIPTOMIC	PAIRED	0	0	ILLUMINA	Illumina HiSeq 1000	SRP028766	PRJNA215013	0	215013	SRS470976	4530	Oryza sativa Japonica Group	SRA097416	ROOT	ROOT
SRR1005308	ftp://ftp-trace.ncbi.nlm.nih.gov/sra/sra-instant/reads/ByRun/sra/SRR/SRR100/SRR1005308/SRR1005308.sra	SRX335963	RNA-Seq	RANDOM	TRANSCRIPTOMIC	PAIRED	0	0	ILLUMINA	Illumina HiSeq 1000	SRP028766	PRJNA215013	0	215013	SRS470977	4530	Oryza sativa Japonica Group	SRA097416	ROOT	ROOT
SRR1005309	ftp://ftp-trace.ncbi.nlm.nih.gov/sra/sra-instant/reads/ByRun/sra/SRR/SRR100/SRR1005309/SRR1005309.sra	SRX335964	RNA-Seq	RANDOM	TRANSCRIPTOMIC	PAIRED	0	0	ILLUMINA	Illumina HiSeq 1000	SRP028766	PRJNA215013	0	215013	SRS470978	4530	Oryza sativa Japonica Group	SRA097416	ROOT	ROOT
SRR1005310	ftp://ftp-trace.ncbi.nlm.nih.gov/sra/sra-instant/reads/ByRun/sra/SRR/SRR100/SRR1005310/SRR1005310.sra	SRX335965	RNA-Seq	RANDOM	TRANSCRIPTOMIC	PAIRED	0	0	ILLUMINA	Illumina HiSeq 1000	SRP028766	PRJNA215013	0	215013	SRS470979	4530	Oryza sativa Japonica Group	SRA097416	ROOT	ROOT
SRR1005311	ftp://ftp-trace.ncbi.nlm.nih.gov/sra/sra-instant/reads/ByRun/sra/SRR/SRR100/SRR1005311/SRR1005311.sra	SRX335966	RNA-Seq	RANDOM	TRANSCRIPTOMIC	PAIRED	0	0	ILLUMINA	Illumina HiSeq 1000	SRP028766	PRJNA215013	0	215013	SRS470980	4530	Oryza sativa Japonica Group	SRA097416	ROOT	ROOT
SRR1005312	ftp://ftp-trace.ncbi.nlm.nih.gov/sra/sra-instant/reads/ByRun/sra/SRR/SRR100/SRR1005312/SRR1005312.sra	SRX335967	RNA-Seq	RANDOM	TRANSCRIPTOMIC	PAIRED	0	0	ILLUMINA	Illumina HiSeq 1000	SRP028766	PRJNA215013	0	215013	SRS470981	4530	Oryza sativa Japonica Group	SRA097416	ROOT	ROOT
SRR1005313	ftp://ftp-trace.ncbi.nlm.nih.gov/sra/sra-instant/reads/ByRun/sra/SRR/SRR100/SRR1005313/SRR1005313.sra	SRX335968	RNA-Seq	RANDOM	TRANSCRIPTOMIC	PAIRED	0	0	ILLUMINA	Illumina HiSeq 1000	SRP028766	PRJNA215013	0	215013	SRS470982	4530	Oryza sativa Japonica Group	SRA097416	ROOT	ROOT
SRR1005314	ftp://ftp-trace.ncbi.nlm.nih.gov/sra/sra-instant/reads/ByRun/sra/SRR/SRR100/SRR1005314/SRR1005314.sra	SRX335969	RNA-Seq	RANDOM	TRANSCRIPTOMIC	PAIRED	0	0	ILLUMINA	Illumina HiSeq 1000	SRP028766	PRJNA215013	0	215013	SRS470983	4530	Oryza sativa Japonica Group	SRA097416	ROOT	ROOT
SRR1005315	ftp://ftp-trace.ncbi.nlm.nih.gov/sra/sra-instant/reads/ByRun/sra/SRR/SRR100/SRR1005315/SRR1005315.sra	SRX335970	RNA-Seq	RANDOM	TRANSCRIPTOMIC	PAIRED	0	0	ILLUMINA	Illumina HiSeq 1000	SRP028766	PRJNA215013	0	215013	SRS470984	4530	Oryza sativa Japonica Group	SRA097416	ROOT	ROOT
SRR1005316	ftp://ftp-trace.ncbi.nlm.nih.gov/sra/sra-instant/reads/ByRun/sra/SRR/SRR100/SRR1005316/SRR1005316.sra	SRX335971	RNA-Seq	RANDOM	TRANSCRIPTOMIC	PAIRED	0	0	ILLUMINA	Illumina HiSeq 1000	SRP028766	PRJNA215013	0	215013	SRS470985	4530	Oryza sativa Japonica Group	SRA097416	ROOT	ROOT
SRR1005317	ftp://ftp-trace.ncbi.nlm.nih.gov/sra/sra-instant/reads/ByRun/sra/SRR/SRR100/SRR1005317/SRR1005317.sra	SRX335972	RNA-Seq	RANDOM	TRANSCRIPTOMIC	PAIRED	0	0	ILLUMINA	Illumina HiSeq 1000	SRP028766	PRJNA215013	0	215013	SRS470986	4530	Oryza sativa Japonica Group	SRA097416	ROOT	ROOT
SRR1005318	ftp://ftp-trace.ncbi.nlm.nih.gov/sra/sra-instant/reads/ByRun/sra/SRR/SRR100/SRR1005318/SRR1005318.sra	SRX335973	RNA-Seq	RANDOM	TRANSCRIPTOMIC	PAIRED	0	0	ILLUMINA	Illumina HiSeq 1000	SRP028766	PRJNA215013	0	215013	SRS470987	4530	Oryza sativa Japonica Group	SRA097416	ROOT	ROOT
SRR1005319	ftp://ftp-trace.ncbi.nlm.nih.gov/sra/sra-instant/reads/ByRun/sra/SRR/SRR100/SRR1005319/SRR1005319.sra	SRX335974	RNA-Seq	RANDOM	TRANSCRIPTOMIC	PAIRED	0	0	ILLUMINA	Illumina HiSeq 1000	SRP028766	PRJNA215013	0	215013	SRS470988	4530	Oryza sativa Japonica Group	SRA097416	ROOT	ROOT
SRR1005320	ftp://ftp-trace.ncbi.nlm.nih.gov/sra/sra-instant/reads/ByRun/sra/SRR/SRR100/SRR1005320/SRR1005320.sra	SRX335975	RNA-Seq	RANDOM	TRANSCRIPTOMIC	PAIRED	0	0	ILLUMINA	Illumina HiSeq 1000	SRP028766	PRJNA215013	0	215013	SRS470989	4530	Oryza sativa Japonica Group	SRA097416	SHOOT	SHOOT
SRR1005321	ftp://ftp-trace.ncbi.nlm.nih.gov/sra/sra-instant/reads/ByRun/sra/SRR/SRR100/SRR1005321/SRR1005321.sra	SRX335976	RNA-Seq	RANDOM	TRANSCRIPTOMIC	PAIRED	0	0	ILLUMINA	Illumina HiSeq 1000	SRP028766	PRJNA215013	0	215013	SRS470990	4530	Oryza sativa Japonica Group	SRA097416	SHOOT	SHOOT
SRR1005322	ftp://ftp-trace.ncbi.nlm.nih.gov/sra/sra-instant/reads/ByRun/sra/SRR/SRR100/SRR1005322/SRR1005322.sra	SRX335977	RNA-Seq	RANDOM	TRANSCRIPTOMIC	PAIRED	0	0	ILLUMINA	Illumina HiSeq 1000	SRP028766	PRJNA215013	0	215013	SRS470991	4530	Oryza sativa Japonica Group	SRA097416	SHOOT	SHOOT
SRR924689	ftp://ftp-trace.ncbi.nlm.nih.gov/sra/sra-instant/reads/ByRun/sra/SRR/SRR924/SRR924689/SRR924689.sra	SRX317255	RNA-Seq	RT-PCR	TRANSCRIPTOMIC	SINGLE	0	0	ILLUMINA	Illumina HiSeq 2000	SRP026496	PRJNA210242	0	210242	SRS454477	4530	Oryza sativa Japonica Group	SRA092009	PANICLE	PANICLE
SRR618273	ftp://ftp-trace.ncbi.nlm.nih.gov/sra/sra-instant/reads/ByRun/sra/SRR/SRR618/SRR618273/SRR618273.sra	SRX205066	RNA-Seq	RT-PCR	TRANSCRIPTOMIC	SINGLE	0	0	ILLUMINA	Illumina Genome Analyzer II	SRP017171	PRJNA179499	0	179499	SRS376428	39946	Oryza sativa Indica Group	SRA061494	NULL	NULL
SRR619078	ftp://ftp-trace.ncbi.nlm.nih.gov/sra/sra-instant/reads/ByRun/sra/SRR/SRR619/SRR619078/SRR619078.sra	SRX205656	RNA-Seq	RT-PCR	TRANSCRIPTOMIC	SINGLE	0	0	ILLUMINA	Illumina Genome Analyzer II	SRP017171	PRJNA179499	0	179499	SRS376428	39946	Oryza sativa Indica Group	SRA061494	NULL	NULL
SRR619080	ftp://ftp-trace.ncbi.nlm.nih.gov/sra/sra-instant/reads/ByRun/sra/SRR/SRR619/SRR619080/SRR619080.sra	SRX205659	RNA-Seq	RT-PCR	TRANSCRIPTOMIC	SINGLE	0	0	ILLUMINA	Illumina Genome Analyzer II	SRP017171	PRJNA179499	0	179499	SRS376433	39946	Oryza sativa Indica Group	SRA061494	NULL	NULL
SRR619079	ftp://ftp-trace.ncbi.nlm.nih.gov/sra/sra-instant/reads/ByRun/sra/SRR/SRR619/SRR619079/SRR619079.sra	SRX205657	RNA-Seq	RT-PCR	TRANSCRIPTOMIC	SINGLE	0	0	ILLUMINA	Illumina Genome Analyzer II	SRP017171	PRJNA179499	0	179499	SRS376429	39946	Oryza sativa Indica Group	SRA061494	NULL	NULL
SRR619081	ftp://ftp-trace.ncbi.nlm.nih.gov/sra/sra-instant/reads/ByRun/sra/SRR/SRR619/SRR619081/SRR619081.sra	SRX205660	RNA-Seq	RT-PCR	TRANSCRIPTOMIC	SINGLE	0	0	ILLUMINA	Illumina Genome Analyzer II	SRP017171	PRJNA179499	0	179499	SRS376434	39946	Oryza sativa Indica Group	SRA061494	NULL	NULL
SRR352184	ftp://ftp-trace.ncbi.nlm.nih.gov/sra/sra-instant/reads/ByRun/sra/SRR/SRR352/SRR352184/SRR352184.sra	SRX100741	RNA-Seq	cDNA	TRANSCRIPTOMIC	SINGLE	0	0	ILLUMINA	Illumina Genome Analyzer IIx	SRP008821	CPSG_OSN_STUDY	22443345	0	SRS266811	39947	Oryza sativa Japonica Group	SRA046997	LEAF	LEAF
SRR352187	ftp://ftp-trace.ncbi.nlm.nih.gov/sra/sra-instant/reads/ByRun/sra/SRR/SRR352/SRR352187/SRR352187.sra	SRX100743	RNA-Seq	cDNA	TRANSCRIPTOMIC	SINGLE	0	0	ILLUMINA	Illumina Genome Analyzer IIx	SRP008821	CPSG_OSN_STUDY	22443345	0	SRS266812	39947	Oryza sativa Japonica Group	SRA046997	INFLORESCENCE	INFLORESCENCE
SRR352189	ftp://ftp-trace.ncbi.nlm.nih.gov/sra/sra-instant/reads/ByRun/sra/SRR/SRR352/SRR352189/SRR352189.sra	SRX100745	RNA-Seq	cDNA	TRANSCRIPTOMIC	SINGLE	0	0	ILLUMINA	Illumina Genome Analyzer IIx	SRP008821	CPSG_OSN_STUDY	22443345	0	SRS266813	39947	Oryza sativa Japonica Group	SRA046997	EARLY INFLORESCENCE	INFLORESCENCE
SRR352190	ftp://ftp-trace.ncbi.nlm.nih.gov/sra/sra-instant/reads/ByRun/sra/SRR/SRR352/SRR352190/SRR352190.sra	SRX100746	RNA-Seq	cDNA	TRANSCRIPTOMIC	SINGLE	0	0	ILLUMINA	Illumina Genome Analyzer IIx	SRP008821	CPSG_OSN_STUDY	22443345	0	SRS266814	39947	Oryza sativa Japonica Group	SRA046997	ANTHER	ANTHER
SRR352192	ftp://ftp-trace.ncbi.nlm.nih.gov/sra/sra-instant/reads/ByRun/sra/SRR/SRR352/SRR352192/SRR352192.sra	SRX100747	RNA-Seq	cDNA	TRANSCRIPTOMIC	SINGLE	0	0	ILLUMINA	Illumina Genome Analyzer IIx	SRP008821	CPSG_OSN_STUDY	22443345	0	SRS266815	39947	Oryza sativa Japonica Group	SRA046997	PISTIL	PISTIL
SRR352194	ftp://ftp-trace.ncbi.nlm.nih.gov/sra/sra-instant/reads/ByRun/sra/SRR/SRR352/SRR352194/SRR352194.sra	SRX100749	RNA-Seq	cDNA	TRANSCRIPTOMIC	SINGLE	0	0	ILLUMINA	Illumina Genome Analyzer IIx	SRP008821	CPSG_OSN_STUDY	22443345	0	SRS266816	39947	Oryza sativa Japonica Group	SRA046997	SEED	SEED
SRR352204	ftp://ftp-trace.ncbi.nlm.nih.gov/sra/sra-instant/reads/ByRun/sra/SRR/SRR352/SRR352204/SRR352204.sra	SRX100753	RNA-Seq	cDNA	TRANSCRIPTOMIC	SINGLE	0	0	ILLUMINA	Illumina Genome Analyzer IIx	SRP008821	CPSG_OSN_STUDY	22443345	0	SRS266817	39947	Oryza sativa Japonica Group	SRA046997	EMBYRO	EMBYRO
SRR352206	ftp://ftp-trace.ncbi.nlm.nih.gov/sra/sra-instant/reads/ByRun/sra/SRR/SRR352/SRR352206/SRR352206.sra	SRX100754	RNA-Seq	cDNA	TRANSCRIPTOMIC	SINGLE	0	0	ILLUMINA	Illumina Genome Analyzer IIx	SRP008821	CPSG_OSN_STUDY	22443345	0	SRS266818	39947	Oryza sativa Japonica Group	SRA046997	ENDOSPERM	ENDOSPERM
SRR352207	ftp://ftp-trace.ncbi.nlm.nih.gov/sra/sra-instant/reads/ByRun/sra/SRR/SRR352/SRR352207/SRR352207.sra	SRX100755	RNA-Seq	cDNA	TRANSCRIPTOMIC	SINGLE	0	0	ILLUMINA	Illumina Genome Analyzer IIx	SRP008821	CPSG_OSN_STUDY	22443345	0	SRS266819	39947	Oryza sativa Japonica Group	SRA046997	SEED	SEED
SRR352209	ftp://ftp-trace.ncbi.nlm.nih.gov/sra/sra-instant/reads/ByRun/sra/SRR/SRR352/SRR352209/SRR352209.sra	SRX100756	RNA-Seq	cDNA	TRANSCRIPTOMIC	SINGLE	0	0	ILLUMINA	Illumina Genome Analyzer IIx	SRP008821	CPSG_OSN_STUDY	22443345	0	SRS266820	39947	Oryza sativa Japonica Group	SRA046997	ENDOSPERM	ENDOSPERM
SRR352211	ftp://ftp-trace.ncbi.nlm.nih.gov/sra/sra-instant/reads/ByRun/sra/SRR/SRR352/SRR352211/SRR352211.sra	SRX100757	RNA-Seq	cDNA	TRANSCRIPTOMIC	SINGLE	0	0	ILLUMINA	Illumina Genome Analyzer IIx	SRP008821	CPSG_OSN_STUDY	22443345	0	SRS266821	39947	Oryza sativa Japonica Group	SRA046997	LEAF	LEAF
SRR768594	ftp://ftp-trace.ncbi.nlm.nih.gov/sra/sra-instant/reads/ByRun/sra/SRR/SRR768/SRR768594/SRR768594.sra	SRX247047	RNA-Seq	unspecified	TRANSCRIPTOMIC	SINGLE	0	0	ILLUMINA	Illumina Genome Analyzer IIx	SRP018823	PRJNA190188	0	190188	SRS399136	39947	Oryza sativa Japonica Group	SRA067598	LEAF	LEAF
SRR768595	ftp://ftp-trace.ncbi.nlm.nih.gov/sra/sra-instant/reads/ByRun/sra/SRR/SRR768/SRR768595/SRR768595.sra	SRX247047	RNA-Seq	unspecified	TRANSCRIPTOMIC	SINGLE	0	0	ILLUMINA	Illumina Genome Analyzer IIx	SRP018823	PRJNA190188	0	190188	SRS399136	39947	Oryza sativa Japonica Group	SRA067598	LEAF	LEAF
SRR768596	ftp://ftp-trace.ncbi.nlm.nih.gov/sra/sra-instant/reads/ByRun/sra/SRR/SRR768/SRR768596/SRR768596.sra	SRX247047	RNA-Seq	unspecified	TRANSCRIPTOMIC	SINGLE	0	0	ILLUMINA	Illumina Genome Analyzer IIx	SRP018823	PRJNA190188	0	190188	SRS399136	39947	Oryza sativa Japonica Group	SRA067598	LEAF	LEAF
SRR768597	ftp://ftp-trace.ncbi.nlm.nih.gov/sra/sra-instant/reads/ByRun/sra/SRR/SRR768/SRR768597/SRR768597.sra	SRX247047	RNA-Seq	unspecified	TRANSCRIPTOMIC	SINGLE	0	0	ILLUMINA	Illumina Genome Analyzer IIx	SRP018823	PRJNA190188	0	190188	SRS399136	39947	Oryza sativa Japonica Group	SRA067598	LEAF	LEAF
SRR768598	ftp://ftp-trace.ncbi.nlm.nih.gov/sra/sra-instant/reads/ByRun/sra/SRR/SRR768/SRR768598/SRR768598.sra	SRX247048	RNA-Seq	unspecified	TRANSCRIPTOMIC	SINGLE	0	0	ILLUMINA	Illumina Genome Analyzer IIx	SRP018823	PRJNA190188	0	190188	SRS399137	39947	Oryza sativa Japonica Group	SRA067598	LEAF	LEAF
SRR768599	ftp://ftp-trace.ncbi.nlm.nih.gov/sra/sra-instant/reads/ByRun/sra/SRR/SRR768/SRR768599/SRR768599.sra	SRX247048	RNA-Seq	unspecified	TRANSCRIPTOMIC	SINGLE	0	0	ILLUMINA	Illumina Genome Analyzer IIx	SRP018823	PRJNA190188	0	190188	SRS399137	39947	Oryza sativa Japonica Group	SRA067598	LEAF	LEAF
SRR768600	ftp://ftp-trace.ncbi.nlm.nih.gov/sra/sra-instant/reads/ByRun/sra/SRR/SRR768/SRR768600/SRR768600.sra	SRX247048	RNA-Seq	unspecified	TRANSCRIPTOMIC	SINGLE	0	0	ILLUMINA	Illumina Genome Analyzer IIx	SRP018823	PRJNA190188	0	190188	SRS399137	39947	Oryza sativa Japonica Group	SRA067598	LEAF	LEAF
SRR768601	ftp://ftp-trace.ncbi.nlm.nih.gov/sra/sra-instant/reads/ByRun/sra/SRR/SRR768/SRR768601/SRR768601.sra	SRX247048	RNA-Seq	unspecified	TRANSCRIPTOMIC	SINGLE	0	0	ILLUMINA	Illumina Genome Analyzer IIx	SRP018823	PRJNA190188	0	190188	SRS399137	39947	Oryza sativa Japonica Group	SRA067598	LEAF	LEAF
SRR768602	ftp://ftp-trace.ncbi.nlm.nih.gov/sra/sra-instant/reads/ByRun/sra/SRR/SRR768/SRR768602/SRR768602.sra	SRX247049	RNA-Seq	unspecified	TRANSCRIPTOMIC	SINGLE	0	0	ILLUMINA	Illumina Genome Analyzer IIx	SRP018823	PRJNA190188	0	190188	SRS399138	39947	Oryza sativa Japonica Group	SRA067598	LEAF	LEAF
SRR768603	ftp://ftp-trace.ncbi.nlm.nih.gov/sra/sra-instant/reads/ByRun/sra/SRR/SRR768/SRR768603/SRR768603.sra	SRX247049	RNA-Seq	unspecified	TRANSCRIPTOMIC	SINGLE	0	0	ILLUMINA	Illumina Genome Analyzer IIx	SRP018823	PRJNA190188	0	190188	SRS399138	39947	Oryza sativa Japonica Group	SRA067598	LEAF	LEAF
SRR768604	ftp://ftp-trace.ncbi.nlm.nih.gov/sra/sra-instant/reads/ByRun/sra/SRR/SRR768/SRR768604/SRR768604.sra	SRX247049	RNA-Seq	unspecified	TRANSCRIPTOMIC	SINGLE	0	0	ILLUMINA	Illumina Genome Analyzer IIx	SRP018823	PRJNA190188	0	190188	SRS399138	39947	Oryza sativa Japonica Group	SRA067598	LEAF	LEAF
SRR768605	ftp://ftp-trace.ncbi.nlm.nih.gov/sra/sra-instant/reads/ByRun/sra/SRR/SRR768/SRR768605/SRR768605.sra	SRX247049	RNA-Seq	unspecified	TRANSCRIPTOMIC	SINGLE	0	0	ILLUMINA	Illumina Genome Analyzer IIx	SRP018823	PRJNA190188	0	190188	SRS399138	39947	Oryza sativa Japonica Group	SRA067598	LEAF	LEAF
SRR768606	ftp://ftp-trace.ncbi.nlm.nih.gov/sra/sra-instant/reads/ByRun/sra/SRR/SRR768/SRR768606/SRR768606.sra	SRX247050	RNA-Seq	unspecified	TRANSCRIPTOMIC	SINGLE	0	0	ILLUMINA	Illumina Genome Analyzer IIx	SRP018823	PRJNA190188	0	190188	SRS399139	39947	Oryza sativa Japonica Group	SRA067598	LEAF	LEAF
SRR768607	ftp://ftp-trace.ncbi.nlm.nih.gov/sra/sra-instant/reads/ByRun/sra/SRR/SRR768/SRR768607/SRR768607.sra	SRX247050	RNA-Seq	unspecified	TRANSCRIPTOMIC	SINGLE	0	0	ILLUMINA	Illumina Genome Analyzer IIx	SRP018823	PRJNA190188	0	190188	SRS399139	39947	Oryza sativa Japonica Group	SRA067598	LEAF	LEAF
SRR768615	ftp://ftp-trace.ncbi.nlm.nih.gov/sra/sra-instant/reads/ByRun/sra/SRR/SRR768/SRR768615/SRR768615.sra	SRX247050	RNA-Seq	unspecified	TRANSCRIPTOMIC	SINGLE	0	0	ILLUMINA	Illumina Genome Analyzer IIx	SRP018823	PRJNA190188	0	190188	SRS399139	39947	Oryza sativa Japonica Group	SRA067598	LEAF	LEAF
SRR768617	ftp://ftp-trace.ncbi.nlm.nih.gov/sra/sra-instant/reads/ByRun/sra/SRR/SRR768/SRR768617/SRR768617.sra	SRX247050	RNA-Seq	unspecified	TRANSCRIPTOMIC	SINGLE	0	0	ILLUMINA	Illumina Genome Analyzer IIx	SRP018823	PRJNA190188	0	190188	SRS399139	39947	Oryza sativa Japonica Group	SRA067598	LEAF	LEAF
SRR768618	ftp://ftp-trace.ncbi.nlm.nih.gov/sra/sra-instant/reads/ByRun/sra/SRR/SRR768/SRR768618/SRR768618.sra	SRX247051	RNA-Seq	unspecified	TRANSCRIPTOMIC	SINGLE	0	0	ILLUMINA	Illumina Genome Analyzer IIx	SRP018823	PRJNA190188	0	190188	SRS399140	39947	Oryza sativa Japonica Group	SRA067598	LEAF	LEAF
SRR768619	ftp://ftp-trace.ncbi.nlm.nih.gov/sra/sra-instant/reads/ByRun/sra/SRR/SRR768/SRR768619/SRR768619.sra	SRX247051	RNA-Seq	unspecified	TRANSCRIPTOMIC	SINGLE	0	0	ILLUMINA	Illumina Genome Analyzer IIx	SRP018823	PRJNA190188	0	190188	SRS399140	39947	Oryza sativa Japonica Group	SRA067598	LEAF	LEAF
SRR768620	ftp://ftp-trace.ncbi.nlm.nih.gov/sra/sra-instant/reads/ByRun/sra/SRR/SRR768/SRR768620/SRR768620.sra	SRX247051	RNA-Seq	unspecified	TRANSCRIPTOMIC	SINGLE	0	0	ILLUMINA	Illumina Genome Analyzer IIx	SRP018823	PRJNA190188	0	190188	SRS399140	39947	Oryza sativa Japonica Group	SRA067598	LEAF	LEAF
SRR768621	ftp://ftp-trace.ncbi.nlm.nih.gov/sra/sra-instant/reads/ByRun/sra/SRR/SRR768/SRR768621/SRR768621.sra	SRX247051	RNA-Seq	unspecified	TRANSCRIPTOMIC	SINGLE	0	0	ILLUMINA	Illumina Genome Analyzer IIx	SRP018823	PRJNA190188	0	190188	SRS399140	39947	Oryza sativa Japonica Group	SRA067598	LEAF	LEAF
SRR768622	ftp://ftp-trace.ncbi.nlm.nih.gov/sra/sra-instant/reads/ByRun/sra/SRR/SRR768/SRR768622/SRR768622.sra	SRX247052	RNA-Seq	unspecified	TRANSCRIPTOMIC	SINGLE	0	0	ILLUMINA	Illumina Genome Analyzer IIx	SRP018823	PRJNA190188	0	190188	SRS399141	39947	Oryza sativa Japonica Group	SRA067598	LEAF	LEAF
SRR768623	ftp://ftp-trace.ncbi.nlm.nih.gov/sra/sra-instant/reads/ByRun/sra/SRR/SRR768/SRR768623/SRR768623.sra	SRX247052	RNA-Seq	unspecified	TRANSCRIPTOMIC	SINGLE	0	0	ILLUMINA	Illumina Genome Analyzer IIx	SRP018823	PRJNA190188	0	190188	SRS399141	39947	Oryza sativa Japonica Group	SRA067598	LEAF	LEAF
SRR768624	ftp://ftp-trace.ncbi.nlm.nih.gov/sra/sra-instant/reads/ByRun/sra/SRR/SRR768/SRR768624/SRR768624.sra	SRX247052	RNA-Seq	unspecified	TRANSCRIPTOMIC	SINGLE	0	0	ILLUMINA	Illumina Genome Analyzer IIx	SRP018823	PRJNA190188	0	190188	SRS399141	39947	Oryza sativa Japonica Group	SRA067598	LEAF	LEAF
SRR768625	ftp://ftp-trace.ncbi.nlm.nih.gov/sra/sra-instant/reads/ByRun/sra/SRR/SRR768/SRR768625/SRR768625.sra	SRX247052	RNA-Seq	unspecified	TRANSCRIPTOMIC	SINGLE	0	0	ILLUMINA	Illumina Genome Analyzer IIx	SRP018823	PRJNA190188	0	190188	SRS399141	39947	Oryza sativa Japonica Group	SRA067598	LEAF	LEAF
SRR768626	ftp://ftp-trace.ncbi.nlm.nih.gov/sra/sra-instant/reads/ByRun/sra/SRR/SRR768/SRR768626/SRR768626.sra	SRX247053	RNA-Seq	unspecified	TRANSCRIPTOMIC	SINGLE	0	0	ILLUMINA	Illumina Genome Analyzer IIx	SRP018823	PRJNA190188	0	190188	SRS399142	39947	Oryza sativa Japonica Group	SRA067598	LEAF	LEAF
SRR768627	ftp://ftp-trace.ncbi.nlm.nih.gov/sra/sra-instant/reads/ByRun/sra/SRR/SRR768/SRR768627/SRR768627.sra	SRX247053	RNA-Seq	unspecified	TRANSCRIPTOMIC	SINGLE	0	0	ILLUMINA	Illumina Genome Analyzer IIx	SRP018823	PRJNA190188	0	190188	SRS399142	39947	Oryza sativa Japonica Group	SRA067598	LEAF	LEAF
SRR768628	ftp://ftp-trace.ncbi.nlm.nih.gov/sra/sra-instant/reads/ByRun/sra/SRR/SRR768/SRR768628/SRR768628.sra	SRX247053	RNA-Seq	unspecified	TRANSCRIPTOMIC	SINGLE	0	0	ILLUMINA	Illumina Genome Analyzer IIx	SRP018823	PRJNA190188	0	190188	SRS399142	39947	Oryza sativa Japonica Group	SRA067598	LEAF	LEAF
SRR768629	ftp://ftp-trace.ncbi.nlm.nih.gov/sra/sra-instant/reads/ByRun/sra/SRR/SRR768/SRR768629/SRR768629.sra	SRX247053	RNA-Seq	unspecified	TRANSCRIPTOMIC	SINGLE	0	0	ILLUMINA	Illumina Genome Analyzer IIx	SRP018823	PRJNA190188	0	190188	SRS399142	39947	Oryza sativa Japonica Group	SRA067598	LEAF	LEAF
SRR768630	ftp://ftp-trace.ncbi.nlm.nih.gov/sra/sra-instant/reads/ByRun/sra/SRR/SRR768/SRR768630/SRR768630.sra	SRX247054	RNA-Seq	unspecified	TRANSCRIPTOMIC	SINGLE	0	0	ILLUMINA	Illumina Genome Analyzer IIx	SRP018823	PRJNA190188	0	190188	SRS399143	39947	Oryza sativa Japonica Group	SRA067598	LEAF	LEAF
SRR768631	ftp://ftp-trace.ncbi.nlm.nih.gov/sra/sra-instant/reads/ByRun/sra/SRR/SRR768/SRR768631/SRR768631.sra	SRX247054	RNA-Seq	unspecified	TRANSCRIPTOMIC	SINGLE	0	0	ILLUMINA	Illumina Genome Analyzer IIx	SRP018823	PRJNA190188	0	190188	SRS399143	39947	Oryza sativa Japonica Group	SRA067598	LEAF	LEAF
SRR768632	ftp://ftp-trace.ncbi.nlm.nih.gov/sra/sra-instant/reads/ByRun/sra/SRR/SRR768/SRR768632/SRR768632.sra	SRX247054	RNA-Seq	unspecified	TRANSCRIPTOMIC	SINGLE	0	0	ILLUMINA	Illumina Genome Analyzer IIx	SRP018823	PRJNA190188	0	190188	SRS399143	39947	Oryza sativa Japonica Group	SRA067598	LEAF	LEAF
SRR768633	ftp://ftp-trace.ncbi.nlm.nih.gov/sra/sra-instant/reads/ByRun/sra/SRR/SRR768/SRR768633/SRR768633.sra	SRX247054	RNA-Seq	unspecified	TRANSCRIPTOMIC	SINGLE	0	0	ILLUMINA	Illumina Genome Analyzer IIx	SRP018823	PRJNA190188	0	190188	SRS399143	39947	Oryza sativa Japonica Group	SRA067598	LEAF	LEAF
SRR768634	ftp://ftp-trace.ncbi.nlm.nih.gov/sra/sra-instant/reads/ByRun/sra/SRR/SRR768/SRR768634/SRR768634.sra	SRX247055	RNA-Seq	unspecified	TRANSCRIPTOMIC	SINGLE	0	0	ILLUMINA	Illumina Genome Analyzer IIx	SRP018823	PRJNA190188	0	190188	SRS399144	39947	Oryza sativa Japonica Group	SRA067598	LEAF	LEAF
SRR768635	ftp://ftp-trace.ncbi.nlm.nih.gov/sra/sra-instant/reads/ByRun/sra/SRR/SRR768/SRR768635/SRR768635.sra	SRX247055	RNA-Seq	unspecified	TRANSCRIPTOMIC	SINGLE	0	0	ILLUMINA	Illumina Genome Analyzer IIx	SRP018823	PRJNA190188	0	190188	SRS399144	39947	Oryza sativa Japonica Group	SRA067598	LEAF	LEAF
SRR768636	ftp://ftp-trace.ncbi.nlm.nih.gov/sra/sra-instant/reads/ByRun/sra/SRR/SRR768/SRR768636/SRR768636.sra	SRX247055	RNA-Seq	unspecified	TRANSCRIPTOMIC	SINGLE	0	0	ILLUMINA	Illumina Genome Analyzer IIx	SRP018823	PRJNA190188	0	190188	SRS399144	39947	Oryza sativa Japonica Group	SRA067598	LEAF	LEAF
SRR768637	ftp://ftp-trace.ncbi.nlm.nih.gov/sra/sra-instant/reads/ByRun/sra/SRR/SRR768/SRR768637/SRR768637.sra	SRX247055	RNA-Seq	unspecified	TRANSCRIPTOMIC	SINGLE	0	0	ILLUMINA	Illumina Genome Analyzer IIx	SRP018823	PRJNA190188	0	190188	SRS399144	39947	Oryza sativa Japonica Group	SRA067598	LEAF	LEAF
SRR305893	ftp://ftp-trace.ncbi.nlm.nih.gov/sra/sra-instant/reads/ByRun/sra/SRR/SRR305/SRR305893/SRR305893.sra	SRX081545	RNA-Seq	size fractionation	TRANSCRIPTOMIC	SINGLE	0	0	ILLUMINA	Illumina Genome Analyzer IIx	SRP007388	RNA-seq Method and pipeline	0	80103	SRS213778	39947	Oryza sativa Japonica Group	SRA039656	LEAF	LEAF
SRR305892	ftp://ftp-trace.ncbi.nlm.nih.gov/sra/sra-instant/reads/ByRun/sra/SRR/SRR305/SRR305892/SRR305892.sra	SRX081547	RNA-Seq	size fractionation	TRANSCRIPTOMIC	SINGLE	0	0	ILLUMINA	Illumina Genome Analyzer IIx	SRP007388	RNA-seq Method and pipeline	0	80103	SRS213778	39947	Oryza sativa Japonica Group	SRA039656	LEAF	LEAF
SRR305891	ftp://ftp-trace.ncbi.nlm.nih.gov/sra/sra-instant/reads/ByRun/sra/SRR/SRR305/SRR305891/SRR305891.sra	SRX081546	RNA-Seq	size fractionation	TRANSCRIPTOMIC	SINGLE	0	0	ILLUMINA	Illumina Genome Analyzer IIx	SRP007388	RNA-seq Method and pipeline	0	80103	SRS213778	39947	Oryza sativa Japonica Group	SRA039656	LEAF	LEAF
SRR305477	ftp://ftp-trace.ncbi.nlm.nih.gov/sra/sra-instant/reads/ByRun/sra/SRR/SRR305/SRR305477/SRR305477.sra	SRX081544	RNA-Seq	size fractionation	TRANSCRIPTOMIC	SINGLE	0	0	ILLUMINA	Illumina Genome Analyzer IIx	SRP007388	RNA-seq Method and pipeline	0	80103	SRS213778	39947	Oryza sativa Japonica Group	SRA039656	LEAF	LEAF
SRR305476	ftp://ftp-trace.ncbi.nlm.nih.gov/sra/sra-instant/reads/ByRun/sra/SRR/SRR305/SRR305476/SRR305476.sra	SRX081543	RNA-Seq	size fractionation	TRANSCRIPTOMIC	SINGLE	0	0	ILLUMINA	Illumina Genome Analyzer IIx	SRP007388	RNA-seq Method and pipeline	0	80103	SRS213778	39947	Oryza sativa Japonica Group	SRA039656	LEAF	LEAF
SRR305463	ftp://ftp-trace.ncbi.nlm.nih.gov/sra/sra-instant/reads/ByRun/sra/SRR/SRR305/SRR305463/SRR305463.sra	SRX081542	RNA-Seq	size fractionation	TRANSCRIPTOMIC	SINGLE	0	0	ILLUMINA	Illumina Genome Analyzer IIx	SRP007388	RNA-seq Method and pipeline	0	80103	SRS213778	39947	Oryza sativa Japonica Group	SRA039656	LEAF	LEAF
ERR194168	ftp://ftp-trace.ncbi.nlm.nih.gov/sra/sra-instant/reads/ByRun/sra/ERR/ERR194/ERR194168/ERR194168.sra	ERX168857	RNA-Seq	cDNA	TRANSCRIPTOMIC	PAIRED	400	0	ILLUMINA	Illumina HiSeq 2000	ERP001962	TP309_leaf	0	204903	ERS190838	39947	Oryza sativa Japonica Group	ERA174278	SEEDLING	SEEDLING
SRR521269	ftp://ftp-trace.ncbi.nlm.nih.gov/sra/sra-instant/reads/ByRun/sra/SRR/SRR521/SRR521269/SRR521269.sra	SRX159729	RNA-Seq	cDNA	TRANSCRIPTOMIC	SINGLE	0	0	ILLUMINA	Illumina Genome Analyzer	SRP014309	GSE39307	0	0	SRS350100	4529	Oryza rufipogon	SRA055928	LEAF	LEAF
SRR521266	ftp://ftp-trace.ncbi.nlm.nih.gov/sra/sra-instant/reads/ByRun/sra/SRR/SRR521/SRR521266/SRR521266.sra	SRX159726	RNA-Seq	size fractionation	TRANSCRIPTOMIC	SINGLE	0	0	ILLUMINA	Illumina HiSeq 2000	SRP014308	GSE39308	0	0	SRS350097	4529	Oryza rufipogon	SRA055927	LEAF	LEAF
SRR521267	ftp://ftp-trace.ncbi.nlm.nih.gov/sra/sra-instant/reads/ByRun/sra/SRR/SRR521/SRR521267/SRR521267.sra	SRX159727	RNA-Seq	size fractionation	TRANSCRIPTOMIC	SINGLE	0	0	ILLUMINA	Illumina HiSeq 2000	SRP014308	GSE39308	0	0	SRS350098	4529	Oryza rufipogon	SRA055927	ROOT	ROOT
SRR521268	ftp://ftp-trace.ncbi.nlm.nih.gov/sra/sra-instant/reads/ByRun/sra/SRR/SRR521/SRR521268/SRR521268.sra	SRX159728	RNA-Seq	size fractionation	TRANSCRIPTOMIC	SINGLE	0	0	ILLUMINA	Illumina HiSeq 2000	SRP014308	GSE39308	0	0	SRS350099	4529	Oryza rufipogon	SRA055927	SEEDLING	SEEDLING
