# Supplementary material for: NetMiner-an ensemble pipeline for building genome-wide and high-quality gene co-expression network using massive-scale RNA-seq samples
Source: PLoS One. 2018 Feb 9;13(2):e0192613. doi: 10.1371/journal.pone.0192613 (PMC5806890; doi:10.1371/journal.pone.0192613)
Supplement: S2 Dataset — (XLS) [file pone.0192613.s022.xls]

## Sheet: Oryza sativa
Statistical table of RNA-seq samples included in our study
NCBI sample ID of rice landraces	# of sequencing reads	# of clean reads	Ratio of filtering	# of reads mapped to genome	Ratio of mapping	# of reads mapped to genome uniquely	Ratio of mapped uniquely	# of reads mapped to gene uniquely
SRS394103	39079853	37365784	0.956139	36592695	0.97931	34261142	0.936284	10882133
SRS394104	42393737	40258084	0.949623	39408973	0.978908	36388973	0.923368	11698372
SRS394102	46751232	44765464	0.957525	43665501	0.975428	39593133	0.906737	12346211
SRS394100	46752024	44818802	0.958649	43686085	0.974727	40077236	0.917391	12336974
SRS394101	31817472	30351539	0.953927	29550056	0.973593	25172934	0.851874	9160424
SRS467595	40148770	38243070	0.952534	37054226	0.968913	33874896	0.914198	9830896
SRS454478	12517329	11911467	0.951598	11520934	0.967214	10924431	0.948224	4579692
SRS454477	11943882	11359920	0.951108	10985561	0.967046	10422387	0.948735	4357002
SRS344238	77019774	66419947	0.862375	64193353	0.966477	50205205	0.782094	19041023
SRS454479	12126945	11539590	0.951566	11145785	0.965874	10514610	0.943371	4559211
SRS467596	40341591	38333085	0.950213	37008262	0.965439	33389581	0.90222	9212338
SRS560306	7436060	7091104	0.95361	6833753	0.963708	6271709	0.917755	3244632
SRS560304	7067882	6652310	0.941203	6402164	0.962397	5946316	0.928798	2385885
SRS467594	39794659	37611915	0.94515	36156016	0.961292	32559278	0.900522	8504450
SRS560305	7392045	7023991	0.950209	6747982	0.960705	6313937	0.935678	3071134
SRS466137	37488762	35278579	0.941044	33832010	0.958996	29543527	0.873242	6693529
SRS563566	244575506	239177584	0.977929	228225444	0.954209	34157104	0.149664	15261191
DRS014225	119689554	117830652	0.984469	112079688	0.951193	106535467	0.950533	25685249
DRS002155	16089578	14205494	0.8829	13499133	0.950276	12910275	0.956378	8513751
SRS344240	81735674	70658708	0.864478	66895637	0.946743	62149438	0.929051	22104028
DRS002156	20132405	17796466	0.883971	16832308	0.945823	16089002	0.955841	10281595
SRS344241	78026146	67683327	0.867444	63991117	0.945449	60107500	0.93931	21713878
SRS529080	39297824	39280260	0.999553	36776582	0.936261	34930158	0.949793	22310724
SRS399145	62388098	56763486	0.909845	53122262	0.935853	48014228	0.903844	12246782
SRS260297	12598297	11967716	0.949947	11197942	0.935679	10291572	0.919059	4383670
SRS399146	73585498	66858184	0.908578	62447865	0.934035	56750167	0.908761	8855056
SRS479258	22655696	12080111	0.533204	11262722	0.932336	9865790	0.875969	2557923
SRS344239	74384043	64872793	0.872133	60479614	0.93228	52976087	0.875933	19022248
SRS399140	42018252	37902759	0.902055	35270980	0.930565	31014697	0.879326	4842607
SRS399144	41442072	37282784	0.899636	34689742	0.930449	30780154	0.887298	5693123
SRS399142	50008273	43486634	0.869589	40433750	0.929797	36911920	0.912899	4781091
DRS002164	19013053	16766277	0.88183	15578185	0.929138	13055564	0.838067	8508703
SRS399136	47536663	43107072	0.906817	40031659	0.928656	36658972	0.91575	7574042
SRS266820	24191655	21786071	0.900561	20224932	0.928342	12161574	0.601316	1805945
SRS399139	42318406	37893284	0.895433	35171675	0.928177	32168425	0.914612	4719596
SRS399138	47072858	42681325	0.906708	39608189	0.927998	36373231	0.918326	8355722
SRS399137	31991160	28319740	0.885236	26279372	0.927952	23895991	0.909306	4213031
SRS266818	24434383	22069146	0.9032	20471697	0.927616	12327252	0.602161	1804802
DRS002163	18453014	16257167	0.881003	15078261	0.927484	14265953	0.946127	9116203
SRS399143	46703040	42019425	0.899715	38960364	0.927199	35405414	0.908755	4121901
DRS002159	17543208	15346693	0.874794	14223883	0.926837	12586223	0.884865	7997076
DRS002160	20187408	17601864	0.871923	16266157	0.924116	15415616	0.947711	9702146
SRS266819	24917048	22766835	0.913705	21024949	0.92349	15356246	0.730382	2566330
SRS399141	45074012	40888263	0.907136	37740119	0.923006	33691601	0.892726	9867683
SRS471045	48274358	46638296	0.966109	43008228	0.922166	19038956	0.442682	11821995
SRS365652	16578395	15676373	0.945591	14452798	0.921948	8472692	0.586232	1961617
SRS471037	65675736	63193954	0.962212	58202016	0.921006	24924814	0.428247	15572952
SRS470992	63612310	61780186	0.971199	56856824	0.920308	25555566	0.449472	15976822
SRS365653	14319280	13217090	0.923028	12155027	0.919645	7379912	0.607149	1742304
SRS471033	68368484	65941698	0.964504	60515188	0.917707	25997676	0.429606	15404510
SRS471032	67241580	64625234	0.96109	59292216	0.917478	25578354	0.431395	15885830
SRS471049	59030038	56908776	0.964065	52172758	0.916779	26121474	0.500673	16884053
SRS471048	56373418	54246660	0.962274	49723772	0.916624	21349744	0.429367	13068441
SRS471031	49084056	47493884	0.967603	43523450	0.916401	19880494	0.456777	12509029
SRS470994	57731562	55622740	0.963472	50894236	0.91499	23199732	0.455842	14716496
SRS470997	52926222	51085192	0.965215	46666456	0.913503	23508404	0.503754	15057049
SRS471043	54449676	52705508	0.967967	48132646	0.913237	22019172	0.457469	13119117
SRS471009	60329766	58060298	0.962382	52996686	0.912787	28984288	0.546908	19149434
SRS471041	57846462	55734950	0.963498	50860864	0.912549	23167886	0.455515	15233319
SRS471004	54346032	52405012	0.964284	47784038	0.911822	23544220	0.492721	15162016
SRS563568	324407286	315881032	0.973717	287795374	0.911088	196855680	0.684013	102397379
SRS479260	21754460	9835543	0.452116	8961003	0.911084	7726338	0.862218	2437820
SRS471024	62812968	60558724	0.964112	55169858	0.911014	25061338	0.454258	15914218
SRS471042	63713440	61177440	0.960197	55684412	0.910212	23483272	0.421721	13495956
SRS479259	14895037	6958276	0.467154	6332636	0.910087	5451788	0.860903	1729846
SRS471015	65732154	63499718	0.966037	57745286	0.909379	27936246	0.483784	16413482
SRS471051	62493824	60159202	0.962642	54700360	0.90926	27308138	0.499231	17872513
SRS471029	55924438	53997024	0.965535	49096432	0.909243	21691278	0.44181	13827882
SRS470991	56038000	53727208	0.958764	48789616	0.908099	22469030	0.460529	13275135
SRS471038	62873378	59997466	0.954259	54470670	0.907883	25780490	0.473291	16110084
SRS471030	56409642	54198478	0.960802	49151470	0.906879	21667960	0.440841	13254789
SRS471036	63434390	60865734	0.959507	55193510	0.906808	23965926	0.434216	14623909
SRS269132	19862387	17795054	0.895917	16129956	0.906429	15192502	0.941881	6911515
SRS471006	57595748	55239442	0.959089	50052622	0.906103	26114556	0.521742	15796404
SRS470989	56908486	54434986	0.956535	49303412	0.90573	21911486	0.444421	13073511
SRS266821	31759510	27823463	0.876067	25197098	0.905606	23287167	0.9242	6652034
SRS471002	57151456	54968382	0.961802	49748430	0.905037	31039046	0.62392	20834611
SRS471050	57800620	55356036	0.957707	50093390	0.904931	24942846	0.497927	15903359
SRS471034	61403296	58807700	0.957729	53200424	0.904651	22811366	0.428782	13755529
SRS470990	55457380	52889894	0.953703	47828838	0.90431	21243764	0.444162	12808023
SRS471046	66846480	63987412	0.957229	57851270	0.904104	23951370	0.414016	15085522
SRS471040	62852952	60220480	0.958117	54368740	0.902828	25321606	0.465738	16369152
SRS471025	58039430	55516180	0.956525	50103966	0.902511	31167074	0.622048	20278194
SRS471028	58538800	55966934	0.956066	50453486	0.901487	23087494	0.4576	14998772
SRS471017	59694774	57221584	0.958569	51564776	0.901142	32891666	0.637871	22764767
SRS448601	289161565	286272623	0.990009	257950379	0.901065	229422710	0.889406	114779822
SRS471022	62331702	59816338	0.959646	53892714	0.90097	26216276	0.486453	16517536
SRS266814	28311530	24949012	0.881231	22458862	0.90019	20056938	0.893052	6301032
SRS470999	61652330	59149016	0.959396	53206530	0.899534	33127038	0.622612	21663154
SRS529081	68354908	68303090	0.999242	61422840	0.899269	58753908	0.956548	35649098
SRS471019	59160496	56846118	0.96088	51106594	0.899034	32199824	0.630052	21864110
SRS471018	73316038	70220448	0.957777	63128278	0.899001	40293292	0.638276	26637619
SRS529087	64825692	64799222	0.999592	58216122	0.898408	54876480	0.942634	32130311
SRS471003	73650616	70641058	0.959137	63451168	0.898219	38127540	0.600896	23896357
SRS471021	70073914	67027850	0.956531	60194992	0.898059	37411858	0.621511	24331327
SRS471027	65529890	62565540	0.954763	56179838	0.897936	34410852	0.612512	22135367
SRS470998	70956310	67950074	0.957633	61013054	0.89791	38730040	0.634783	25593174
SRS471000	60894434	58069894	0.953616	52139390	0.897873	30207080	0.579352	19966914
SRS529084	68450232	68419348	0.999549	61387670	0.897227	58356522	0.950623	34834286
SRS471007	59438080	56903260	0.957354	51053626	0.8972	31967796	0.626161	21112362
SRS471026	60913286	58275232	0.956692	52275042	0.897037	31936102	0.610924	21123021
SRS471039	62072514	59611984	0.96036	53459638	0.896793	23765270	0.444546	14315048
SRS471011	65555160	62872854	0.959083	56380290	0.896735	36568756	0.648609	25378855
SRS266817	21462034	19308784	0.899672	17314731	0.896728	14417440	0.832669	3197893
SRS266816	16408394	14619274	0.890963	13105838	0.896477	11510865	0.878301	4606500
SRS529086	67917614	67874846	0.99937	60831458	0.89623	58172390	0.956288	33629676
SRS470993	64590252	62316344	0.964795	55818810	0.895733	24906908	0.44621	15731613
SRS471012	70227108	67247696	0.957575	60233274	0.895693	40663848	0.675106	28054333
SRS269133	13429779	12016945	0.894798	10759729	0.89538	9811830	0.911903	6253999
SRS269131	20343638	18241896	0.896688	16327662	0.895064	15231622	0.932872	8500693
SRS470995	56554862	54293752	0.960019	48592404	0.894991	24020120	0.494318	14951364
SRS269134	16205059	14562466	0.898637	13027383	0.894586	11897522	0.91327	7250610
SRS471044	50168180	48357130	0.9639	43081146	0.890895	18603440	0.431823	11531073
SRS471013	61044190	58610712	0.960136	52146166	0.889704	26687446	0.511782	16221938
SRS471001	54659800	52305376	0.956926	46522426	0.889439	29650216	0.637332	19775555
SRS471023	56932602	54953194	0.965232	48850188	0.888942	23984636	0.490983	15283601
DRS002157	20919624	18656465	0.891816	16576502	0.888512	15856353	0.956556	10790428
SRS471035	56768146	54445194	0.95908	48373522	0.888481	22211046	0.459157	14088219
SRS470996	59021160	56852114	0.96325	50488676	0.88807	23351876	0.462517	14703515
SRS471010	64412874	61570290	0.955869	54619732	0.887112	36018280	0.659437	24449535
SRS471005	75080672	72006708	0.959058	63824738	0.886372	30669310	0.480524	18426533
SRS266813	29407820	26041907	0.885544	23068615	0.885827	21290406	0.922917	8839924
SRS471014	57890922	55859244	0.964905	49460622	0.885451	23662280	0.478406	14588292
SRS471047	59193778	56924028	0.961656	50363496	0.884749	25057210	0.497527	16218666
SRS471016	74202952	70829424	0.954536	62601342	0.883832	40364592	0.644788	27149078
DRS002167	17075291	13817063	0.809185	12193593	0.882503	11353836	0.931131	7424742
SRS468482	24684246	12372086	0.501214	10908684	0.881717	8696090	0.797171	5214012
SRS266815	17226022	15354859	0.891376	13524967	0.880827	12548587	0.927809	5671487
DRS002153	22701534	20263276	0.892595	17842955	0.880556	17021267	0.953949	11694551
SRS560343	1003207	1448346	1.44372	1274238	0.879788	1221656	0.958735	513846
SRS348146	9007073	8581872	0.952793	7546248	0.879324	7100004	0.940865	3674784
SRS471020	70017702	66995614	0.956838	58817568	0.877932	35774036	0.60822	23616308
DRS002161	23899897	21348401	0.893242	18735582	0.877611	17841925	0.952302	12068293
SRS266811	24267915	21650546	0.892147	18959297	0.875696	17982826	0.948496	5704306
SRS471008	63163378	60479660	0.957511	52815644	0.873279	33882418	0.641522	23058604
SRS024878	3888020	3465942	0.891441	3025723	0.872987	276193	0.0912817	122070
SRS468484	25632984	11777998	0.459486	10269508	0.871923	8058072	0.78466	2683125
SRS266812	23807447	21157747	0.888703	18424737	0.870827	17349791	0.941657	7148236
DRS002158	22111972	19613853	0.887024	17035842	0.868562	16311048	0.957455	10847033
DRS002168	17102481	13664466	0.798976	11817921	0.864865	11260988	0.952874	7909151
SRS024880	5851738	4794405	0.819313	4134016	0.862258	348664	0.0843403	137669
SRS024883	5649365	4716455	0.834865	4044189	0.857464	505815	0.125072	250708
SRS529085	38674310	38667744	0.99983	33041780	0.854505	31386098	0.949891	18386999
DRS002162	24603185	21936424	0.891609	18723647	0.853541	17970459	0.959773	11915242
SRS070567	8927663	6682524	0.748519	5668391	0.848241	4563443	0.805068	2709414
ERS040152	30960975	55825624	1.8031	47051498	0.84283	6018460	0.127912	1545195
SRS059097	22521168	19246945	0.854616	16158791	0.839551	13644879	0.844424	8069770
SRS394096	44281619	42162160	0.952137	35396829	0.83954	33170081	0.937092	10886353
SRS394097	34193121	32543108	0.951744	27315023	0.839349	25509410	0.933897	9222498
SRS394099	43422343	41236371	0.949658	34606812	0.83923	32225773	0.931197	10538349
DRS002154	25685323	22921868	0.892411	19129642	0.834559	18210109	0.951932	12175329
SRS394098	42794180	40489645	0.946148	33748588	0.833512	31304608	0.927583	10524119
SRS260298	12095504	11479764	0.949093	9560699	0.832831	8807469	0.921216	3922821
DRS002165	18907098	14613500	0.772911	12113174	0.828903	11563666	0.954636	7798645
DRS000668	417429821	233607671	0.559633	191982471	0.821816	143838940	0.74923	82295109
SRS024851	11911128	3990078	0.334987	3265490	0.818403	372564	0.114091	159471
ERS190838	191119180	161683144	0.845981	132066288	0.816822	126999866	0.961637	73150485
SRS010006	21249009	18924847	0.890623	15444950	0.81612	12388259	0.802091	5182413
SRS024882	5438195	4560898	0.838679	3717782	0.815143	355771	0.0956944	212851
SRS024881	5285829	4331551	0.819465	3528527	0.814611	288354	0.0817208	172056
SRS024850	11654376	3891328	0.333894	3163528	0.812969	361818	0.114372	154449
ERS040156	13986791	19601878	1.40146	15866848	0.809456	5518310	0.347789	1433067
SRS359918	371668644	358457206	0.964454	289850061	0.808604	197390799	0.68101	97115252
SRS479383	42726259	36026446	0.843192	28795355	0.799284	11944723	0.414814	3519691
ERS040154	23635005	11282007	0.477343	9005852	0.798249	598207	0.0664243	64677
ERS040155	25619267	11966759	0.4671	9541287	0.797316	642063	0.0672931	66685
SRS372486	47110094	41134240	0.873151	32737836	0.795878	31260160	0.954863	26662912
SRS387566	47110094	41134240	0.873151	32737836	0.795878	31260160	0.954863	26662912
DRS002166	14689486	12121961	0.825213	9606445	0.792483	8955641	0.932253	6267015
SRS372485	31837110	27493064	0.863554	21757358	0.791376	20643220	0.948793	18138299
SRS387565	31837110	27493064	0.863554	21757358	0.791376	20643220	0.948793	18138299
SRS372491	27442160	24194946	0.881671	19102304	0.789516	17825718	0.933171	15399695
SRS387571	27442160	24194946	0.881671	19102304	0.789516	17825718	0.933171	15399695
DRS001349	12832700	10374384	0.808433	8188248	0.789276	4069762	0.497025	2417827
SRS024849	5415717	4517744	0.834191	3544152	0.784496	787688	0.22225	351217
SRS479385	47429162	40117486	0.84584	31459792	0.784192	14879797	0.472978	4130263
SRS372492	30307008	26670128	0.879999	20904376	0.783812	20006856	0.957065	17469378
SRS387572	30307008	26670128	0.879999	20904376	0.783812	20006856	0.957065	17469378
SRS372484	36327148	32335222	0.890112	25279256	0.781787	24298562	0.961206	20408569
SRS387564	36327148	32335222	0.890112	25279256	0.781787	24298562	0.961206	20408569
SRS479384	43377749	36657038	0.845065	28559946	0.779112	12375510	0.433317	3719531
SRS010008	28106273	25119529	0.893734	19518290	0.777017	17260140	0.884306	7177853
SRS479377	33063651	30033843	0.908364	23324312	0.776601	8201752	0.35164	4755083
DRS012086	57391828	31330184	0.5459	24222394	0.773133	22862050	0.943839	19499760
SRS024863	5386802	3579152	0.66443	2761334	0.771505	354251	0.12829	192087
SRS372487	35365584	30703702	0.86818	23638938	0.769905	22497184	0.9517	19680935
SRS387567	35365584	30703702	0.86818	23638938	0.769905	22497184	0.9517	19680935
ERS040149	19765596	32060600	1.62204	24649882	0.768853	9196398	0.373081	2015571
SRS470986	67143094	62299568	0.927863	47816298	0.767522	44132184	0.922953	28199600
SRS372490	28213918	23705298	0.840199	18126840	0.764675	17491558	0.964954	15335625
SRS387570	28213918	23705298	0.840199	18126840	0.764675	17491558	0.964954	15335625
SRS372489	28479178	24592438	0.863523	18792248	0.764147	18126020	0.964548	15931240
SRS387569	28479178	24592438	0.863523	18792248	0.764147	18126020	0.964548	15931240
SRS470974	55162716	48066874	0.871365	36701932	0.76356	34430752	0.938118	22083714
SRS470969	50409730	46637078	0.92516	35318784	0.757311	33209136	0.940268	22708435
SRS470960	64745496	60476866	0.934071	45612424	0.754213	43094800	0.944804	24987300
SRS372494	32122802	28000430	0.871668	21055120	0.751957	20178550	0.958368	17722490
SRS387574	32122802	28000430	0.871668	21055120	0.751957	20178550	0.958368	17722490
SRS010009	31707468	27779200	0.876109	20877888	0.751565	18491994	0.885721	7232020
SRS372493	35419942	31261918	0.882608	23481656	0.751127	22520760	0.959079	19304612
SRS387573	35419942	31261918	0.882608	23481656	0.751127	22520760	0.959079	19304612
SRS470972	51175738	43920818	0.858235	32956146	0.750354	31108456	0.943935	20179304
SRS470976	52071442	46175030	0.886763	34611932	0.749581	32667718	0.943828	21805942
SRS470959	43288948	40613634	0.938199	30258958	0.745044	28440650	0.939908	12614510
SRS470985	52675532	46177190	0.876635	34261790	0.741964	32371990	0.944842	20114329
DRS000420	120389637	68847849	0.571875	50969400	0.740319	22423457	0.43994	14177285
SRS470977	70564070	66080338	0.936459	48652968	0.73627	45439510	0.933951	28922930
SRS470988	52696384	47277464	0.897167	34702216	0.734012	32889260	0.947757	20951243
SRS470982	49097420	46592922	0.948989	34178698	0.73356	31809062	0.930669	17664359
SRS470970	63522230	58137516	0.915231	42644528	0.733511	40153820	0.941594	23351195
SRS374362	26149010	24429456	0.93424	17873682	0.731645	16790842	0.939417	9012691
SRS374361	26938384	25179392	0.934703	18421022	0.731591	17352226	0.94198	10220862
SRS470964	64287046	58306664	0.906974	42584660	0.730357	40378040	0.948183	26652838
ERS040158	28531082	49111590	1.72134	35796104	0.728873	7621052	0.212902	1815509
SRS470961	60281298	56558362	0.938241	41070220	0.726156	38743808	0.943355	21533566
SRS470984	59661090	54089046	0.906605	39244052	0.725545	37012254	0.94313	21840276
SRS470975	55765860	51390482	0.92154	37065952	0.721261	34892582	0.941365	24138088
SRS470979	61755586	57069386	0.924117	40952390	0.717589	38587846	0.942261	23838729
SRS479378	30929449	27945719	0.903531	20015735	0.716236	7609730	0.380187	4493375
SRS374360	26475234	24597600	0.92908	17589176	0.715077	16676860	0.948132	10313054
SRS470968	62748818	57973316	0.923895	41444056	0.714882	39188052	0.945565	24181913
SRS374359	25950032	24143842	0.930397	17240712	0.714083	15988152	0.927349	10713465
SRS470967	50168554	46018996	0.917288	32853536	0.713912	30972148	0.942734	21284269
SRS470946	59024904	51452790	0.871713	36661654	0.71253	34548560	0.942362	21879883
SRS470981	62450822	58902006	0.943174	41935402	0.711952	39459846	0.940967	19868766
SRS470955	63655782	57637528	0.905456	40989610	0.711162	38601790	0.941746	27024866
SRS470957	63069246	58453768	0.926819	41533532	0.710536	39121766	0.941932	24908437
SRS470951	50412562	47059630	0.93349	33418182	0.710124	31311622	0.936964	14585000
SRS479379	36766022	33464614	0.910205	23761180	0.710039	8286089	0.348724	3609611
SRS470987	56934876	52631062	0.924408	37357606	0.709801	35268878	0.944088	23843174
SRS470978	66185860	60702804	0.917157	43042938	0.709077	40636106	0.944083	23645833
SRS470949	74158554	68420236	0.922621	48505720	0.708938	45458186	0.937172	28119431
SRS024879	5151791	4226072	0.820311	2983231	0.705911	229633	0.0769746	136407
SRS470962	56375158	51103268	0.906486	36058518	0.705601	34291032	0.950983	21184546
SRS470963	56971666	53034968	0.930901	37304962	0.703403	35267174	0.945375	24445574
SRS010007	19646724	17043883	0.867518	11983322	0.703086	10365083	0.864959	4272185
SRS360001	107599577	103986667	0.966423	73073089	0.702716	66523247	0.910366	34271826
SRS468060	31563892	12769400	0.404557	8948758	0.700797	6791412	0.758922	4726975
SRS470947	59851544	55741058	0.931322	38937860	0.698549	36604578	0.940077	24305241
SRS468480	28916218	12002582	0.415081	8384292	0.698541	6718410	0.801309	4546031
SRS479380	31378354	28919616	0.921642	20147304	0.696666	14417233	0.715591	5347753
SRS470965	47423454	42777426	0.902031	29754920	0.695575	27726774	0.931838	17683895
SRS470948	62498406	58542484	0.936704	40682536	0.694923	38339716	0.942412	24028562
ERS040150	23265785	6095460	0.261992	4235833	0.694916	322363	0.0761038	30245
SRS470952	46203266	43178286	0.934529	29938790	0.693376	27872246	0.930974	14129577
SRS470973	43172496	37159764	0.860728	25707040	0.691798	24284230	0.944653	16465474
SRS470958	72717040	66396924	0.913086	45663866	0.687741	43226646	0.946627	25339245
ERS040160	25417406	6206331	0.244176	4265419	0.687269	329602	0.0772731	30711
SRS470966	59888106	54381928	0.908059	37327238	0.68639	35065418	0.939406	21747805
SRS024876	20779262	9983630	0.480461	6804106	0.681526	6047794	0.888845	4447599
SRS479382	25989695	23914353	0.920148	16212870	0.677956	11917174	0.735044	4113552
SRS024873	19806942	9507068	0.479987	6426384	0.675959	5729194	0.891511	4240290
SRS470954	50183838	46996390	0.936485	31662458	0.673721	30055378	0.949243	21301599
ERS040153	25704250	5790622	0.225279	3892589	0.672223	321757	0.0826589	29169
SRS213829	5943691	3892089	0.654827	2615048	0.671888	1084675	0.414782	452778
SRS293701	5943691	3892089	0.654827	2615048	0.671888	1084675	0.414782	452778
SRS470971	35592790	22670768	0.636948	15217160	0.671224	14377260	0.944806	8150331
SRS470945	63521066	58685622	0.923877	39367444	0.670819	37308966	0.947711	25163100
ERS040157	24488555	5464372	0.22314	3656724	0.669194	298837	0.0817226	27098
SRS024874	19600898	9450044	0.482123	6319016	0.668676	5626028	0.890333	4172861
SRS470950	57893028	54054270	0.933692	36026814	0.666493	33390850	0.926833	15687124
SRS302223	7370592	2637430	0.357832	1754260	0.66514	458712	0.261485	291362
SRS260299	12352971	11707203	0.947724	7783429	0.664841	7082558	0.909953	3489168
SRS024871	17593248	8389532	0.476861	5559370	0.662656	4971020	0.89417	3724691
SRS024870	18813312	8974876	0.477049	5926978	0.660397	5297078	0.893723	3944617
SRS024872	17367036	8360296	0.481389	5512388	0.659353	4921274	0.892766	3700070
ERS040151	25705840	7600801	0.295684	5011531	0.659342	605247	0.120771	53981
SRS348148	9302476	8846990	0.951036	5806527	0.656328	5441541	0.937142	3166718
SRS470980	55178796	50937160	0.923129	33176864	0.651329	30920156	0.931979	13218730
SRS024854	16702676	5915870	0.354187	3851240	0.651001	3506580	0.910507	2372248
SRS479381	33277851	30731748	0.92349	19994167	0.650603	13192815	0.659833	3525683
SRS024875	19582236	9365042	0.478242	6085914	0.649854	5420806	0.890714	4038776
SRS470953	56338116	50728618	0.900432	32791238	0.646405	29140960	0.888681	20166775
SRS470983	51625120	41257520	0.799175	26452602	0.641158	24776198	0.936626	10866256
DRS000419	195618933	114150837	0.583537	72992027	0.639435	35657453	0.488512	24506718
SRS024853	8556456	3024946	0.353528	1921248	0.635135	1758612	0.915349	1243351
SRS348147	10617321	10095919	0.950891	6410992	0.635008	5948617	0.927878	3375101
SRS213825	4831121	2862423	0.592497	1816881	0.634735	383786	0.211233	225055
SRS293697	4831121	2862423	0.592497	1816881	0.634735	383786	0.211233	225055
SRS024860	21439988	10027322	0.467693	6344080	0.632679	5557064	0.875945	3514661
SRS024859	21843166	10197810	0.466865	6383962	0.626013	5598702	0.876995	3540550
SRS302218	6897120	2023746	0.293419	1263864	0.624517	506782	0.400978	325841
SRS024861	20964862	9903494	0.472385	6179018	0.623923	5407964	0.875214	3473083
SRS024855	18042636	8470448	0.469468	5260476	0.621039	4614038	0.877114	2995084
SRS260300	12282483	11634713	0.947261	7200463	0.618878	6620552	0.919462	3319011
SRS024858	18100790	8481418	0.468566	5246606	0.6186	4596042	0.876003	2990909
SRS293707	4989771	3131352	0.627554	1932921	0.61728	971288	0.502498	424840
SRS024857	18147394	8393562	0.462522	5137740	0.612105	4503700	0.876592	2939940
SRS024856	17855328	8428446	0.472041	5103182	0.605471	4468604	0.875651	2918797
SRS213826	4365541	2624236	0.601125	1546846	0.589446	624150	0.403498	247387
SRS293698	4365541	2624236	0.601125	1546846	0.589446	624150	0.403498	247387
SRS024869	10441106	4070722	0.389875	2393450	0.587967	1311784	0.548072	941562
SRS024868	11600424	4596402	0.396227	2693066	0.585907	1462306	0.542989	1032272
SRS372488	53638492	37465526	0.698482	21809190	0.582114	13150246	0.602968	10205600
SRS387568	53638492	37465526	0.698482	21809190	0.582114	13150246	0.602968	10205600
SRS372483	55002406	38437702	0.698837	22351750	0.581506	13447628	0.601636	10521080
SRS387563	55002406	38437702	0.698837	22351750	0.581506	13447628	0.601636	10521080
SRS213830	6754910	3010679	0.445702	1743837	0.579217	1040783	0.596835	346045
SRS293702	6754910	3010679	0.445702	1743837	0.579217	1040783	0.596835	346045
SRS293710	4780985	3407016	0.712618	1928912	0.566159	1748266	0.906348	588743
SRS213827	3174167	1670474	0.526272	940288	0.562887	877200	0.932906	346506
SRS293699	3174167	1670474	0.526272	940288	0.562887	877200	0.932906	346506
SRS293714	3638589	2419166	0.664864	1327015	0.548542	1019850	0.768529	370207
SRS293717	3518956	2248970	0.639101	1224358	0.544408	1121474	0.915969	430911
SRS213831	5309097	3319829	0.62531	1752565	0.527908	1110324	0.633542	485079
SRS293703	5309097	3319829	0.62531	1752565	0.527908	1110324	0.633542	485079
SRS213833	3833672	2029503	0.529389	1065001	0.52476	1012414	0.950623	357464
SRS293705	3833672	2029503	0.529389	1065001	0.52476	1012414	0.950623	357464
SRS293712	5514771	3152871	0.571714	1638297	0.519621	808984	0.493796	366521
SRS293716	3563594	2448303	0.687032	1225791	0.50067	815231	0.665065	378232
SRS348149	9828626	9339853	0.95027	4643271	0.497146	4305958	0.927354	2693948
SRS213834	4766058	2684521	0.563258	1331043	0.495821	1252346	0.940876	664648
SRS293706	4766058	2684521	0.563258	1331043	0.495821	1252346	0.940876	664648
SRS293709	4561456	2600332	0.570066	1283568	0.493617	1184696	0.922971	393020
SRS024866	9780868	3764496	0.384884	1816594	0.48256	1703724	0.937867	1254041
SRS386284	34063966	11408474	0.334913	5492038	0.4814	1838184	0.3347	1320098
SRS386290	33754360	11281662	0.334228	5330210	0.472467	1249178	0.234358	974025
SRS293713	4186653	2685513	0.641446	1242279	0.462585	837984	0.674554	429739
SRS024865	8813356	3441640	0.390503	1573016	0.457054	1474888	0.937618	1108839
SRS386289	36506280	12029106	0.329508	5470966	0.454811	2118744	0.387271	1504481
SRS386285	32812948	10864304	0.331098	4928692	0.453659	1537526	0.311954	1041533
SRS386288	36866890	11934818	0.323727	5405800	0.452944	1970244	0.364469	1389255
SRS386287	35200974	11562878	0.328482	5214918	0.451005	1683206	0.322767	1261756
SRS293711	3803981	2577826	0.677665	1156924	0.448798	1062596	0.918467	229828
SRS293708	5800024	3119606	0.537861	1380900	0.442652	982585	0.711554	231830
SRS386286	34271156	11327446	0.330524	4781454	0.422112	1189530	0.24878	789167
SRS024877	15862082	4959100	0.312639	2024244	0.408188	1827158	0.902637	1477484
SRS386291	35032258	11509572	0.328542	4558678	0.396077	891342	0.195526	650563
SRS302215	14463018	3069338	0.21222	1111298	0.362064	421632	0.379405	258729
SRS302219	14752968	4261006	0.288824	1433694	0.336468	437838	0.305392	261220
SRS024867	6008056	2601176	0.432948	865250	0.332638	455596	0.526548	340167
SRS213832	5122316	2949012	0.575718	922949	0.312969	823003	0.89171	305208
SRS293704	5122316	2949012	0.575718	922949	0.312969	823003	0.89171	305208
SRS213828	5038908	2060249	0.408868	642371	0.311793	595593	0.927179	223608
SRS293700	5038908	2060249	0.408868	642371	0.311793	595593	0.927179	223608
SRS024852	17799114	3426048	0.192484	1062584	0.310149	108310	0.101931	44151
SRS024862	15150460	3424684	0.226045	1038142	0.303135	916128	0.882469	698236
SRS024864	3126126	1447206	0.462939	426192	0.294493	399090	0.936409	315685
SRS293715	3855375	2343691	0.607902	668413	0.285197	624586	0.934431	191558
SRS302220	18431052	2621946	0.142257	719230	0.274312	169954	0.2363	96009
SRS302224	11001698	670294	0.0609264	159192	0.237496	38976	0.244836	21465
SRS192879	13702553	3131557	0.228538	677633	0.216389	206718	0.305059	37776
SRS302217	10195138	882784	0.0865887	167962	0.190264	67154	0.399817	35494
SRS302216	12054254	2134552	0.177079	349348	0.163663	140628	0.402544	78375
SRS302221	13682090	1383364	0.101108	185292	0.133943	46024	0.248386	23272
SRS213778	189950591	172084212	0.905942	19919621	0.115755	18335029	0.920451	6368759
SRS350099	20223564	10240528	0.506366	683079	0.0667035	68899	0.100865	25881
SRS350098	29963016	18861734	0.629501	436421	0.0231379	64483	0.147754	10949
Total	14448043661	12458575209	0.793804	10186178036	0.751911	7317115556	0.71351	4033519640
