# Supplementary material for: NetMiner-an ensemble pipeline for building genome-wide and high-quality gene co-expression network using massive-scale RNA-seq samples
Source: PLoS One. 2018 Feb 9;13(2):e0192613. doi: 10.1371/journal.pone.0192613 (PMC5806890; doi:10.1371/journal.pone.0192613)
Supplement: S3 Dataset — (XLS) [file pone.0192613.s023.xls]

## Sheet: Up-expressed genes
Enrichment analysis results for tissue-specific up-expressed genes
Tissue name	Term ID	Term name	Term class	P-value	Q-value
aleurone	IPR017853	Glycoside hydrolase, catalytic core	InterPro	1.19788e-07	8.4835e-06
aleurone	IPR001223	Glycoside hydrolase, family 18, catalytic domain	InterPro	1.02008e-06	5.43852e-05
aleurone	IPR017972	Cytochrome P450, conserved site	InterPro	1.23052e-06	6.14613e-05
aleurone	IPR002401	Cytochrome P450, E-class, group I	InterPro	2.57061e-06	0.00011294
aleurone	IPR013781	Glycoside hydrolase, subgroup, catalytic core	InterPro	4.39552e-06	0.000184573
aleurone	IPR002902	Protein of unknown function DUF26	InterPro	6.07582e-06	0.000242267
aleurone	IPR001128	Cytochrome P450	InterPro	2.47993e-05	0.000768853
aleurone	IPR020904	Short-chain dehydrogenase/reductase, conserved site	InterPro	3.30415e-05	0.000998611
aleurone	PWY-6902	chitin degradation II	oryzacyc_pathway	2.03042e-05	0.0016548
aleurone	GO:0004553	hydrolase activity, hydrolyzing O-glycosyl compounds	molecular_function	9.24361e-05	0.00189448
aleurone	map00904	diterpenoid biosynthesis	kegg_pathway	0.000104809	0.00262896
aleurone	GO:0016798	hydrolase activity, acting on glycosyl bonds	molecular_function	0.00025213	0.00415053
aleurone	IPR003480	Transferase	InterPro	0.000182522	0.00418391
aleurone	IPR004864	Late embryogenesis abundant protein, group 2	InterPro	0.000249546	0.00538226
aleurone	IPR017441	Protein kinase, ATP binding site	InterPro	0.000252927	0.00543049
aleurone	IPR002347	Glucose/ribitol dehydrogenase	InterPro	0.000277807	0.00591119
aleurone	GO:0000287	magnesium ion binding	molecular_function	0.000434731	0.00661199
aleurone	GO:0030246	carbohydrate binding	molecular_function	0.000482999	0.00710175
aleurone	IPR012442	Protein of unknown function DUF1645	InterPro	0.000377337	0.00758671
aleurone	IPR002198	Short-chain dehydrogenase/reductase SDR	InterPro	0.000461017	0.00903937
aleurone	IPR008271	Serine/threonine-protein kinase, active site	InterPro	0.000605453	0.0112662
aleurone	IPR020635	Tyrosine-protein kinase, catalytic domain	InterPro	0.000734469	0.0131511
aleurone	PWY4KF-48	momilactone biosynthesis	oryzacyc_pathway	0.000213213	0.0139015
aleurone	GO:0004497	monooxygenase activity	molecular_function	0.0011903	0.0146959
aleurone	GO:0005975	carbohydrate metabolic process	biological_process	0.00127549	0.0154225
aleurone	IPR002290	Serine/threonine-protein kinase domain	InterPro	0.000935067	0.0161342
aleurone	IPR020842	Polyketide synthase/Fatty acid synthase, KR	InterPro	0.00142801	0.0227379
aleurone	IPR018957	Zinc finger, C3HC4 RING-type	InterPro	0.00157966	0.0244153
aleurone	IPR000719	Protein kinase, catalytic domain	InterPro	0.00160094	0.0246639
aleurone	IPR001220	Legume lectin, beta chain	InterPro	0.00172516	0.0260697
aleurone	GO:0016491	oxidoreductase activity	molecular_function	0.00338451	0.034857
aleurone	IPR011009	Protein kinase-like domain	InterPro	0.00266025	0.0355574
aleurone	IPR017442	Serine/threonine-protein kinase-like domain	InterPro	0.00291858	0.0379416
aleurone	GO:0020037	heme binding	molecular_function	0.00375987	0.0379599
aleurone	GO:0046906	tetrapyrrole binding	molecular_function	0.00415014	0.0409914
aleurone	IPR008985	Concanavalin A-like lectin/glucanase	InterPro	0.00346951	0.0425155
aleurone	IPR002035	von Willebrand factor, type A	InterPro	0.00373409	0.0451992
aleurone	PWY-6333	acetaldehyde biosynthesis I	oryzacyc_pathway	0.00125221	0.0480259
aleurone	PWY-5486	pyruvate fermentation to ethanol II	oryzacyc_pathway	0.00125221	0.0480259
aleurone	map01060	biosynthesis of secondary metabolites	kegg_pathway	0.0036874	0.0482569
aleurone	Growth,Abnormal shoot	Growth,Abnormal shoot	Tos17 mutant phenotype	0.0240435	0.484157
aleurone	Panicle,Abnormal panicle shape	Panicle,Abnormal panicle shape	Tos17 mutant phenotype	0.0261236	0.484157
aleurone	Leaf color,Yellow	Leaf color,Yellow	Tos17 mutant phenotype	0.0126456	0.484157
aleurone	Sterility,Low Fertile	Sterility,Low Fertile	Tos17 mutant phenotype	0.0309747	0.489768
callus	IPR001471	Pathogenesis-related transcriptional factor/ERF, DNA-binding	InterPro	9.23777e-07	5.09688e-05
callus	IPR004238	Late embryogenesis abundant protein, group 4	InterPro	9.38627e-07	5.11929e-05
callus	IPR006511	Lateral Root Primordium type 1, C-terminal	InterPro	1.49849e-06	7.14838e-05
callus	IPR007818	Protein of unknown function DUF702	InterPro	1.49849e-06	7.14838e-05
callus	IPR006510	Zinc finger, Lateral Root Primordium type 1	InterPro	1.49849e-06	7.14838e-05
callus	IPR016177	DNA-binding, integrase-type	InterPro	1.68473e-06	7.76817e-05
callus	IPR004993	GH3 auxin-responsive promoter	InterPro	1.78376e-05	0.000583719
callus	PWY-6219	indole-3-acetyl-amide conjugate biosynthesis	oryzacyc_pathway	1.66004e-05	0.0015462
callus	PWY-5784	IAA conjugate biosynthesis II	oryzacyc_pathway	1.66004e-05	0.0015462
callus	GO:0045449	regulation of transcription, DNA-templated	biological_process	0.000143291	0.00277052
callus	GO:0051171	regulation of nitrogen compound metabolic process	biological_process	0.000149744	0.00283132
callus	GO:0019219	regulation of nucleobase-containing compound metabolic process	biological_process	0.000149744	0.00283132
callus	IPR013770	Plant lipid transfer protein/hydrophobic protein, helical domain	InterPro	0.000133658	0.00330316
callus	GO:0009889	regulation of biosynthetic process	biological_process	0.000195451	0.0033804
callus	GO:0031326	regulation of cellular biosynthetic process	biological_process	0.000195451	0.0033804
callus	GO:0010556	regulation of macromolecule biosynthetic process	biological_process	0.000195451	0.0033804
callus	GO:0010468	regulation of gene expression	biological_process	0.000226467	0.00385182
callus	GO:0031323	regulation of cellular metabolic process	biological_process	0.000228045	0.00385556
callus	GO:0080090	regulation of primary metabolic process	biological_process	0.000278184	0.00452491
callus	GO:0006350	transcription, DNA-templated	biological_process	0.000295578	0.00475127
callus	GO:0006355	regulation of transcription, DNA-dependent	biological_process	0.000315413	0.00503065
callus	GO:0060255	regulation of macromolecule metabolic process	biological_process	0.000324513	0.00514588
callus	GO:0051252	regulation of RNA metabolic process	biological_process	0.000325148	0.00514588
callus	GO:0003700	sequence-specific DNA binding transcription factor activity	molecular_function	0.000340814	0.00537306
callus	GO:0019222	regulation of metabolic process	biological_process	0.000365305	0.00567192
callus	GO:0006351	transcription, DNA-dependent	biological_process	0.000437173	0.00661199
callus	GO:0032774	RNA biosynthetic process	biological_process	0.000445664	0.00664283
callus	GO:0010876	lipid localization	biological_process	0.000538738	0.00758542
callus	GO:0006869	lipid transport	biological_process	0.000538738	0.00758542
callus	GO:0050794	regulation of cellular process	biological_process	0.000590764	0.00823654
callus	map04075	plant hormone signal transduction	kegg_pathway	0.000574937	0.010816
callus	IPR003612	Plant lipid transfer protein/seed storage/trypsin-alpha amylase inhibitor	InterPro	0.000600769	0.011223
callus	GO:0050789	regulation of biological process	biological_process	0.000975585	0.0124577
callus	IPR007118	Expansin/Lol pI	InterPro	0.000816532	0.0143498
callus	GO:0016070	RNA metabolic process	biological_process	0.00157163	0.0182496
callus	IPR014734	Pollen allergen, N-terminal	InterPro	0.0010776	0.0182631
callus	IPR007112	Expansin 45, endoglucanase-like	InterPro	0.0010776	0.0182631
callus	map00270	cysteine and methionine metabolism	kegg_pathway	0.00117246	0.0188875
callus	IPR005132	Rare lipoprotein A	InterPro	0.00117501	0.0195629
callus	GO:0065007	biological regulation	biological_process	0.00173907	0.0199119
callus	IPR016140	Bifunctional inhibitor/plant lipid transfer protein/seed storage	InterPro	0.00142572	0.0227379
callus	IPR009009	Barwin-related endoglucanase	InterPro	0.00168155	0.0254918
callus	IPR007117	Pollen allergen/expansin, C-terminal	InterPro	0.00168155	0.0254918
callus	GO:0042221	response to chemical stimulus	biological_process	0.00379035	0.0381736
callus	PWY-6902	chitin degradation II	oryzacyc_pathway	0.00133681	0.0484224
egg cells	IPR005050	Early nodulin 93 ENOD93 protein	InterPro	6.29566e-08	4.74173e-06
egg cells	GO:0006950	response to stress	biological_process	0.00143158	0.0169597
egg cells	GO:0050896	response to stimulus	biological_process	0.00252572	0.0266828
leaf	IPR008271	Serine/threonine-protein kinase, active site	InterPro	2.00884e-26	9.53197e-23
leaf	IPR011009	Protein kinase-like domain	InterPro	6.16271e-26	9.74736e-23
leaf	IPR000719	Protein kinase, catalytic domain	InterPro	4.60019e-26	9.74736e-23
leaf	IPR020635	Tyrosine-protein kinase, catalytic domain	InterPro	8.47271e-26	1.00507e-22
leaf	IPR002290	Serine/threonine-protein kinase domain	InterPro	2.08671e-25	1.98029e-22
leaf	IPR017441	Protein kinase, ATP binding site	InterPro	4.8125e-25	3.80588e-22
leaf	GO:0004674	protein serine/threonine kinase activity	molecular_function	9.05054e-22	1.47023e-18
leaf	GO:0004713	protein tyrosine kinase activity	molecular_function	1.07604e-21	1.47023e-18
leaf	IPR017442	Serine/threonine-protein kinase-like domain	InterPro	9.02995e-21	3.57059e-18
leaf	GO:0004672	protein kinase activity	molecular_function	5.15736e-21	4.22801e-18
leaf	GO:0006468	protein phosphorylation	biological_process	4.83848e-21	4.22801e-18
leaf	GO:0006796	phosphate-containing compound metabolic process	biological_process	5.61809e-20	2.55873e-17
leaf	GO:0006793	phosphorus metabolic process	biological_process	5.61809e-20	2.55873e-17
leaf	GO:0043687	post-translational protein modification	biological_process	9.57624e-20	3.9253e-17
leaf	GO:0016310	phosphorylation	biological_process	2.04879e-19	7.63455e-17
leaf	GO:0016773	phosphotransferase activity, alcohol group as acceptor	molecular_function	3.34614e-19	1.14299e-16
leaf	GO:0016301	kinase activity	molecular_function	7.61709e-19	2.18507e-16
leaf	GO:0006464	cellular protein modification process	biological_process	9.745e-18	2.34969e-15
leaf	GO:0043412	macromolecule modification	biological_process	2.84854e-17	6.14534e-15
leaf	GO:0016772	transferase activity, transferring phosphorus-containing groups	molecular_function	9.41132e-16	1.42878e-13
leaf	IPR003591	Leucine-rich repeat, typical subtype	InterPro	8.53848e-14	2.13237e-11
leaf	IPR001611	Leucine-rich repeat	InterPro	2.81288e-13	6.67357e-11
leaf	IPR013210	Leucine-rich repeat-containing N-terminal domain, type 2	InterPro	9.44039e-09	9.53078e-07
leaf	GO:0005529	carbohydrate binding	molecular_function	3.18084e-08	2.41449e-06
leaf	IPR001245	Serine-threonine/tyrosine-protein kinase	InterPro	2.92836e-08	2.48126e-06
leaf	IPR001881	EGF-like calcium-binding	InterPro	4.34843e-08	3.42694e-06
leaf	GO:0030246	carbohydrate binding	molecular_function	6.25845e-08	4.5006e-06
leaf	IPR006210	EGF-like	InterPro	8.19515e-08	5.98246e-06
leaf	IPR018097	EGF-like calcium-binding, conserved site	InterPro	4.32105e-07	2.66278e-05
leaf	IPR001220	Legume lectin, beta chain	InterPro	3.38609e-06	0.000144748
leaf	GO:0008037	cell recognition	biological_process	1.04316e-05	0.000274098
leaf	GO:0009856	pollination	biological_process	1.04316e-05	0.000274098
leaf	GO:0048544	recognition of pollen	biological_process	1.04316e-05	0.000274098
leaf	GO:0009875	pollen-pistil interaction	biological_process	1.04316e-05	0.000274098
leaf	IPR000858	S-locus glycoprotein	InterPro	7.31862e-06	0.000282332
leaf	GO:0022414	reproductive process	biological_process	1.28923e-05	0.000316441
leaf	IPR013091	EGF calcium-binding	InterPro	8.44936e-06	0.000320738
leaf	IPR002885	Pentatricopeptide repeat	InterPro	1.60972e-05	0.000530425
leaf	GO:0051704	multi-organism process	biological_process	2.33908e-05	0.000554213
leaf	IPR008985	Concanavalin A-like lectin/glucanase	InterPro	2.11282e-05	0.000677388
leaf	IPR001480	Curculin-like (mannose-binding) lectin	InterPro	2.45291e-05	0.000768853
leaf	IPR013320	Concanavalin A-like lectin/glucanase, subgroup	InterPro	3.44735e-05	0.00102878
leaf	IPR003609	Apple-like	InterPro	3.53351e-05	0.00104791
leaf	PWY-2161	folate polyglutamylation	oryzacyc_pathway	2.36768e-05	0.00171525
leaf	IPR002902	Protein of unknown function DUF26	InterPro	6.87747e-05	0.00183498
leaf	GO:0005506	iron ion binding	molecular_function	0.000122416	0.00245973
leaf	IPR001128	Cytochrome P450	InterPro	0.000120124	0.00301582
leaf	IPR013227	PAN-2 domain	InterPro	0.000135341	0.00332743
leaf	GO:0020037	heme binding	molecular_function	0.000220051	0.00378988
leaf	GO:0046906	tetrapyrrole binding	molecular_function	0.000250746	0.00414439
leaf	IPR002213	UDP-glucuronosyl/UDP-glucosyltransferase	InterPro	0.000179245	0.00414885
leaf	IPR017972	Cytochrome P450, conserved site	InterPro	0.000191726	0.00433264
leaf	GO:0016491	oxidoreductase activity	molecular_function	0.000281364	0.00454329
leaf	GO:0000003	reproduction	biological_process	0.000281531	0.00454329
leaf	IPR000315	Zinc finger, B-box	InterPro	0.000225951	0.00494982
leaf	GO:0004497	monooxygenase activity	molecular_function	0.000441939	0.00663556
leaf	IPR019825	Legume lectin, beta chain, Mn/Ca-binding site	InterPro	0.00033776	0.00693797
leaf	IPR002182	NB-ARC	InterPro	0.000476394	0.00930242
leaf	GO:0005509	calcium ion binding	molecular_function	0.000777709	0.0102503
leaf	GO:0032501	multicellular organismal process	biological_process	0.00115066	0.0142494
leaf	IPR000152	EGF-type aspartate/asparagine hydroxylation site	InterPro	0.000905032	0.0156729
leaf	GO:0006118	electron transport	biological_process	0.00147295	0.0172998
leaf	GO:0007154	cell communication	biological_process	0.00148019	0.0173193
leaf	IPR002401	Cytochrome P450, E-class, group I	InterPro	0.0013215	0.0213284
leaf	IPR000742	EGF-like, type 3	InterPro	0.00153326	0.0238536
leaf	GO:0006950	response to stress	biological_process	0.00233946	0.024906
leaf	GO:0006915	apoptotic process	biological_process	0.00366853	0.037221
leaf	GO:0012501	programmed cell death	biological_process	0.00366853	0.037221
leaf	IPR019794	Peroxidase, active site	InterPro	0.00312455	0.039748
leaf	IPR008949	Terpenoid synthase	InterPro	0.00342915	0.0422631
leaf	GO:0016265	death	biological_process	0.00446521	0.0438918
leaf	GO:0008219	cell death	biological_process	0.00446521	0.0438918
leaf	IPR015609	Molecular chaperone, heat shock protein, Hsp40, DnaJ	InterPro	0.00384275	0.0460451
leaf	Sterility,Sterile	Sterility,Sterile	Tos17 mutant phenotype	0.00474328	0.484157
leaf	Leaf color,Virescent	Leaf color,Virescent	Tos17 mutant phenotype	0.0057421	0.484157
leaf	Panicle,Abnormal panicle shape	Panicle,Abnormal panicle shape	Tos17 mutant phenotype	0.0217026	0.484157
leaf	Clum shape,Extremely dwarf	Clum shape,Extremely dwarf	Tos17 mutant phenotype	0.025989	0.484157
leaf	Sterility,Low Fertile	Sterility,Low Fertile	Tos17 mutant phenotype	0.0187687	0.484157
leaf	Leaf shape,Rolled leaf	Leaf shape,Rolled leaf	Tos17 mutant phenotype	0.0168961	0.484157
leaf	Leaf color,Yellow	Leaf color,Yellow	Tos17 mutant phenotype	0.0249615	0.484157
leaf	Germination,Germination rate	Germination,Germination rate	Tos17 mutant phenotype	0.0411797	0.567709
panicle	GO:0005634	nucleus	cellular_component	1.65784e-10	1.58035e-08
panicle	IPR014978	Glutamine-Leucine-Glutamine, QLQ	InterPro	3.5175e-10	4.90898e-08
panicle	IPR006780	YABBY protein	InterPro	2.27135e-09	2.69439e-07
panicle	IPR014977	WRC	InterPro	7.66673e-09	8.08414e-07
panicle	GO:0043231	intracellular membrane-bounded organelle	cellular_component	1.52057e-08	1.22212e-06
panicle	GO:0043227	membrane-bounded organelle	cellular_component	1.87304e-08	1.47646e-06
panicle	IPR002487	Transcription factor, K-box	InterPro	1.66204e-08	1.57728e-06
panicle	IPR013210	Leucine-rich repeat-containing N-terminal domain, type 2	InterPro	2.47788e-08	2.21841e-06
panicle	IPR009071	High mobility group, superfamily	InterPro	1.22388e-07	8.54014e-06
panicle	IPR001611	Leucine-rich repeat	InterPro	2.17719e-07	1.45504e-05
panicle	GO:0003677	DNA binding	molecular_function	3.64309e-07	2.1642e-05
panicle	GO:0043565	sequence-specific DNA binding	molecular_function	7.72879e-07	3.96578e-05
panicle	IPR006456	ZF-HD homeobox protein, Cys/His-rich dimerisation domain	InterPro	1.15908e-06	6.04377e-05
panicle	IPR007125	Histone core	InterPro	1.3442e-06	6.644e-05
panicle	GO:0045449	regulation of transcription, DNA-templated	biological_process	1.50948e-06	7.45463e-05
panicle	GO:0051171	regulation of nitrogen compound metabolic process	biological_process	1.65057e-06	7.62185e-05
panicle	GO:0019219	regulation of nucleobase-containing compound metabolic process	biological_process	1.65057e-06	7.62185e-05
panicle	IPR002100	Transcription factor, MADS-box	InterPro	1.68624e-06	7.76817e-05
panicle	GO:0080090	regulation of primary metabolic process	biological_process	2.18799e-06	9.44062e-05
panicle	GO:0016070	RNA metabolic process	biological_process	2.29387e-06	9.79436e-05
panicle	GO:0065007	biological regulation	biological_process	2.49431e-06	0.000101229
panicle	GO:0009889	regulation of biosynthetic process	biological_process	2.82919e-06	0.000107378
panicle	GO:0031326	regulation of cellular biosynthetic process	biological_process	2.82919e-06	0.000107378
panicle	GO:0010556	regulation of macromolecule biosynthetic process	biological_process	2.82919e-06	0.000107378
panicle	GO:0060255	regulation of macromolecule metabolic process	biological_process	3.02249e-06	0.000110689
panicle	GO:0006355	regulation of transcription, DNA-dependent	biological_process	2.96775e-06	0.000110689
panicle	GO:0051252	regulation of RNA metabolic process	biological_process	3.15945e-06	0.000110689
panicle	GO:0019222	regulation of metabolic process	biological_process	3.87213e-06	0.000129355
panicle	GO:0031323	regulation of cellular metabolic process	biological_process	3.86029e-06	0.000129355
panicle	GO:0010468	regulation of gene expression	biological_process	3.80673e-06	0.000129355
panicle	IPR003591	Leucine-rich repeat, typical subtype	InterPro	3.88327e-06	0.000164519
panicle	GO:0006351	transcription, DNA-dependent	biological_process	5.80262e-06	0.000176185
panicle	GO:0032774	RNA biosynthetic process	biological_process	6.03577e-06	0.000181916
panicle	GO:0003700	sequence-specific DNA binding transcription factor activity	molecular_function	6.28834e-06	0.000188145
panicle	GO:0044427	chromosomal part	cellular_component	6.35491e-06	0.000188759
panicle	GO:0006350	transcription, DNA-templated	biological_process	6.49614e-06	0.000191566
panicle	GO:0000786	nucleosome	cellular_component	6.89384e-06	0.00020041
panicle	GO:0071103	DNA conformation change	biological_process	7.35422e-06	0.000212288
panicle	GO:0032993	protein-DNA complex	cellular_component	7.55222e-06	0.000216479
panicle	GO:0050794	regulation of cellular process	biological_process	7.65255e-06	0.000217832
panicle	IPR006868	Protein of unknown function DUF630	InterPro	5.70721e-06	0.000229497
panicle	IPR006867	Protein of unknown function DUF632	InterPro	5.70721e-06	0.000229497
panicle	GO:0005694	chromosome	cellular_component	8.25137e-06	0.00023166
panicle	GO:0050789	regulation of biological process	biological_process	9.30357e-06	0.000259424
panicle	GO:0034728	nucleosome organization	biological_process	9.84819e-06	0.000267336
panicle	GO:0006334	nucleosome assembly	biological_process	9.84819e-06	0.000267336
panicle	GO:0065004	protein-DNA complex assembly	biological_process	9.84819e-06	0.000267336
panicle	GO:0031497	chromatin assembly	biological_process	9.84819e-06	0.000267336
panicle	GO:0006323	DNA packaging	biological_process	1.07313e-05	0.000278402
panicle	IPR006455	Homeobox domain, ZF-HD class	InterPro	8.12982e-06	0.000311097
panicle	GO:0006996	organelle organization	biological_process	1.40971e-05	0.000343952
panicle	IPR012341	Six-hairpin glycosidase	InterPro	9.83619e-06	0.000353581
panicle	IPR012287	Homeodomain-related	InterPro	1.14362e-05	0.000399007
panicle	IPR001701	Glycoside hydrolase, family 9	InterPro	1.16346e-05	0.000402965
panicle	GO:0000785	chromatin	cellular_component	2.20564e-05	0.000525636
panicle	GO:0006325	chromatin organization	biological_process	2.39958e-05	0.00056528
panicle	GO:0006333	chromatin assembly or disassembly	biological_process	2.95723e-05	0.000680993
panicle	IPR000164	Histone H3	InterPro	2.40995e-05	0.000766135
panicle	GO:0051276	chromosome organization	biological_process	3.40243e-05	0.000766295
panicle	GO:0030528	transcription regulator activity	molecular_function	4.78443e-05	0.00104316
panicle	GO:0009908	flower development	biological_process	5.7928e-05	0.0012367
panicle	IPR009072	Histone-fold	InterPro	4.68552e-05	0.00132338
panicle	IPR007930	Protein of unknown function DUF724	InterPro	4.91622e-05	0.00138032
panicle	GO:0034622	cellular macromolecular complex assembly	biological_process	8.30437e-05	0.00171053
panicle	IPR002110	Ankyrin repeat	InterPro	9.73472e-05	0.00252411
panicle	GO:0034621	macromolecular complex subunit organization	biological_process	0.000151524	0.00283132
panicle	IPR018221	Glycoside hydrolase, family 9, active site	InterPro	0.000110728	0.00285547
panicle	IPR008928	Six-hairpin glycosidase-like	InterPro	0.000113147	0.00288648
panicle	IPR012946	X8	InterPro	0.000150583	0.00364549
panicle	IPR020683	Ankyrin repeat-containing domain	InterPro	0.0001743	0.00407416
panicle	IPR017442	Serine/threonine-protein kinase-like domain	InterPro	0.000238521	0.00516795
panicle	IPR022364	F-box domain, Skp2-like	InterPro	0.000294835	0.00621773
panicle	GO:0016043	cellular component organization	biological_process	0.00148307	0.0173193
panicle	map04075	plant hormone signal transduction	kegg_pathway	0.00105411	0.018664
panicle	IPR020635	Tyrosine-protein kinase, catalytic domain	InterPro	0.00118956	0.0197359
panicle	IPR004333	Transcription factor, SBP-box	InterPro	0.00122207	0.0200649
panicle	IPR000719	Protein kinase, catalytic domain	InterPro	0.00134213	0.0215879
panicle	GO:0016798	hydrolase activity, acting on glycosyl bonds	molecular_function	0.00198005	0.022055
panicle	GO:0065003	macromolecular complex assembly	biological_process	0.00197934	0.022055
panicle	GO:0022607	cellular component assembly	biological_process	0.00208796	0.0230689
panicle	IPR006121	Heavy metal transport/detoxification protein	InterPro	0.00146408	0.0231572
panicle	IPR001087	Lipase, GDSL	InterPro	0.00149698	0.0235204
panicle	IPR002290	Serine/threonine-protein kinase domain	InterPro	0.00153016	0.0238536
panicle	IPR012392	Very-long-chain 3-ketoacyl-CoA synthase	InterPro	0.00178625	0.0267946
panicle	GO:0004553	hydrolase activity, hydrolyzing O-glycosyl compounds	molecular_function	0.00274805	0.0287354
panicle	GO:0043933	macromolecular complex subunit organization	biological_process	0.00277208	0.0288395
panicle	LIPAS-PWY	triacylglycerol degradation	oryzacyc_pathway	0.000597628	0.0288874
panicle	IPR019734	Tetratricopeptide repeat	InterPro	0.00220377	0.0308463
panicle	IPR013747	3-Oxoacyl-[acyl-carrier-protein (ACP)] synthase III C-terminal	InterPro	0.00223928	0.0312511
panicle	IPR011009	Protein kinase-like domain	InterPro	0.00235637	0.0325028
panicle	IPR013026	Tetratricopeptide repeat-containing	InterPro	0.00293031	0.0379899
panicle	IPR001356	Homeobox	InterPro	0.00298668	0.0383021
panicle	IPR013601	FAE1/Type III polyketide synthase-like protein	InterPro	0.00334398	0.0413207
panicle	Leaf shape,Others	Leaf shape,Others	Tos17 mutant phenotype	0.0453314	0.567709
pollen	IPR002885	Pentatricopeptide repeat	InterPro	4.4278e-12	8.08074e-10
pollen	GO:0016817	hydrolase activity, acting on acid anhydrides	molecular_function	7.10111e-11	7.46344e-09
pollen	GO:0016818	hydrolase activity, acting on acid anhydrides, in phosphorus-containing anhydrides	molecular_function	9.66712e-11	9.90638e-09
pollen	GO:0017111	nucleoside-triphosphatase activity	molecular_function	1.07609e-10	1.07582e-08
pollen	GO:0016462	pyrophosphatase activity	molecular_function	1.60987e-10	1.57116e-08
pollen	GO:0004386	helicase activity	molecular_function	3.20459e-10	2.98537e-08
pollen	IPR001650	DNA/RNA helicase, C-terminal	InterPro	2.1857e-10	3.24099e-08
pollen	IPR011011	Zinc finger, FYVE/PHD-type	InterPro	8.26187e-10	1.03165e-07
pollen	IPR014001	DEAD-like helicase, N-terminal	InterPro	1.76116e-09	2.14275e-07
pollen	IPR014021	Helicase, superfamily 1/2, ATP-binding domain	InterPro	2.46602e-09	2.85396e-07
pollen	GO:0042578	phosphoric ester hydrolase activity	molecular_function	3.63644e-09	3.10537e-07
pollen	IPR000330	SNF2-related	InterPro	3.75374e-09	4.04806e-07
pollen	GO:0016791	phosphatase activity	molecular_function	4.97593e-09	4.16252e-07
pollen	GO:0004721	phosphoprotein phosphatase activity	molecular_function	6.51898e-09	5.34426e-07
pollen	IPR022364	F-box domain, Skp2-like	InterPro	7.89523e-09	8.1441e-07
pollen	PWY-3781	aerobic respiration (cytochrome c)	oryzacyc_pathway	8.8511e-09	1.92364e-06
pollen	IPR001932	Protein phosphatase 2C-related	InterPro	2.74565e-08	2.37434e-06
pollen	IPR014045	Protein phosphatase 2C, N-terminal	InterPro	2.99421e-08	2.49255e-06
pollen	IPR015655	Protein phosphatase 2C	InterPro	4.40555e-08	3.42694e-06
pollen	GO:0016311	dephosphorylation	biological_process	5.19317e-08	3.80121e-06
pollen	IPR001965	Zinc finger, PHD-type	InterPro	9.31209e-08	6.69483e-06
pollen	GO:0006470	protein dephosphorylation	biological_process	1.48223e-07	9.34716e-06
pollen	GO:0006796	phosphate-containing compound metabolic process	biological_process	1.80215e-07	1.10254e-05
pollen	GO:0006793	phosphorus metabolic process	biological_process	1.80215e-07	1.10254e-05
pollen	IPR001810	F-box domain, cyclin-like	InterPro	2.61577e-07	1.72386e-05
pollen	GO:0006464	cellular protein modification process	biological_process	7.05345e-07	3.75482e-05
pollen	GO:0005083	small GTPase regulator activity	molecular_function	8.94059e-07	4.52438e-05
pollen	GO:0007154	cell communication	biological_process	1.0144e-06	5.07078e-05
pollen	IPR000222	Protein phosphatase 2C, manganese/magnesium aspartate binding site	InterPro	9.78246e-07	5.27475e-05
pollen	map00500	starch and sucrose metabolism	kegg_pathway	1.76842e-06	6.65367e-05
pollen	GO:0010646	regulation of cell communication	biological_process	1.6735e-06	7.62185e-05
pollen	GO:0009966	regulation of signal transduction	biological_process	1.6735e-06	7.62185e-05
pollen	GO:0023051	regulation of signaling	biological_process	1.6735e-06	7.62185e-05
pollen	GO:0016772	transferase activity, transferring phosphorus-containing groups	molecular_function	1.78778e-06	8.00019e-05
pollen	GO:0030695	GTPase regulator activity	molecular_function	1.7956e-06	8.00019e-05
pollen	GO:0043412	macromolecule modification	biological_process	2.03953e-06	8.98928e-05
pollen	GO:0023052	signaling	biological_process	2.0859e-06	9.09584e-05
pollen	IPR019787	Zinc finger, PHD-finger	InterPro	2.15794e-06	9.75185e-05
pollen	GO:0043087	regulation of GTPase activity	biological_process	2.44878e-06	0.000101229
pollen	GO:0050790	regulation of catalytic activity	biological_process	2.71401e-06	0.000106307
pollen	GO:0032318	regulation of Ras GTPase activity	biological_process	2.72315e-06	0.000106307
pollen	GO:0065009	regulation of molecular function	biological_process	3.14312e-06	0.000110689
pollen	GO:0007265	Ras protein signal transduction	biological_process	3.13448e-06	0.000110689
pollen	GO:0051336	regulation of hydrolase activity	biological_process	3.13448e-06	0.000110689
pollen	GO:0046578	regulation of Ras protein signal transduction	biological_process	3.13448e-06	0.000110689
pollen	GO:0051056	regulation of small GTPase mediated signal transduction	biological_process	3.13448e-06	0.000110689
pollen	IPR001394	Peptidase C19, ubiquitin carboxyl-terminal hydrolase 2	InterPro	3.0067e-06	0.000129698
pollen	GO:0005096	GTPase activator activity	molecular_function	4.57897e-06	0.000144379
pollen	GO:0016788	hydrolase activity, acting on ester bonds	molecular_function	4.93129e-06	0.0001543
pollen	GO:0008287	protein serine/threonine phosphatase complex	cellular_component	5.03008e-06	0.000156199
pollen	GO:0004722	protein serine/threonine phosphatase activity	molecular_function	5.24225e-06	0.000161564
pollen	GO:0042623	ATPase activity, coupled	molecular_function	5.60222e-06	0.000171369
pollen	GO:0005975	carbohydrate metabolic process	biological_process	7.7074e-06	0.00021788
pollen	IPR018029	C2 membrane targeting protein	InterPro	6.56447e-06	0.000257425
pollen	IPR011046	WD40 repeat-like-containing domain	InterPro	6.76761e-06	0.000263216
pollen	GO:0060589	nucleoside-triphosphatase regulator activity	molecular_function	1.13713e-05	0.000291317
pollen	GO:0016301	kinase activity	molecular_function	1.27686e-05	0.000316441
pollen	GO:0016887	ATPase activity	molecular_function	1.26406e-05	0.000316441
pollen	IPR015943	WD40/YVTN repeat-like-containing domain	InterPro	8.70187e-06	0.000325121
pollen	IPR011009	Protein kinase-like domain	InterPro	9.04234e-06	0.000335202
pollen	IPR002290	Serine/threonine-protein kinase domain	InterPro	9.71298e-06	0.000352934
pollen	GO:0008047	enzyme activator activity	molecular_function	1.49395e-05	0.000362348
pollen	IPR001680	WD40 repeat	InterPro	1.02415e-05	0.000362656
pollen	GO:0043687	post-translational protein modification	biological_process	1.96813e-05	0.000474551
pollen	IPR019781	WD40 repeat, subgroup	InterPro	1.43942e-05	0.00049137
pollen	GO:0007242	intracellular signal transduction	biological_process	2.07082e-05	0.000496391
pollen	GO:0007165	signal transduction	biological_process	2.52256e-05	0.000587498
pollen	IPR020635	Tyrosine-protein kinase, catalytic domain	InterPro	1.83402e-05	0.000596056
pollen	GO:0008270	zinc ion binding	molecular_function	3.0575e-05	0.00070015
pollen	GO:0007264	small GTPase mediated signal transduction	biological_process	3.60353e-05	0.000802764
pollen	GO:0015075	ion transmembrane transporter activity	molecular_function	3.82132e-05	0.000846679
pollen	GO:0016773	phosphotransferase activity, alcohol group as acceptor	molecular_function	4.0186e-05	0.000885605
pollen	IPR017907	Zinc finger, RING-type, conserved site	InterPro	3.13016e-05	0.000958232
pollen	IPR000719	Protein kinase, catalytic domain	InterPro	3.2552e-05	0.000990123
pollen	GO:0051179	localization	biological_process	4.60664e-05	0.00100976
pollen	IPR018957	Zinc finger, C3HC4 RING-type	InterPro	4.02733e-05	0.00117961
pollen	IPR000008	C2 calcium-dependent membrane targeting	InterPro	4.14095e-05	0.00120545
pollen	IPR008271	Serine/threonine-protein kinase, active site	InterPro	4.25792e-05	0.0012171
pollen	IPR022059	Protein of unknown function DUF3615	InterPro	5.50744e-05	0.00151935
pollen	IPR008973	C2 calcium/lipid-binding domain, CaLB	InterPro	5.64671e-05	0.00154877
pollen	IPR018200	Peptidase C19, ubiquitin carboxyl-terminal hydrolase 2, conserved site	InterPro	5.73701e-05	0.00156449
pollen	GO:0004221	ubiquitin thiolesterase activity	molecular_function	7.96772e-05	0.00164948
pollen	GO:0006261	DNA-dependent DNA replication	biological_process	7.9485e-05	0.00164948
pollen	GO:0022857	transmembrane transporter activity	molecular_function	9.98385e-05	0.00202593
pollen	GO:0044428	nuclear part	cellular_component	0.000113355	0.00228887
pollen	IPR017986	WD40-repeat-containing domain	InterPro	9.27199e-05	0.00241734
pollen	GO:0006810	transport	biological_process	0.00013519	0.00266416
pollen	GO:0051234	establishment of localization	biological_process	0.00013519	0.00266416
pollen	GO:0022891	substrate-specific transmembrane transporter activity	molecular_function	0.000134464	0.00266416
pollen	GO:0043234	protein complex	cellular_component	0.000137701	0.00269114
pollen	GO:0043566	structure-specific DNA binding	molecular_function	0.000137872	0.00269114
pollen	GO:0016790	thiolester hydrolase activity	molecular_function	0.000139817	0.00271617
pollen	GO:0006644	phospholipid metabolic process	biological_process	0.000144897	0.00278842
pollen	GO:0023060	signal transmission	biological_process	0.000151104	0.00283132
pollen	GO:0023046	signaling	biological_process	0.000151104	0.00283132
pollen	IPR019782	WD40 repeat 2	InterPro	0.000119435	0.00301445
pollen	GO:0016020	membrane	cellular_component	0.000165612	0.00305786
pollen	IPR001164	Arf GTPase activating protein	InterPro	0.000131221	0.00325992
pollen	GO:0046486	glycerolipid metabolic process	biological_process	0.00018189	0.00329898
pollen	GO:0006650	glycerophospholipid metabolic process	biological_process	0.00018189	0.00329898
pollen	IPR019786	Zinc finger, PHD-type, conserved site	InterPro	0.00015153	0.00364979
pollen	IPR001841	Zinc finger, RING-type	InterPro	0.000155121	0.00371743
pollen	GO:0016310	phosphorylation	biological_process	0.000228568	0.00385556
pollen	IPR019775	WD40 repeat, conserved site	InterPro	0.000165093	0.0039365
pollen	IPR004320	Protein of unknown function DUF241, plant	InterPro	0.000177116	0.00411968
pollen	IPR003140	Phospholipase/carboxylesterase	InterPro	0.00019175	0.00433264
pollen	GO:0008060	ARF GTPase activator activity	molecular_function	0.00027259	0.00445159
pollen	GO:0032312	regulation of ARF GTPase activity	biological_process	0.00027259	0.00445159
pollen	IPR017442	Serine/threonine-protein kinase-like domain	InterPro	0.000225907	0.00494982
pollen	GO:0019637	organophosphate metabolic process	biological_process	0.000350297	0.00545958
pollen	IPR017441	Protein kinase, ATP binding site	InterPro	0.000260794	0.00557419
pollen	map00520	amino sugar and nucleotide sugar metabolism	kegg_pathway	0.000267207	0.00618688
pollen	GO:0005667	transcription factor complex	cellular_component	0.00044365	0.00663694
pollen	IPR000195	RabGAP/TBC	InterPro	0.000329115	0.00684935
pollen	IPR003616	Post-SET domain	InterPro	0.000329115	0.00684935
pollen	GO:0005216	ion channel activity	molecular_function	0.000488581	0.00710175
pollen	GO:0022803	passive transmembrane transporter activity	molecular_function	0.000488581	0.00710175
pollen	GO:0022838	substrate-specific channel activity	molecular_function	0.000488581	0.00710175
pollen	GO:0015267	channel activity	molecular_function	0.000488581	0.00710175
pollen	GO:0004674	protein serine/threonine kinase activity	molecular_function	0.00049503	0.00717007
pollen	GO:0022892	substrate-specific transporter activity	molecular_function	0.000497104	0.00717476
pollen	GO:0008654	phospholipid biosynthetic process	biological_process	0.000563909	0.00788895
pollen	IPR002182	NB-ARC	InterPro	0.000442219	0.00870676
pollen	GO:0032012	regulation of ARF protein signal transduction	biological_process	0.000643728	0.00876624
pollen	GO:0032482	Rab protein signal transduction	biological_process	0.000643728	0.00876624
pollen	GO:0032313	regulation of Rab GTPase activity	biological_process	0.000643728	0.00876624
pollen	GO:0032011	ARF protein signal transduction	biological_process	0.000643728	0.00876624
pollen	GO:0005099	Ras GTPase activator activity	molecular_function	0.000643728	0.00876624
pollen	GO:0005097	Rab GTPase activator activity	molecular_function	0.000643728	0.00876624
pollen	GO:0032483	regulation of Rab protein signal transduction	biological_process	0.000643728	0.00876624
pollen	map03440	homologous recombination	kegg_pathway	0.000409982	0.00881462
pollen	GO:0004713	protein tyrosine kinase activity	molecular_function	0.00076955	0.0101754
pollen	IPR008942	ENTH/VHS	InterPro	0.000568181	0.0106985
pollen	GO:0070035	purine NTP-dependent helicase activity	molecular_function	0.000859767	0.0112594
pollen	GO:0008026	ATP-dependent helicase activity	molecular_function	0.000859767	0.0112594
pollen	IPR000767	Disease resistance protein	InterPro	0.000608571	0.01128
pollen	GO:0044255	cellular lipid metabolic process	biological_process	0.000882238	0.0115169
pollen	GO:0009056	catabolic process	biological_process	0.000905118	0.011778
pollen	GO:0016051	carbohydrate biosynthetic process	biological_process	0.000911364	0.0118218
pollen	GO:0005654	nucleoplasm	cellular_component	0.000927547	0.011956
pollen	GO:0044451	nucleoplasm part	cellular_component	0.000927547	0.011956
pollen	IPR001206	Diacylglycerol kinase, catalytic domain	InterPro	0.00065075	0.0119682
pollen	IPR008521	Protein of unknown function DUF803	InterPro	0.000660696	0.0120577
pollen	IPR006204	GHMP kinase	InterPro	0.000660696	0.0120577
pollen	GO:0005215	transporter activity	molecular_function	0.000973976	0.0124577
pollen	GO:0044262	cellular carbohydrate metabolic process	biological_process	0.00109432	0.0136341
pollen	GO:0022836	gated channel activity	molecular_function	0.00110373	0.0137097
pollen	IPR006553	Leucine-rich repeat, cysteine-containing subtype	InterPro	0.000782698	0.0139098
pollen	GO:0022804	active transmembrane transporter activity	molecular_function	0.00120672	0.0148539
pollen	IPR018249	EF-HAND 2	InterPro	0.000859091	0.015042
pollen	GO:0006270	DNA replication initiation	biological_process	0.00127487	0.0154225
pollen	GO:0031981	nuclear lumen	cellular_component	0.00129843	0.0156538
pollen	IPR001214	SET domain	InterPro	0.000944808	0.0162432
pollen	GO:0012501	programmed cell death	biological_process	0.00140705	0.0167174
pollen	GO:0006915	apoptotic process	biological_process	0.00140705	0.0167174
pollen	GO:0016192	vesicle-mediated transport	biological_process	0.00147172	0.0172998
pollen	IPR011545	DNA/RNA helicase, DEAD/DEAH box type, N-terminal	InterPro	0.0010777	0.0182631
pollen	IPR011992	EF-hand-like domain	InterPro	0.00113911	0.019167
pollen	IPR001849	Pleckstrin homology	InterPro	0.00114648	0.0192228
pollen	map04144	endocytosis	kegg_pathway	0.00129652	0.0195126
pollen	GO:0008324	cation transmembrane transporter activity	molecular_function	0.00171199	0.0196568
pollen	IPR018501	DDT domain superfamily	InterPro	0.00121809	0.0200649
pollen	IPR000756	Diacylglycerol kinase, accessory domain	InterPro	0.00121809	0.0200649
pollen	GO:0006974	response to DNA damage stimulus	biological_process	0.00182718	0.0207926
pollen	IPR001607	Zinc finger, UBP-type	InterPro	0.00128605	0.0208983
pollen	GO:0033554	cellular response to stress	biological_process	0.00206957	0.0229274
pollen	GO:0016265	death	biological_process	0.00235145	0.024906
pollen	GO:0008219	cell death	biological_process	0.00235145	0.024906
pollen	GO:0008094	DNA-dependent ATPase activity	molecular_function	0.00233658	0.024906
pollen	GO:0061024	membrane organization	biological_process	0.00233658	0.024906
pollen	GO:0016044	cellular membrane organization	biological_process	0.00233658	0.024906
pollen	GO:0043085	positive regulation of catalytic activity	biological_process	0.00234677	0.024906
pollen	GO:0044093	positive regulation of molecular function	biological_process	0.00234677	0.024906
pollen	IPR014729	Rossmann-like alpha/beta/alpha sandwich fold	InterPro	0.00167111	0.0254918
pollen	IPR019378	GDP-fucose protein O-fucosyltransferase	InterPro	0.00185895	0.0272932
pollen	IPR011993	Pleckstrin homology-type	InterPro	0.00185895	0.0272932
pollen	IPR000340	Dual specificity phosphatase, catalytic domain	InterPro	0.00185053	0.0272932
pollen	IPR013809	Epsin-like, N-terminal	InterPro	0.00185053	0.0272932
pollen	IPR020422	Dual specificity phosphatase, subgroup, catalytic domain	InterPro	0.00185053	0.0272932
pollen	GO:0016043	cellular component organization	biological_process	0.00262809	0.0276929
pollen	GO:0006259	DNA metabolic process	biological_process	0.00268315	0.0281285
pollen	PWY-7039	phosphatidate metabolism, as a signaling molecule	oryzacyc_pathway	0.000620282	0.0288874
pollen	PWY-6724	starch degradation II	oryzacyc_pathway	0.000536079	0.0288874
pollen	IPR000504	RNA recognition motif, RNP-1	InterPro	0.00209785	0.0296445
pollen	IPR001371	Glycoside hydrolase, family 14B, plant	InterPro	0.00209917	0.0296445
pollen	GO:0044248	cellular catabolic process	biological_process	0.00293362	0.0304428
pollen	IPR013129	Transcription factor jumonji	InterPro	0.00228454	0.0317893
pollen	IPR016130	Protein-tyrosine phosphatase, active site	InterPro	0.00232297	0.0321355
pollen	IPR000387	Dual-specific/protein-tyrosine phosphatase, conserved region	InterPro	0.00232297	0.0321355
pollen	GO:0051716	cellular response to stimulus	biological_process	0.00312917	0.0323085
pollen	IPR002495	Glycosyl transferase, family 8	InterPro	0.00250278	0.0344223
pollen	IPR002048	Calcium-binding EF-hand	InterPro	0.0025239	0.0345523
pollen	IPR001079	Galectin, carbohydrate recognition domain	InterPro	0.0025319	0.0345523
pollen	IPR006153	Cation/H+ exchanger	InterPro	0.00258197	0.0347067
pollen	GO:0006281	DNA repair	biological_process	0.00355652	0.0365368
pollen	GO:0005509	calcium ion binding	molecular_function	0.0036094	0.0369873
pollen	GO:0006629	lipid metabolic process	biological_process	0.00368487	0.0372945
pollen	IPR001736	Phospholipase D/Transphosphatidylase	InterPro	0.00296086	0.0382814
pollen	GO:0006468	protein phosphorylation	biological_process	0.00386926	0.0386831
pollen	GO:0003779	actin binding	molecular_function	0.00386209	0.0386831
pollen	IPR001623	Heat shock protein DnaJ, N-terminal	InterPro	0.00312378	0.039748
pollen	GO:0004672	protein kinase activity	molecular_function	0.00404237	0.0400233
pollen	IPR008928	Six-hairpin glycosidase-like	InterPro	0.00334246	0.0413207
pollen	IPR004148	BAR	InterPro	0.00330934	0.0413207
pollen	IPR018238	Glycoside hydrolase, family 14, conserved site	InterPro	0.00330934	0.0413207
pollen	IPR001554	Glycoside hydrolase, family 14	InterPro	0.00347651	0.0425155
pollen	IPR000432	DNA mismatch repair protein MutS, C-terminal	InterPro	0.00347651	0.0425155
pollen	IPR018247	EF-Hand 1, calcium-binding site	InterPro	0.00363144	0.0440696
pollen	GO:0006090	pyruvate metabolic process	biological_process	0.004498	0.0441084
pollen	IPR004182	GRAM	InterPro	0.00377619	0.0453621
pollen	IPR015679	Phospholipase D	InterPro	0.00377619	0.0453621
pollen	GO:0015291	secondary active transmembrane transporter activity	molecular_function	0.0048614	0.047445
pollen	GO:0008092	cytoskeletal protein binding	molecular_function	0.00490658	0.0477721
pollen	Growth,Abnormal shoot	Growth,Abnormal shoot	Tos17 mutant phenotype	0.0258169	0.484157
pollen	Leaf color,Stripe	Leaf color,Stripe	Tos17 mutant phenotype	0.0219172	0.484157
pollen	Leaf shape,Withering	Leaf shape,Withering	Tos17 mutant phenotype	0.00349978	0.484157
pollen	Leaf shape,Narrow leaf	Leaf shape,Narrow leaf	Tos17 mutant phenotype	0.0146132	0.484157
pollen	Sterility,Sterile	Sterility,Sterile	Tos17 mutant phenotype	0.0290677	0.489768
pollen	Leaf color,Deep green leaf	Leaf color,Deep green leaf	Tos17 mutant phenotype	0.0317116	0.489768
pollen	Seed,Small grain	Seed,Small grain	Tos17 mutant phenotype	0.0359565	0.526101
root	IPR000823	Plant peroxidase	InterPro	7.01629e-24	4.75604e-21
root	IPR019794	Peroxidase, active site	InterPro	9.05046e-24	5.36805e-21
root	IPR019793	Peroxidases heam-ligand binding site	InterPro	2.30392e-23	1.21468e-20
root	IPR002016	Haem peroxidase, plant/fungal/bacterial	InterPro	1.27431e-22	6.0466e-20
root	IPR010255	Haem peroxidase	InterPro	1.53103e-22	6.60432e-20
root	GO:0020037	heme binding	molecular_function	4.52408e-19	1.42648e-16
root	GO:0046906	tetrapyrrole binding	molecular_function	7.99611e-19	2.18507e-16
root	GO:0005506	iron ion binding	molecular_function	8.01515e-18	2.05338e-15
root	GO:0006950	response to stress	biological_process	4.70919e-17	9.65148e-15
root	GO:0016684	oxidoreductase activity, acting on peroxide as acceptor	molecular_function	3.55256e-16	6.61907e-14
root	GO:0004601	peroxidase activity	molecular_function	3.55256e-16	6.61907e-14
root	GO:0005576	extracellular region	cellular_component	4.91063e-16	8.75161e-14
root	IPR008271	Serine/threonine-protein kinase, active site	InterPro	2.54071e-16	9.27358e-14
root	GO:0006979	response to oxidative stress	biological_process	5.55534e-16	9.48806e-14
root	GO:0016209	antioxidant activity	molecular_function	7.75604e-16	1.27168e-13
root	PWY-5461	betanidin degradation	oryzacyc_pathway	5.49382e-16	3.58197e-13
root	GO:0050896	response to stimulus	biological_process	6.02927e-15	8.82642e-13
root	GO:0006118	electron transport	biological_process	1.83986e-14	2.60054e-12
root	IPR002290	Serine/threonine-protein kinase domain	InterPro	2.43052e-14	7.25288e-12
root	IPR020635	Tyrosine-protein kinase, catalytic domain	InterPro	2.44565e-14	7.25288e-12
root	IPR019780	Germin, manganese binding site	InterPro	6.78302e-14	1.89326e-11
root	IPR000719	Protein kinase, catalytic domain	InterPro	8.37182e-14	2.13237e-11
root	IPR001929	Germin	InterPro	3.16223e-13	7.14514e-11
root	map00940	phenylpropanoid biosynthesis	kegg_pathway	5.10443e-13	7.68217e-11
root	IPR000767	Disease resistance protein	InterPro	4.7671e-13	1.02818e-10
root	IPR011009	Protein kinase-like domain	InterPro	6.83016e-13	1.40909e-10
root	IPR017442	Serine/threonine-protein kinase-like domain	InterPro	1.13204e-12	2.23814e-10
root	IPR002182	NB-ARC	InterPro	1.65653e-12	3.14409e-10
root	IPR017441	Protein kinase, ATP binding site	InterPro	4.93345e-12	8.67008e-10
root	GO:0042221	response to chemical stimulus	biological_process	3.99897e-11	4.68337e-09
root	GO:0016491	oxidoreductase activity	molecular_function	4.14307e-11	4.71735e-09
root	GO:0048046	apoplast	cellular_component	4.47264e-11	4.95496e-09
root	map00360	phenylalanine metabolism	kegg_pathway	1.57179e-10	1.18277e-08
root	IPR006045	Cupin 1	InterPro	1.2847e-10	2.10204e-08
root	IPR001128	Cytochrome P450	InterPro	1.74001e-10	2.75211e-08
root	IPR002401	Cytochrome P450, E-class, group I	InterPro	2.09075e-10	3.20019e-08
root	IPR008972	Cupredoxin	InterPro	3.08655e-10	4.43809e-08
root	IPR014710	RmlC-like jelly roll fold	InterPro	4.01559e-10	5.29278e-08
root	IPR011051	Cupin, RmlC-type	InterPro	5.49246e-10	7.04371e-08
root	GO:0030145	manganese ion binding	molecular_function	2.61799e-09	2.28322e-07
root	IPR017972	Cytochrome P450, conserved site	InterPro	1.15897e-08	1.14569e-06
root	GO:0006952	defense response	biological_process	2.1703e-08	1.6785e-06
root	GO:0045735	nutrient reservoir activity	molecular_function	4.00448e-08	2.98443e-06
root	GO:0005529	carbohydrate binding	molecular_function	7.07171e-08	4.91304e-06
root	DETOX1-PWY	superoxide radicals degradation	oryzacyc_pathway	3.3367e-08	5.43881e-06
root	GO:0030246	carbohydrate binding	molecular_function	8.87086e-08	6.06028e-06
root	GO:0005507	copper ion binding	molecular_function	9.43926e-08	6.34287e-06
root	IPR001480	Curculin-like (mannose-binding) lectin	InterPro	1.33542e-07	9.18343e-06
root	IPR008985	Concanavalin A-like lectin/glucanase	InterPro	1.86891e-07	1.26685e-05
root	IPR014476	Predicted AT-hook DNA-binding	InterPro	3.34057e-07	2.08566e-05
root	GO:0004674	protein serine/threonine kinase activity	molecular_function	4.19761e-07	2.42338e-05
root	GO:0004713	protein tyrosine kinase activity	molecular_function	4.81943e-07	2.70614e-05
root	GO:0016265	death	biological_process	5.46564e-07	2.94957e-05
root	GO:0008219	cell death	biological_process	5.46564e-07	2.94957e-05
root	IPR007118	Expansin/Lol pI	InterPro	5.06323e-07	3.04114e-05
root	GO:0012501	programmed cell death	biological_process	7.74e-07	3.96578e-05
root	GO:0006915	apoptotic process	biological_process	7.74e-07	3.96578e-05
root	IPR003657	DNA-binding WRKY	InterPro	6.82325e-07	4.04704e-05
root	IPR001117	Multicopper oxidase, type 1	InterPro	7.6676e-07	4.43692e-05
root	IPR009009	Barwin-related endoglucanase	InterPro	8.06509e-07	4.61071e-05
root	IPR011706	Multicopper oxidase, type 2	InterPro	9.07113e-07	5.06382e-05
root	IPR011707	Multicopper oxidase, type 3	InterPro	9.07113e-07	5.06382e-05
root	IPR004265	Plant disease resistance response protein	InterPro	1.05656e-06	5.57043e-05
root	IPR013320	Concanavalin A-like lectin/glucanase, subgroup	InterPro	1.19032e-06	6.13269e-05
root	IPR014734	Pollen allergen, N-terminal	InterPro	1.21491e-06	6.13269e-05
root	IPR007112	Expansin 45, endoglucanase-like	InterPro	1.21491e-06	6.13269e-05
root	IPR005175	Protein of unknown function DUF296	InterPro	1.50651e-06	7.14838e-05
root	IPR005132	Rare lipoprotein A	InterPro	1.59529e-06	7.49472e-05
root	IPR004045	Glutathione S-transferase, N-terminal	InterPro	1.89163e-06	8.63056e-05
root	IPR020846	Major facilitator superfamily	InterPro	2.23408e-06	0.000100007
root	GO:0004497	monooxygenase activity	molecular_function	2.55145e-06	0.000102533
root	IPR017933	Glutathione S-transferase/chloride channel, C-terminal	InterPro	2.66027e-06	0.000115807
root	IPR007117	Pollen allergen/expansin, C-terminal	InterPro	4.90794e-06	0.000204282
root	IPR002355	Multicopper oxidase, copper-binding site	InterPro	5.18899e-06	0.000214102
root	IPR010987	Glutathione S-transferase, C-terminal-like	InterPro	6.20482e-06	0.000245349
root	GO:0006468	protein phosphorylation	biological_process	1.03307e-05	0.000274098
root	GO:0004672	protein kinase activity	molecular_function	1.08115e-05	0.000278718
root	IPR000858	S-locus glycoprotein	InterPro	9.74379e-06	0.000352934
root	IPR013770	Plant lipid transfer protein/hydrophobic protein, helical domain	InterPro	1.06574e-05	0.000374589
root	IPR016196	Major facilitator superfamily, general substrate transporter	InterPro	1.22639e-05	0.000421683
root	IPR001220	Legume lectin, beta chain	InterPro	1.60154e-05	0.000530425
root	IPR003609	Apple-like	InterPro	1.91119e-05	0.000616911
root	GO:0071554	cell wall organization or biogenesis	biological_process	3.21427e-05	0.000731962
root	IPR004046	Glutathione S-transferase, C-terminal	InterPro	2.49533e-05	0.000768853
root	IPR000347	Plant metallothionein, family 15	InterPro	2.47939e-05	0.000768853
root	IPR013149	Alcohol dehydrogenase, C-terminal	InterPro	3.56921e-05	0.00105192
root	IPR003245	Plastocyanin-like	InterPro	4.20249e-05	0.00120854
root	IPR002963	Expansin	InterPro	4.29265e-05	0.00121968
root	GO:0000003	reproduction	biological_process	7.2675e-05	0.00153554
root	IPR002085	Alcohol dehydrogenase superfamily, zinc-containing	InterPro	6.05463e-05	0.00164167
root	map04075	plant hormone signal transduction	kegg_pathway	5.91493e-05	0.00178039
root	IPR000863	Sulfotransferase domain	InterPro	6.8836e-05	0.00183498
root	IPR019825	Legume lectin, beta chain, Mn/Ca-binding site	InterPro	6.8836e-05	0.00183498
root	GO:0043687	post-translational protein modification	biological_process	9.29069e-05	0.00189465
root	IPR003612	Plant lipid transfer protein/seed storage/trypsin-alpha amylase inhibitor	InterPro	7.98082e-05	0.00210561
root	IPR020843	Polyketide synthase, enoylreductase	InterPro	7.98758e-05	0.00210561
root	map01060	biosynthesis of secondary metabolites	kegg_pathway	8.78469e-05	0.00240381
root	GO:0016310	phosphorylation	biological_process	0.000133274	0.00266416
root	IPR001611	Leucine-rich repeat	InterPro	0.000112745	0.00288648
root	IPR011032	GroES-like	InterPro	0.000123558	0.00308569
root	GO:0016773	phosphotransferase activity, alcohol group as acceptor	molecular_function	0.000183002	0.00330451
root	IPR000742	EGF-like, type 3	InterPro	0.00013803	0.00337604
root	GO:0016301	kinase activity	molecular_function	0.00019541	0.0033804
root	GO:0009664	plant-type cell wall organization	biological_process	0.000234194	0.0039182
root	GO:0071669	plant-type cell wall organization or biogenesis	biological_process	0.000234194	0.0039182
root	IPR000923	Blue (type 1) copper domain	InterPro	0.000166649	0.00395374
root	IPR005828	General substrate transporter	InterPro	0.000172289	0.00404708
root	IPR016140	Bifunctional inhibitor/plant lipid transfer protein/seed storage	InterPro	0.00018059	0.00415971
root	IPR006210	EGF-like	InterPro	0.000190055	0.00433264
root	IPR001881	EGF-like calcium-binding	InterPro	0.000226367	0.00494982
root	IPR000169	Peptidase, cysteine peptidase active site	InterPro	0.000230653	0.0050204
root	GO:0010876	lipid localization	biological_process	0.000344369	0.00538767
root	GO:0006869	lipid transport	biological_process	0.000344369	0.00538767
root	IPR003663	Sugar/inositol transporter	InterPro	0.000283461	0.00600456
root	IPR017761	Laccase	InterPro	0.000307336	0.0064527
root	IPR009646	Root cap	InterPro	0.000334531	0.00690152
root	IPR001125	Recoverin	InterPro	0.000334531	0.00690152
root	IPR006459	Uncharacterised protein family UPF0497, trans-membrane plant subgroup	InterPro	0.00044171	0.00870676
root	IPR013091	EGF calcium-binding	InterPro	0.00050156	0.00971389
root	GO:0006464	cellular protein modification process	biological_process	0.000736452	0.00980103
root	IPR000425	Major intrinsic protein	InterPro	0.000541947	0.0104354
root	IPR013201	Proteinase inhibitor I29, cathepsin propeptide	InterPro	0.000555242	0.0104965
root	IPR000668	Peptidase C1A, papain C-terminal	InterPro	0.000555242	0.0104965
root	IPR003591	Leucine-rich repeat, typical subtype	InterPro	0.000597993	0.0112153
root	IPR012269	Aquaporin	InterPro	0.000616137	0.0113758
root	GO:0043412	macromolecule modification	biological_process	0.000951537	0.0122268
root	IPR013154	Alcohol dehydrogenase GroES-like	InterPro	0.000691143	0.0124222
root	GO:0006796	phosphate-containing compound metabolic process	biological_process	0.00102021	0.0128278
root	GO:0006793	phosphorus metabolic process	biological_process	0.00102021	0.0128278
root	IPR006702	Uncharacterised protein family UPF0497, trans-membrane plant	InterPro	0.000776731	0.0138556
root	IPR018097	EGF-like calcium-binding, conserved site	InterPro	0.000807419	0.0142424
root	IPR015495	Myb transcription factor	InterPro	0.000867707	0.015137
root	GO:0051704	multi-organism process	biological_process	0.00133265	0.0159724
root	GO:0008146	sulfotransferase activity	molecular_function	0.00152329	0.0177385
root	IPR000864	Proteinase inhibitor I13, potato inhibitor I	InterPro	0.00108156	0.0182634
root	GO:0004553	hydrolase activity, hydrolyzing O-glycosyl compounds	molecular_function	0.00159476	0.0184659
root	IPR013128	Peptidase C1A, papain	InterPro	0.00116847	0.0195224
root	IPR005829	Sugar transporter, conserved site	InterPro	0.00127241	0.0207779
root	IPR001229	Mannose-binding lectin	InterPro	0.00127426	0.0207779
root	GO:0048544	recognition of pollen	biological_process	0.00185372	0.0208175
root	GO:0009856	pollination	biological_process	0.00185372	0.0208175
root	GO:0009875	pollen-pistil interaction	biological_process	0.00185372	0.0208175
root	GO:0008037	cell recognition	biological_process	0.00185372	0.0208175
root	IPR011616	bZIP transcription factor, bZIP-1	InterPro	0.0014641	0.0231572
root	IPR008263	Glycoside hydrolase, family 16, active site	InterPro	0.00157327	0.0243959
root	IPR012335	Thioredoxin fold	InterPro	0.00161118	0.0247412
root	GO:0022414	reproductive process	biological_process	0.0022872	0.024906
root	GO:0004867	serine-type endopeptidase inhibitor activity	molecular_function	0.00234375	0.024906
root	IPR018244	Allergen V5/Tpx-1 related, conserved site	InterPro	0.00164625	0.0251983
root	IPR000152	EGF-type aspartate/asparagine hydroxylation site	InterPro	0.00179007	0.0267946
root	IPR005795	Major pollen allergen Lol pI	InterPro	0.0018694	0.0272932
root	IPR002641	Patatin	InterPro	0.0018694	0.0272932
root	IPR022357	Major intrinsic protein, conserved site	InterPro	0.00209227	0.0296445
root	IPR013227	PAN-2 domain	InterPro	0.00219047	0.030842
root	IPR004938	Xyloglucan fucosyltransferase	InterPro	0.00220199	0.0308463
root	IPR012336	Thioredoxin-like fold	InterPro	0.00253408	0.0345523
root	IPR000620	Protein of unknown function DUF6, transmembrane	InterPro	0.00256774	0.0346871
root	IPR002328	Alcohol dehydrogenase, zinc-containing, conserved site	InterPro	0.0025732	0.0346871
root	IPR016035	Acyl transferase/acyl hydrolase/lysophospholipase	InterPro	0.0025732	0.0346871
root	IPR004827	Basic-leucine zipper (bZIP) transcription factor	InterPro	0.00264654	0.0354741
root	IPR003480	Transferase	InterPro	0.00282089	0.0367723
root	IPR015880	Zinc finger, C2H2-like	InterPro	0.002814	0.0367723
root	IPR012416	Calmodulin binding protein-like	InterPro	0.00298518	0.0383021
root	IPR007612	Protein of unknown function DUF567	InterPro	0.00298518	0.0383021
root	IPR017930	HTH transcriptional regulator, Myb-type, DNA-binding	InterPro	0.00327966	0.0412784
root	IPR003014	PAN-1 domain	InterPro	0.00386465	0.0460747
root	IPR000877	Proteinase inhibitor I12, Bowman-Birk	InterPro	0.00386465	0.0460747
root	IPR000726	Glycoside hydrolase, family 19, catalytic	InterPro	0.00393972	0.0467462
root	map00591	linoleic acid metabolism	kegg_pathway	0.00348431	0.0476717
root	map00945	stilbenoid, diarylheptanoid and gingerol biosynthe	kegg_pathway	0.00348431	0.0476717
root	GO:0071555	cell wall organization	biological_process	0.00515095	0.0499142
root	Tillering,Low tillering	Tillering,Low tillering	Tos17 mutant phenotype	0.0439706	0.567709
shoot	GO:0015979	photosynthesis	biological_process	2.9719e-34	1.21818e-30
shoot	GO:0006091	generation of precursor metabolites and energy	biological_process	1.05579e-20	7.21279e-18
shoot	GO:0019684	photosynthesis, light reaction	biological_process	3.24904e-20	1.90254e-17
shoot	map00195	photosynthesis	kegg_pathway	4.89185e-19	1.47245e-16
shoot	GO:0009579	thylakoid	cellular_component	2.62909e-17	5.98701e-15
shoot	GO:0034357	photosynthetic membrane	cellular_component	9.3062e-16	1.42878e-13
shoot	IPR001344	Chlorophyll A-B binding protein	InterPro	1.24569e-14	4.222e-12
shoot	GO:0009521	photosystem	cellular_component	7.72975e-14	1.05614e-11
shoot	GO:0006118	electron transport	biological_process	8.99756e-13	1.18971e-10
shoot	GO:0009765	photosynthesis, light harvesting	biological_process	1.47743e-12	1.8925e-10
shoot	GO:0009536	plastid	cellular_component	5.29797e-12	6.58072e-10
shoot	GO:0016491	oxidoreductase activity	molecular_function	5.52462e-12	6.66042e-10
shoot	IPR016040	NAD(P)-binding domain	InterPro	1.52323e-11	2.58134e-09
shoot	PWY-101	photosynthesis light reactions	oryzacyc_pathway	2.08576e-11	6.79959e-09
shoot	GO:0009507	chloroplast	cellular_component	6.45094e-11	6.95853e-09
shoot	map00196	photosynthesis-antenna proteins	kegg_pathway	1.26784e-10	1.18277e-08
shoot	IPR013770	Plant lipid transfer protein/hydrophobic protein, helical domain	InterPro	3.8748e-10	5.25312e-08
shoot	GO:0032991	macromolecular complex	cellular_component	1.41636e-09	1.29015e-07
shoot	GO:0016829	lyase activity	molecular_function	1.90872e-09	1.70083e-07
shoot	IPR017972	Cytochrome P450, conserved site	InterPro	2.92745e-09	3.30732e-07
shoot	IPR008930	Terpenoid cylases/protein prenyltransferase alpha-alpha toroid	InterPro	3.03247e-09	3.34629e-07
shoot	IPR003612	Plant lipid transfer protein/seed storage/trypsin-alpha amylase inhibitor	InterPro	1.24145e-08	1.20218e-06
shoot	IPR000528	Plant lipid transfer protein/Par allergen	InterPro	1.93878e-08	1.80382e-06
shoot	IPR001128	Cytochrome P450	InterPro	2.04333e-08	1.86454e-06
shoot	map00630	glyoxylate and dicarboxylate metabolism	kegg_pathway	4.35603e-08	2.18527e-06
shoot	IPR003386	Lecithin:cholesterol acyltransferase	InterPro	2.75214e-08	2.37434e-06
shoot	map00710	carbon fixation in photosynthetic organisms	kegg_pathway	7.2452e-08	3.11544e-06
shoot	IPR002401	Cytochrome P450, E-class, group I	InterPro	4.30389e-08	3.42694e-06
shoot	IPR008949	Terpenoid synthase	InterPro	4.37201e-08	3.42694e-06
shoot	IPR016140	Bifunctional inhibitor/plant lipid transfer protein/seed storage	InterPro	5.94983e-08	4.55354e-06
shoot	GO:0044444	cytoplasmic part	cellular_component	6.52918e-08	4.61433e-06
shoot	IPR002213	UDP-glucuronosyl/UDP-glucosyltransferase	InterPro	6.79487e-08	5.03776e-06
shoot	GO:0010876	lipid localization	biological_process	1.16695e-07	7.59257e-06
shoot	GO:0006869	lipid transport	biological_process	1.16695e-07	7.59257e-06
shoot	CALVIN-PWY	Calvin-Benson-Bassham cycle	oryzacyc_pathway	7.03426e-08	9.17268e-06
shoot	GO:0044436	thylakoid part	cellular_component	1.45576e-07	9.32368e-06
shoot	GO:0016020	membrane	cellular_component	2.08251e-07	1.25532e-05
shoot	IPR000484	Photosynthetic reaction centre, L/M	InterPro	2.85845e-07	1.85799e-05
shoot	IPR005519	Acid phosphatase (Class B)	InterPro	3.08733e-07	1.97964e-05
shoot	IPR001087	Lipase, GDSL	InterPro	3.17119e-07	2.00631e-05
shoot	GO:0006119	oxidative phosphorylation	biological_process	4.09885e-07	2.40017e-05
shoot	GO:0043234	protein complex	cellular_component	4.67006e-07	2.65869e-05
shoot	GO:0004607	phosphatidylcholine-sterol O-acyltransferase activity	molecular_function	5.46883e-07	2.94957e-05
shoot	IPR001906	Terpene synthase-like	InterPro	5.00729e-07	3.04114e-05
shoot	IPR005630	Terpene synthase, metal-binding domain	InterPro	6.95434e-07	4.07387e-05
shoot	GO:0016747	transferase activity, transferring acyl groups other than amino-acyl groups	molecular_function	1.58649e-06	7.62185e-05
shoot	GO:0008415	transferase activity, transferring acyl groups	molecular_function	1.58649e-06	7.62185e-05
shoot	GO:0044425	membrane part	cellular_component	2.48818e-06	0.000101229
shoot	GO:0003735	structural constituent of ribosome	molecular_function	2.48647e-06	0.000101229
shoot	GO:0009523	photosystem II	cellular_component	2.48612e-06	0.000101229
shoot	GO:0005840	ribosome	cellular_component	2.60032e-06	0.000103482
shoot	IPR012392	Very-long-chain 3-ketoacyl-CoA synthase	InterPro	2.471e-06	0.000109579
shoot	GO:0008374	O-acyltransferase activity	molecular_function	3.14777e-06	0.000110689
shoot	GO:0005198	structural molecule activity	molecular_function	3.77432e-06	0.000129355
shoot	GO:0009522	photosystem I	cellular_component	4.04803e-06	0.000129355
shoot	GO:0009570	chloroplast stroma	cellular_component	4.07093e-06	0.000129355
shoot	GO:0016984	ribulose-bisphosphate carboxylase activity	molecular_function	4.07093e-06	0.000129355
shoot	GO:0015977	carbon fixation	biological_process	4.07093e-06	0.000129355
shoot	GO:0048492	ribulose bisphosphate carboxylase complex	cellular_component	4.07093e-06	0.000129355
shoot	GO:0009573	chloroplast ribulose bisphosphate carboxylase complex	cellular_component	4.07093e-06	0.000129355
shoot	GO:0071704	organic substance metabolic process	biological_process	4.07093e-06	0.000129355
shoot	GO:0009532	plastid stroma	cellular_component	4.07093e-06	0.000129355
shoot	GO:0016746	transferase activity, transferring acyl groups	molecular_function	6.56863e-06	0.00019232
shoot	IPR000932	Photosystem antenna protein-like	InterPro	5.63099e-06	0.000229497
shoot	GO:0005737	cytoplasm	cellular_component	1.05322e-05	0.000274977
shoot	GO:0055114	oxidation-reduction process	biological_process	1.28281e-05	0.000316441
shoot	GO:0022900	electron transport chain	biological_process	1.28281e-05	0.000316441
shoot	GO:0044434	chloroplast part	cellular_component	1.27852e-05	0.000316441
shoot	GO:0044435	plastid part	cellular_component	1.27852e-05	0.000316441
shoot	IPR014403	Vegetative storage protein/acid phosphatase	InterPro	8.60051e-06	0.000323884
shoot	IPR013601	FAE1/Type III polyketide synthase-like protein	InterPro	9.49282e-06	0.000349174
shoot	IPR016038	Thiolase-like, subgroup	InterPro	1.02322e-05	0.000362656
shoot	IPR017444	Ribulose bisphosphate carboxylase, large subunit, N-terminal	InterPro	1.51113e-05	0.000508532
shoot	IPR017443	Ribulose bisphosphate carboxylase, large subunit, ferrodoxin-like N-terminal	InterPro	1.51113e-05	0.000508532
shoot	IPR016039	Thiolase-like	InterPro	1.58581e-05	0.000529907
shoot	GO:0045156	electron transporter, transferring electrons within the cyclic electron transport pathway of photosynthesis activity	molecular_function	2.4311e-05	0.000569432
shoot	GO:0006629	lipid metabolic process	biological_process	2.632e-05	0.000609524
shoot	GO:0015994	chlorophyll metabolic process	biological_process	3.25947e-05	0.000738153
shoot	GO:0030529	ribonucleoprotein complex	cellular_component	3.5541e-05	0.00079608
shoot	IPR001763	Rhodanese-like	InterPro	3.41208e-05	0.0010247
shoot	GO:0015995	chlorophyll biosynthetic process	biological_process	5.23848e-05	0.00113611
shoot	GO:0006412	translation	biological_process	5.45661e-05	0.00117719
shoot	GO:0046906	tetrapyrrole binding	molecular_function	5.56709e-05	0.00119474
shoot	IPR013747	3-Oxoacyl-[acyl-carrier-protein (ACP)] synthase III C-terminal	InterPro	4.18605e-05	0.00120854
shoot	GO:0004497	monooxygenase activity	molecular_function	5.87293e-05	0.00124731
shoot	IPR002347	Glucose/ribitol dehydrogenase	InterPro	5.23692e-05	0.00145317
shoot	GO:0033013	tetrapyrrole metabolic process	biological_process	7.44601e-05	0.0015572
shoot	GO:0030076	light-harvesting complex	cellular_component	7.43456e-05	0.0015572
shoot	map00860	porphyrin and chlorophyll metabolism	kegg_pathway	5.79594e-05	0.00178039
shoot	IPR002123	Phospholipid/glycerol acyltransferase	InterPro	8.7985e-05	0.00230657
shoot	GO:0005506	iron ion binding	molecular_function	0.000148052	0.00283132
shoot	GO:0046483	heterocycle metabolic process	biological_process	0.000151962	0.00283132
shoot	GO:0033014	tetrapyrrole biosynthetic process	biological_process	0.000152943	0.00283671
shoot	IPR002198	Short-chain dehydrogenase/reductase SDR	InterPro	0.000119233	0.00301445
shoot	GO:0016469	proton-transporting two-sector ATPase complex	cellular_component	0.000181425	0.00329898
shoot	GO:0042440	pigment metabolic process	biological_process	0.000179775	0.00329898
shoot	GO:0009206	purine ribonucleoside triphosphate biosynthetic process	biological_process	0.000190712	0.00335507
shoot	GO:0009145	purine nucleoside triphosphate biosynthetic process	biological_process	0.000190712	0.00335507
shoot	GO:0009205	purine ribonucleoside triphosphate metabolic process	biological_process	0.000190712	0.00335507
shoot	GO:0009201	ribonucleoside triphosphate biosynthetic process	biological_process	0.000190712	0.00335507
shoot	GO:0009144	purine nucleoside triphosphate metabolic process	biological_process	0.000190712	0.00335507
shoot	GO:0009199	ribonucleoside triphosphate metabolic process	biological_process	0.000190712	0.00335507
shoot	IPR001750	NADH:ubiquinone/plastoquinone oxidoreductase	InterPro	0.000141366	0.00343992
shoot	GO:0044446	intracellular organelle part	cellular_component	0.000224903	0.00384115
shoot	GO:0044422	organelle part	cellular_component	0.000224903	0.00384115
shoot	GO:0009141	nucleoside triphosphate metabolic process	biological_process	0.000237849	0.00394713
shoot	GO:0009142	nucleoside triphosphate biosynthetic process	biological_process	0.000237849	0.00394713
shoot	IPR006041	Pollen Ole e 1 allergen/extensin	InterPro	0.000195788	0.00440291
shoot	IPR005867	Photosystem II reaction centre protein PsbA/D1	InterPro	0.000201324	0.00446394
shoot	IPR003359	Photosystem I assembly protein Ycf4	InterPro	0.000201324	0.00446394
shoot	IPR017486	Photosystem II, PsbB	InterPro	0.000201324	0.00446394
shoot	GO:0009538	photosystem I reaction center	cellular_component	0.000311011	0.00497982
shoot	GO:0046148	pigment biosynthetic process	biological_process	0.000366913	0.00567538
shoot	GO:0015992	proton transport	biological_process	0.000418933	0.00643149
shoot	GO:0006818	hydrogen transport	biological_process	0.000418933	0.00643149
shoot	GO:0050662	coenzyme binding	molecular_function	0.000434915	0.00661199
shoot	GO:0042716	plasma membrane-derived chromatophore	cellular_component	0.000438756	0.00661199
shoot	GO:0030077	plasma membrane light-harvesting complex	cellular_component	0.000438756	0.00661199
shoot	GO:0055085	transmembrane transport	biological_process	0.000453404	0.0067337
shoot	IPR017941	Rieske [2Fe-2S] iron-sulphur domain	InterPro	0.000341415	0.00698282
shoot	IPR020548	Fructose-1,6-bisphosphatase, active site	InterPro	0.00034655	0.00699736
shoot	IPR000894	Ribulose bisphosphate carboxylase, small chain	InterPro	0.00034655	0.00699736
shoot	IPR000685	Ribulose bisphosphate carboxylase, large subunit, C-terminal	InterPro	0.00034655	0.00699736
shoot	GO:0009654	oxygen evolving complex	cellular_component	0.000482419	0.00710175
shoot	GO:0006754	ATP biosynthetic process	biological_process	0.000518302	0.00735128
shoot	GO:0015986	ATP synthesis coupled proton transport	biological_process	0.000518302	0.00735128
shoot	GO:0034220	ion transmembrane transport	biological_process	0.000518302	0.00735128
shoot	GO:0015985	energy coupled proton transport, down electrochemical gradient	biological_process	0.000518302	0.00735128
shoot	GO:0046034	ATP metabolic process	biological_process	0.000518302	0.00735128
shoot	GO:0009055	electron carrier activity	molecular_function	0.000540362	0.00758542
shoot	IPR018118	ATPase, F1/A1 complex, alpha/beta subunit, N-terminal	InterPro	0.000438723	0.00870676
shoot	IPR016123	Mog1/PsbP, alpha/beta/alpha sandwich	InterPro	0.000438723	0.00870676
shoot	GO:0006778	porphyrin-containing compound metabolic process	biological_process	0.000696747	0.00933322
shoot	GO:0050136	NADH dehydrogenase (quinone) activity	molecular_function	0.000696747	0.00933322
shoot	GO:0016655	oxidoreductase activity, acting on NAD(P)H, quinone or similar compound as acceptor	molecular_function	0.000696747	0.00933322
shoot	GO:0003954	NADH dehydrogenase activity	molecular_function	0.000696747	0.00933322
shoot	GO:0008137	NADH dehydrogenase (ubiquinone) activity	molecular_function	0.000696747	0.00933322
shoot	GO:0008289	lipid binding	molecular_function	0.000700005	0.00934633
shoot	IPR001360	Glycoside hydrolase, family 1	InterPro	0.000490056	0.00952999
shoot	GO:0020037	heme binding	molecular_function	0.000751349	0.00996693
shoot	IPR012394	Aldehyde dehydrogenase NAD(P)-dependent	InterPro	0.000545414	0.0104354
shoot	IPR000146	Fructose-1,6-bisphosphatase	InterPro	0.000545414	0.0104354
shoot	IPR002683	Photosystem II oxygen evolving complex protein PsbP	InterPro	0.000554297	0.0104965
shoot	map01060	biosynthesis of secondary metabolites	kegg_pathway	0.000574857	0.010816
shoot	IPR003676	Auxin responsive SAUR protein	InterPro	0.000668588	0.012155
shoot	IPR016124	Mog1/PsbP/DUF1795, alpha/beta/alpha sandwich	InterPro	0.000689951	0.0124222
shoot	IPR004100	ATPase, F1/V1/A1 complex, alpha/beta subunit, N-terminal	InterPro	0.000689951	0.0124222
shoot	GO:0009150	purine ribonucleotide metabolic process	biological_process	0.000993196	0.0126041
shoot	GO:0009152	purine ribonucleotide biosynthetic process	biological_process	0.000993196	0.0126041
shoot	GO:0016651	oxidoreductase activity, acting on NAD(P)H	molecular_function	0.00101675	0.0128278
shoot	GO:0016830	carbon-carbon lyase activity	molecular_function	0.00102854	0.012893
shoot	GO:0044433	cytoplasmic vesicle part	cellular_component	0.00106729	0.0133379
shoot	GO:0031982	vesicle	cellular_component	0.00121944	0.0149208
shoot	GO:0031410	cytoplasmic vesicle	cellular_component	0.00121944	0.0149208
shoot	GO:0009260	ribonucleotide biosynthetic process	biological_process	0.00126981	0.0154225
shoot	GO:0009259	ribonucleotide metabolic process	biological_process	0.00126981	0.0154225
shoot	IPR001509	NAD-dependent epimerase/dehydratase	InterPro	0.000898439	0.0156157
shoot	GO:0042651	thylakoid membrane	cellular_component	0.00132919	0.0159724
shoot	GO:0046933	proton-transporting ATP synthase activity, rotational mechanism	molecular_function	0.00140654	0.0167174
shoot	GO:0006779	porphyrin-containing compound biosynthetic process	biological_process	0.00147076	0.0172998
shoot	IPR000793	ATPase, F1/V1/A1 complex, alpha/beta subunit, C-terminal	InterPro	0.00102883	0.0176238
shoot	GO:0006163	purine nucleotide metabolic process	biological_process	0.00160544	0.0184852
shoot	GO:0006164	purine nucleotide biosynthetic process	biological_process	0.00160544	0.0184852
shoot	GO:0048037	cofactor binding	molecular_function	0.00187701	0.0210215
shoot	IPR007658	Protein of unknown function DUF594	InterPro	0.00136939	0.0219518
shoot	GO:0050661	NADP binding	molecular_function	0.00199939	0.0222101
shoot	IPR000194	ATPase, alpha/beta subunit, nucleotide-binding domain	InterPro	0.00147006	0.0231743
shoot	IPR000589	Ribosomal protein S15	InterPro	0.00152964	0.0238536
shoot	GO:0043228	non-membrane-bounded organelle	cellular_component	0.00232777	0.024906
shoot	GO:0043232	intracellular non-membrane-bounded organelle	cellular_component	0.00232777	0.024906
shoot	GO:0016903	oxidoreductase activity, acting on the aldehyde or oxo group of donors	molecular_function	0.00231861	0.024906
shoot	IPR016162	Aldehyde dehydrogenase, N-terminal	InterPro	0.00173365	0.0261148
shoot	GO:0016168	chlorophyll binding	molecular_function	0.00264935	0.0278454
shoot	IPR010800	Glycine rich protein	InterPro	0.00200632	0.0286747
shoot	IPR007482	Protein-tyrosine phosphatase-like, PTPLA	InterPro	0.00200632	0.0286747
shoot	IPR009068	S15/NS1, RNA-binding	InterPro	0.00200632	0.0286747
shoot	IPR006843	Plastid lipid-associated protein/fibrillin	InterPro	0.00200632	0.0286747
shoot	IPR005722	ATPase, F1 complex, beta subunit	InterPro	0.00200632	0.0286747
shoot	IPR004262	Male sterility	InterPro	0.00200632	0.0286747
shoot	GO:0046961	proton-transporting ATPase activity, rotational mechanism	molecular_function	0.00276797	0.0288395
shoot	PWY-181	photorespiration	oryzacyc_pathway	0.000540386	0.0288874
shoot	IPR016161	Aldehyde/histidinol dehydrogenase	InterPro	0.00202829	0.0289017
shoot	LIPAS-PWY	triacylglycerol degradation	oryzacyc_pathway	0.000680819	0.0295929
shoot	IPR018215	Peptidase S14, ClpP, active site	InterPro	0.00256581	0.0346871
shoot	IPR008030	NmrA-like	InterPro	0.0027179	0.0361245
shoot	IPR015590	Aldehyde dehydrogenase	InterPro	0.0027179	0.0361245
shoot	GO:0009767	photosynthetic electron transport chain	biological_process	0.00363358	0.0370499
shoot	GO:0015103	inorganic anion transmembrane transporter activity	molecular_function	0.00363358	0.0370499
shoot	GO:0003993	acid phosphatase activity	molecular_function	0.00380864	0.0382638
shoot	IPR013830	Esterase, SGNH hydrolase-type	InterPro	0.00311636	0.039748
shoot	GO:0016758	transferase activity, transferring hexosyl groups	molecular_function	0.0039951	0.0398069
shoot	IPR016196	Major facilitator superfamily, general substrate transporter	InterPro	0.00322039	0.0407486
shoot	IPR007789	Protein of unknown function DUF688	InterPro	0.00321253	0.0407486
shoot	IPR020845	AMP-binding, conserved site	InterPro	0.00362343	0.0440696
shoot	GO:0018130	heterocycle biosynthetic process	biological_process	0.00452657	0.0442826
shoot	IPR000407	Nucleoside phosphatase GDA1/CD39	InterPro	0.00395052	0.0467462
shoot	IPR013120	Male sterility, NAD-binding	InterPro	0.00395052	0.0467462
shoot	GO:0016831	carboxy-lyase activity	molecular_function	0.00496609	0.048237
shoot	Flower,Abnormal hull	Flower,Abnormal hull	Tos17 mutant phenotype	0.0490109	0.567709
shoot	Clum shape,Long culm	Clum shape,Long culm	Tos17 mutant phenotype	0.0481555	0.567709

## Sheet: Down-expressed genes
Enrichment analysis table for tissue-specific down-expressed genes (# of enriched gene >= 3)
Tissue name	Term ID	Term name	Term class	P-value	Q-value
aleurone	Sterility,Sterile	Sterility,Sterile	Tos17 mutant phenotype	0.0474127	0.607651
leaf	IPR007125	Histone core	InterPro	2.71155e-13	1.86555e-10
leaf	GO:0007018	microtubule-based movement	biological_process	6.31978e-13	2.01941e-10
leaf	GO:0007017	microtubule-based process	biological_process	4.11442e-12	1.22081e-09
leaf	GO:0015630	microtubule cytoskeleton	cellular_component	6.52766e-12	1.80773e-09
leaf	IPR001752	Kinesin, motor domain	InterPro	3.36045e-12	2.02299e-09
leaf	GO:0006323	DNA packaging	biological_process	1.0335e-11	2.68323e-09
leaf	IPR009072	Histone-fold	InterPro	1.49989e-11	8.0261e-09
leaf	GO:0006270	DNA replication initiation	biological_process	1.30217e-10	2.70461e-08
leaf	GO:0071103	DNA conformation change	biological_process	3.24815e-10	6.42514e-08
leaf	GO:0034622	cellular macromolecular complex assembly	biological_process	3.56952e-10	6.44687e-08
leaf	GO:0043228	non-membrane-bounded organelle	cellular_component	4.23865e-10	7.04295e-08
leaf	GO:0043232	intracellular non-membrane-bounded organelle	cellular_component	4.23865e-10	7.04295e-08
leaf	GO:0044430	cytoskeletal part	cellular_component	5.95655e-10	9.16426e-08
leaf	GO:0003774	motor activity	molecular_function	6.22992e-10	9.24254e-08
leaf	GO:0005856	cytoskeleton	cellular_component	6.65068e-10	9.52652e-08
leaf	GO:0000786	nucleosome	cellular_component	7.27317e-10	1.00462e-07
leaf	GO:0003777	microtubule motor activity	molecular_function	7.739e-10	1.00462e-07
leaf	GO:0005875	microtubule associated complex	cellular_component	7.739e-10	1.00462e-07
leaf	GO:0032993	protein-DNA complex	cellular_component	8.47163e-10	1.0664e-07
leaf	GO:0034621	macromolecular complex subunit organization	biological_process	1.20882e-09	1.44429e-07
leaf	GO:0006334	nucleosome assembly	biological_process	1.32121e-09	1.44429e-07
leaf	GO:0065004	protein-DNA complex assembly	biological_process	1.32121e-09	1.44429e-07
leaf	GO:0034728	nucleosome organization	biological_process	1.32121e-09	1.44429e-07
leaf	GO:0031497	chromatin assembly	biological_process	1.32121e-09	1.44429e-07
leaf	IPR013210	Leucine-rich repeat-containing N-terminal domain, type 2	InterPro	3.60719e-10	1.57929e-07
leaf	GO:0005694	chromosome	cellular_component	1.48784e-09	1.58474e-07
leaf	GO:0044427	chromosomal part	cellular_component	2.51974e-09	2.61675e-07
leaf	GO:0006996	organelle organization	biological_process	4.62608e-09	4.68701e-07
leaf	GO:0000785	chromatin	cellular_component	5.12048e-09	5.06439e-07
leaf	GO:0006261	DNA-dependent DNA replication	biological_process	7.14953e-09	6.90678e-07
leaf	GO:0006333	chromatin assembly or disassembly	biological_process	8.39525e-09	7.92588e-07
leaf	GO:0005634	nucleus	cellular_component	1.12348e-08	1.01455e-06
leaf	GO:0044446	intracellular organelle part	cellular_component	1.25685e-08	1.0877e-06
leaf	GO:0044422	organelle part	cellular_component	1.25685e-08	1.0877e-06
leaf	IPR018525	DNA-dependent ATPase MCM, conserved site	InterPro	3.31929e-09	1.14184e-06
leaf	GO:0017111	nucleoside-triphosphatase activity	molecular_function	1.97737e-08	1.67633e-06
leaf	IPR001208	DNA-dependent ATPase MCM	InterPro	9.49664e-09	2.85849e-06
leaf	GO:0051276	chromosome organization	biological_process	3.70981e-08	2.90765e-06
leaf	GO:0016043	cellular component organization	biological_process	4.05355e-08	3.11823e-06
leaf	GO:0065003	macromolecular complex assembly	biological_process	4.51451e-08	3.40968e-06
leaf	GO:0022607	cellular component assembly	biological_process	5.094e-08	3.77866e-06
leaf	GO:0016462	pyrophosphatase activity	molecular_function	5.32223e-08	3.87869e-06
leaf	GO:0016818	hydrolase activity, acting on acid anhydrides, in phosphorus-containing anhydrides	molecular_function	5.64049e-08	4.03976e-06
leaf	GO:0016817	hydrolase activity, acting on acid anhydrides	molecular_function	8.42005e-08	5.92828e-06
leaf	GO:0043933	macromolecular complex subunit organization	biological_process	9.68708e-08	6.70669e-06
leaf	GO:0006325	chromatin organization	biological_process	1.66146e-07	1.0618e-05
leaf	map03030	DNA replication	kegg_pathway	6.87802e-08	1.13831e-05
leaf	IPR001611	Leucine-rich repeat	InterPro	5.01295e-08	1.14964e-05
leaf	IPR000164	Histone H3	InterPro	7.00902e-08	1.40648e-05
leaf	GO:0006260	DNA replication	biological_process	5.10802e-07	3.03125e-05
leaf	GO:0044085	cellular component biogenesis	biological_process	1.27428e-06	7.2496e-05
leaf	GO:0032991	macromolecular complex	cellular_component	1.4335e-06	7.9397e-05
leaf	GO:0043231	intracellular membrane-bounded organelle	cellular_component	3.12876e-06	0.000164517
leaf	GO:0043227	membrane-bounded organelle	cellular_component	3.811e-06	0.000195443
leaf	IPR002119	Histone H2A	InterPro	3.22995e-06	0.000330967
leaf	GO:0008094	DNA-dependent ATPase activity	molecular_function	1.2514e-05	0.000553012
leaf	IPR020635	Tyrosine-protein kinase, catalytic domain	InterPro	6.5193e-06	0.000624259
leaf	IPR002290	Serine/threonine-protein kinase domain	InterPro	9.5958e-06	0.000840243
leaf	IPR000719	Protein kinase, catalytic domain	InterPro	9.88089e-06	0.000849757
leaf	IPR008972	Cupredoxin	InterPro	1.13455e-05	0.000926098
leaf	GO:0043234	protein complex	cellular_component	4.22329e-05	0.00156639
leaf	IPR011009	Protein kinase-like domain	InterPro	2.32651e-05	0.0015781
leaf	IPR019821	Kinesin, motor region, conserved site	InterPro	2.45633e-05	0.00164301
leaf	IPR013583	Phosphoribosyltransferase C-terminal	InterPro	3.47056e-05	0.00219924
leaf	IPR017442	Serine/threonine-protein kinase-like domain	InterPro	3.99576e-05	0.00246713
leaf	IPR006458	Protein of unknown function DUF623	InterPro	5.20167e-05	0.00301822
leaf	GO:0003887	DNA-directed DNA polymerase activity	molecular_function	9.71612e-05	0.00315319
leaf	IPR012763	DNA polymerase III, subunit gamma/ tau	InterPro	7.80542e-05	0.00408597
leaf	GO:0005507	copper ion binding	molecular_function	0.000170368	0.00501922
leaf	IPR011028	Cyclin-like	InterPro	0.000158967	0.00736345
leaf	GO:0006259	DNA metabolic process	biological_process	0.000289284	0.00780316
leaf	IPR014977	WRC	InterPro	0.000171671	0.0078145
leaf	GO:0004553	hydrolase activity, hydrolyzing O-glycosyl compounds	molecular_function	0.000296942	0.00795806
leaf	GO:0003677	DNA binding	molecular_function	0.000420649	0.0108533
leaf	IPR012334	Pectin lyase fold	InterPro	0.000255359	0.0108833
leaf	IPR011050	Pectin lyase fold/virulence factor	InterPro	0.000285494	0.0120609
leaf	GO:0022402	cell cycle process	biological_process	0.000644481	0.0151253
leaf	GO:0004674	protein serine/threonine kinase activity	molecular_function	0.000675182	0.0156687
leaf	GO:0004713	protein tyrosine kinase activity	molecular_function	0.000718505	0.0165815
leaf	IPR000782	FAS1 domain	InterPro	0.000458341	0.0180932
leaf	GO:0016798	hydrolase activity, acting on glycosyl bonds	molecular_function	0.000842181	0.019117
leaf	IPR001092	Helix-loop-helix DNA-binding domain	InterPro	0.00058192	0.0212313
leaf	GO:0016772	transferase activity, transferring phosphorus-containing groups	molecular_function	0.001029	0.0228581
leaf	GO:0007049	cell cycle	biological_process	0.00106333	0.0233091
leaf	IPR013763	Cyclin-related	InterPro	0.000701296	0.0241246
leaf	IPR008921	DNA polymerase III, clamp loader complex, gamma/delta/delta subunit, C-terminal	InterPro	0.000729509	0.0249171
leaf	GO:0005618	cell wall	cellular_component	0.00122705	0.0260059
leaf	GO:0016310	phosphorylation	biological_process	0.00123342	0.0260084
leaf	GO:0005975	carbohydrate metabolic process	biological_process	0.00126706	0.0265826
leaf	IPR000217	Tubulin	InterPro	0.000878395	0.0274698
leaf	IPR008545	Protein of unknown function DUF827, plant	InterPro	0.000878395	0.0274698
leaf	IPR017975	Tubulin, conserved site	InterPro	0.000878395	0.0274698
leaf	IPR016146	Calponin-homology	InterPro	0.000878395	0.0274698
leaf	IPR001000	Glycoside hydrolase, family 10	InterPro	0.000878395	0.0274698
leaf	IPR015451	Cyclin D	InterPro	0.000878395	0.0274698
leaf	IPR001715	Calponin-like actin-binding	InterPro	0.000878395	0.0274698
leaf	IPR004367	Cyclin, C-terminal	InterPro	0.000891714	0.0277064
leaf	IPR011598	Helix-loop-helix DNA-binding	InterPro	0.000959506	0.0294291
leaf	IPR003245	Plastocyanin-like	InterPro	0.000999352	0.0295548
leaf	IPR000048	IQ calmodulin-binding region	InterPro	0.000999352	0.0295548
leaf	IPR003591	Leucine-rich repeat, typical subtype	InterPro	0.0010609	0.0309655
leaf	IPR012340	Nucleic acid-binding, OB-fold	InterPro	0.00123918	0.0338264
leaf	IPR018316	Tubulin/FtsZ, 2-layer sandwich domain	InterPro	0.0012308	0.0338264
leaf	IPR008280	Tubulin/FtsZ, C-terminal	InterPro	0.0012308	0.0338264
leaf	IPR003008	Tubulin/FtsZ, GTPase domain	InterPro	0.0012308	0.0338264
leaf	GO:0006468	protein phosphorylation	biological_process	0.00203771	0.041291
leaf	GO:0004672	protein kinase activity	molecular_function	0.00208173	0.0417755
leaf	IPR013781	Glycoside hydrolase, subgroup, catalytic core	InterPro	0.00176074	0.0432638
leaf	IPR017853	Glycoside hydrolase, catalytic core	InterPro	0.00182191	0.0436533
leaf	GO:0006796	phosphate-containing compound metabolic process	biological_process	0.00230795	0.045437
leaf	GO:0006793	phosphorus metabolic process	biological_process	0.00230795	0.045437
leaf	IPR019746	Tubulin/FtsZ, N-terminal	InterPro	0.00217508	0.0489494
panicle	IPR002182	NB-ARC	InterPro	8.58386e-23	4.13399e-19
panicle	GO:0012501	programmed cell death	biological_process	2.26609e-21	4.70668e-18
panicle	GO:0006915	apoptotic process	biological_process	2.26609e-21	4.70668e-18
panicle	GO:0016265	death	biological_process	6.12234e-21	6.35805e-18
panicle	GO:0008219	cell death	biological_process	6.12234e-21	6.35805e-18
panicle	IPR000767	Disease resistance protein	InterPro	3.00734e-20	7.24168e-17
panicle	GO:0006952	defense response	biological_process	3.73122e-17	2.58324e-14
panicle	GO:0006950	response to stress	biological_process	3.43706e-10	6.44687e-08
panicle	GO:0050896	response to stimulus	biological_process	4.90206e-10	7.83199e-08
panicle	IPR003591	Leucine-rich repeat, typical subtype	InterPro	1.15051e-09	4.26218e-07
panicle	IPR001611	Leucine-rich repeat	InterPro	1.48821e-08	4.216e-06
panicle	IPR013210	Leucine-rich repeat-containing N-terminal domain, type 2	InterPro	5.73974e-08	1.20185e-05
panicle	IPR007658	Protein of unknown function DUF594	InterPro	1.89546e-06	0.000234064
panicle	IPR000719	Protein kinase, catalytic domain	InterPro	2.72957e-06	0.000292124
panicle	IPR008271	Serine/threonine-protein kinase, active site	InterPro	2.59198e-06	0.000292124
panicle	IPR011009	Protein kinase-like domain	InterPro	8.23071e-06	0.000747907
panicle	IPR017441	Protein kinase, ATP binding site	InterPro	1.11394e-05	0.000925848
panicle	IPR002290	Serine/threonine-protein kinase domain	InterPro	1.6279e-05	0.00124444
panicle	GO:0004674	protein serine/threonine kinase activity	molecular_function	4.93956e-05	0.00175376
panicle	IPR017442	Serine/threonine-protein kinase-like domain	InterPro	3.91884e-05	0.00245105
panicle	IPR020635	Tyrosine-protein kinase, catalytic domain	InterPro	4.1651e-05	0.00253913
panicle	GO:0004713	protein tyrosine kinase activity	molecular_function	0.000105517	0.00337167
panicle	GO:0006468	protein phosphorylation	biological_process	0.000151502	0.00469655
panicle	GO:0004672	protein kinase activity	molecular_function	0.000156156	0.00477184
panicle	GO:0043412	macromolecule modification	biological_process	0.000260343	0.00717753
panicle	GO:0006464	cellular protein modification process	biological_process	0.000260907	0.00717753
panicle	IPR012871	Protein of unknown function DUF1677, Oryza sativa	InterPro	0.000237724	0.0102221
panicle	GO:0043687	post-translational protein modification	biological_process	0.000458156	0.0116048
panicle	GO:0016310	phosphorylation	biological_process	0.000480183	0.0120161
panicle	GO:0006796	phosphate-containing compound metabolic process	biological_process	0.000726728	0.016587
panicle	GO:0006793	phosphorus metabolic process	biological_process	0.000726728	0.016587
panicle	GO:0016773	phosphotransferase activity, alcohol group as acceptor	molecular_function	0.00104262	0.0230375
panicle	IPR010285	DNA helicase PIF1, ATP-dependent	InterPro	0.000864905	0.0274698
panicle	GO:0016301	kinase activity	molecular_function	0.00148656	0.0310309
panicle	IPR006093	Oxygen oxidoreductase covalent FAD-binding site	InterPro	0.00135124	0.035756
panicle	IPR016027	Nucleic acid-binding, OB-fold-like	InterPro	0.0022625	0.0497544
panicle	Tillering,Low tillering	Tillering,Low tillering	Tos17 mutant phenotype	0.00965396	0.51166
panicle	Growth,Abnormal shoot	Growth,Abnormal shoot	Tos17 mutant phenotype	0.0137675	0.514095
panicle	Panicle,Abnormal panicle shape	Panicle,Abnormal panicle shape	Tos17 mutant phenotype	0.0174598	0.514095
panicle	Leaf color,Yellow	Leaf color,Yellow	Tos17 mutant phenotype	0.0196021	0.519455
panicle	Leaf shape,Wide leaf	Leaf shape,Wide leaf	Tos17 mutant phenotype	0.0413626	0.607651
panicle	Clum shape,Long culm	Clum shape,Long culm	Tos17 mutant phenotype	0.0434549	0.607651
pollen	GO:0030529	ribonucleoprotein complex	cellular_component	4.66098e-18	3.87234e-15
pollen	GO:0005840	ribosome	cellular_component	7.61573e-17	3.95447e-14
pollen	GO:0003735	structural constituent of ribosome	molecular_function	6.79347e-17	3.95447e-14
pollen	map03008	ribosome	kegg_pathway	2.93776e-16	9.724e-14
pollen	GO:0005198	structural molecule activity	molecular_function	3.23561e-15	1.49341e-12
pollen	GO:0005737	cytoplasm	cellular_component	5.77865e-15	2.40045e-12
pollen	IPR020635	Tyrosine-protein kinase, catalytic domain	InterPro	1.50225e-14	2.41162e-11
pollen	GO:0044444	cytoplasmic part	cellular_component	6.48108e-14	2.44749e-11
pollen	GO:0006412	translation	biological_process	7.86046e-14	2.72103e-11
pollen	IPR002290	Serine/threonine-protein kinase domain	InterPro	1.10175e-13	1.32651e-10
pollen	IPR011009	Protein kinase-like domain	InterPro	1.77324e-13	1.70798e-10
pollen	IPR000719	Protein kinase, catalytic domain	InterPro	2.69754e-13	1.86555e-10
pollen	GO:0043228	non-membrane-bounded organelle	cellular_component	1.20315e-11	2.7766e-09
pollen	GO:0043232	intracellular non-membrane-bounded organelle	cellular_component	1.20315e-11	2.7766e-09
pollen	GO:0032991	macromolecular complex	cellular_component	8.02779e-11	1.75513e-08
pollen	IPR017441	Protein kinase, ATP binding site	InterPro	5.2744e-11	2.54015e-08
pollen	IPR008271	Serine/threonine-protein kinase, active site	InterPro	4.8241e-10	1.93607e-07
pollen	GO:0016301	kinase activity	molecular_function	1.07076e-08	9.88427e-07
pollen	GO:0016773	phosphotransferase activity, alcohol group as acceptor	molecular_function	2.41949e-08	2.01011e-06
pollen	GO:0004713	protein tyrosine kinase activity	molecular_function	2.52731e-08	2.05852e-06
pollen	IPR007657	Glycosyltransferase AER61, uncharacterised	InterPro	1.96629e-08	5.26091e-06
pollen	IPR017442	Serine/threonine-protein kinase-like domain	InterPro	2.38213e-08	6.03807e-06
pollen	GO:0006468	protein phosphorylation	biological_process	1.52842e-07	1.02404e-05
pollen	GO:0043687	post-translational protein modification	biological_process	1.60062e-07	1.0554e-05
pollen	GO:0004672	protein kinase activity	molecular_function	1.64526e-07	1.0618e-05
pollen	IPR001245	Serine-threonine/tyrosine-protein kinase	InterPro	5.3805e-08	1.17784e-05
pollen	GO:0016772	transferase activity, transferring phosphorus-containing groups	molecular_function	2.31124e-07	1.45468e-05
pollen	GO:0004674	protein serine/threonine kinase activity	molecular_function	2.43639e-07	1.51056e-05
pollen	GO:0006464	cellular protein modification process	biological_process	4.29494e-07	2.6237e-05
pollen	GO:0043412	macromolecule modification	biological_process	4.84454e-07	2.91655e-05
pollen	GO:0016053	organic acid biosynthetic process	biological_process	1.29145e-06	7.2496e-05
pollen	GO:0046394	carboxylic acid biosynthetic process	biological_process	1.29145e-06	7.2496e-05
pollen	GO:0016310	phosphorylation	biological_process	2.75551e-06	0.000146749
pollen	GO:0009308	amine metabolic process	biological_process	7.00857e-06	0.000347404
pollen	GO:0006082	organic acid metabolic process	biological_process	8.01906e-06	0.000382887
pollen	GO:0006796	phosphate-containing compound metabolic process	biological_process	9.07656e-06	0.000423641
pollen	GO:0006793	phosphorus metabolic process	biological_process	9.07656e-06	0.000423641
pollen	GO:0034641	cellular nitrogen compound metabolic process	biological_process	1.06281e-05	0.000490546
pollen	GO:0008652	cellular amino acid biosynthetic process	biological_process	1.12048e-05	0.00050048
pollen	IPR001907	Peptidase S14, ClpP	InterPro	5.24817e-06	0.00051582
pollen	GO:0044283	small molecule biosynthetic process	biological_process	1.28617e-05	0.000562397
pollen	GO:0043436	oxoacid metabolic process	biological_process	1.45319e-05	0.000615977
pollen	GO:0019752	carboxylic acid metabolic process	biological_process	1.45319e-05	0.000615977
pollen	GO:0044281	small molecule metabolic process	biological_process	1.73695e-05	0.000728816
pollen	GO:0042180	cellular ketone metabolic process	biological_process	1.83024e-05	0.000760282
pollen	GO:0006520	cellular amino acid metabolic process	biological_process	2.08717e-05	0.000858426
pollen	GO:0044106	cellular amine metabolic process	biological_process	4.33038e-05	0.0015919
pollen	IPR012287	Homeodomain-related	InterPro	2.92779e-05	0.00193037
pollen	GO:0005975	carbohydrate metabolic process	biological_process	7.13644e-05	0.00239071
pollen	GO:0006519	cellular amino acid metabolic process	biological_process	7.35288e-05	0.00244351
pollen	GO:0009309	amine biosynthetic process	biological_process	7.5661e-05	0.00249441
pollen	GO:0044271	cellular nitrogen compound biosynthetic process	biological_process	9.46298e-05	0.00309521
pollen	GO:0042254	ribosome biogenesis	biological_process	0.000159674	0.00477184
pollen	GO:0004553	hydrolase activity, hydrolyzing O-glycosyl compounds	molecular_function	0.000160919	0.0047747
pollen	GO:0022613	ribonucleoprotein complex biogenesis	biological_process	0.000223908	0.00632731
pollen	GO:0016798	hydrolase activity, acting on glycosyl bonds	molecular_function	0.000242033	0.0067477
pollen	IPR001790	Ribosomal protein L10	InterPro	0.000159011	0.00736345
pollen	IPR006121	Heavy metal transport/detoxification protein	InterPro	0.000173619	0.0078145
pollen	IPR005824	KOW	InterPro	0.000182191	0.00812439
pollen	GO:0015935	small ribosomal subunit	cellular_component	0.000360544	0.00947977
pollen	IPR004827	Basic-leucine zipper (bZIP) transcription factor	InterPro	0.000228645	0.0099203
pollen	GO:0016874	ligase activity	molecular_function	0.0004639	0.011679
pollen	GO:0008462	endopeptidase Clp activity	molecular_function	0.000492553	0.0122519
pollen	IPR017930	HTH transcriptional regulator, Myb-type, DNA-binding	InterPro	0.000330154	0.0137071
pollen	GO:0006457	protein folding	biological_process	0.000578909	0.0139813
pollen	IPR016196	Major facilitator superfamily, general substrate transporter	InterPro	0.0004081	0.0165161
pollen	GO:0016879	ligase activity, forming carbon-nitrogen bonds	molecular_function	0.000868382	0.0196047
pollen	IPR017853	Glycoside hydrolase, catalytic core	InterPro	0.000521031	0.0201636
pollen	IPR000916	Bet v I allergen	InterPro	0.000533528	0.0202321
pollen	GO:0045449	regulation of transcription, DNA-templated	biological_process	0.000936094	0.0210191
pollen	IPR000225	Armadillo	InterPro	0.000581735	0.0212313
pollen	IPR005202	Transcription factor GRAS	InterPro	0.000595194	0.0213915
pollen	IPR003594	ATPase-like, ATP-binding domain	InterPro	0.000603391	0.0215254
pollen	IPR004140	Exo70 exocyst complex subunit	InterPro	0.000661543	0.0230869
pollen	IPR009057	Homeodomain-like	InterPro	0.000671894	0.0232794
pollen	GO:0019219	regulation of nucleobase-containing compound metabolic process	biological_process	0.00107624	0.0233091
pollen	GO:0051171	regulation of nitrogen compound metabolic process	biological_process	0.00107624	0.0233091
pollen	GO:0009072	aromatic amino acid family metabolic process	biological_process	0.00110597	0.0237433
pollen	GO:0006414	translational elongation	biological_process	0.00113444	0.0241665
pollen	IPR010658	Nodulin-like	InterPro	0.000818171	0.0271746
pollen	IPR011616	bZIP transcription factor, bZIP-1	InterPro	0.000824096	0.0271839
pollen	IPR014778	Myb, DNA-binding	InterPro	0.000947254	0.0292434
pollen	IPR013785	Aldolase-type TIM barrel	InterPro	0.0010003	0.0295548
pollen	IPR001813	Ribosomal protein 60S	InterPro	0.0010136	0.0297653
pollen	IPR004864	Late embryogenesis abundant protein, group 2	InterPro	0.00106745	0.030969
pollen	GO:0006350	transcription, DNA-templated	biological_process	0.00151365	0.0314385
pollen	IPR003613	U box domain	InterPro	0.0011045	0.031852
pollen	IPR000008	C2 calcium-dependent membrane targeting	InterPro	0.00120694	0.0338264
pollen	IPR011032	GroES-like	InterPro	0.00124321	0.0338264
pollen	IPR010920	Like-Sm ribonucleoprotein (LSM)-related domain	InterPro	0.00127086	0.0341924
pollen	IPR004038	Ribosomal protein L7Ae/L30e/S12e/Gadd45	InterPro	0.00134769	0.035756
pollen	IPR018492	Ribosomal protein L7Ae/L8/Nhp2 family	InterPro	0.00138482	0.0360503
pollen	IPR020818	Chaperonin Cpn10	InterPro	0.00138482	0.0360503
pollen	IPR001476	Chaperonin Cpn10, subgroup	InterPro	0.00138482	0.0360503
pollen	IPR013781	Glycoside hydrolase, subgroup, catalytic core	InterPro	0.00150093	0.0382394
pollen	IPR006649	Like-Sm ribonucleoprotein (LSM) domain, eukaryotic/archaea-type	InterPro	0.00158841	0.0398426
pollen	IPR013057	Amino acid transporter, transmembrane	InterPro	0.00163722	0.0406436
pollen	GO:0046903	secretion	biological_process	0.00201454	0.0410215
pollen	GO:0032940	secretion by cell	biological_process	0.00201454	0.0410215
pollen	IPR020568	Ribosomal protein S5 domain 2-type fold	InterPro	0.00175731	0.0432638
pollen	GO:0080090	regulation of primary metabolic process	biological_process	0.00224465	0.0446139
pollen	IPR001163	Like-Sm ribonucleoprotein (LSM) domain	InterPro	0.00193948	0.0457869
pollen	IPR021131	Ribosomal protein L18e/L15	InterPro	0.00199773	0.046255
pollen	IPR019805	Heat shock protein Hsp90, conserved site	InterPro	0.00199773	0.046255
pollen	IPR020575	Heat shock protein Hsp90, N-terminal	InterPro	0.00199773	0.046255
pollen	IPR000374	Phosphatidate cytidylyltransferase	InterPro	0.00199773	0.046255
pollen	IPR020642	Calcium-dependent protein kinase	InterPro	0.0020148	0.0463868
pollen	IPR005756	Ribosomal protein L26, eukaryotic/archaeal	InterPro	0.00204195	0.0463868
pollen	IPR005707	Ribosomal protein S2, eukaryotic/archaeal	InterPro	0.00204195	0.0463868
pollen	IPR014723	Ribosomal protein L24, SH3-like	InterPro	0.00204195	0.0463868
pollen	GO:0009889	regulation of biosynthetic process	biological_process	0.00243954	0.0471343
pollen	GO:0031326	regulation of cellular biosynthetic process	biological_process	0.00243954	0.0471343
pollen	GO:0010556	regulation of macromolecule biosynthetic process	biological_process	0.00243954	0.0471343
pollen	IPR005467	Signal transduction histidine kinase, core	InterPro	0.00224911	0.0496868
pollen	IPR003527	MAP kinase, conserved site	InterPro	0.00224911	0.0496868
pollen	Flower,Abnormal floral organ	Flower,Abnormal floral organ	Tos17 mutant phenotype	0.0157455	0.514095
pollen	Clum shape,Extremely dwarf	Clum shape,Extremely dwarf	Tos17 mutant phenotype	0.0136109	0.514095
pollen	Flower,Abnormal hull	Flower,Abnormal hull	Tos17 mutant phenotype	0.0347246	0.607651
pollen	Heading date,Non-heading	Heading date,Non-heading	Tos17 mutant phenotype	0.0331751	0.607651
root	IPR013601	FAE1/Type III polyketide synthase-like protein	InterPro	9.33547e-08	1.79838e-05
root	IPR012287	Homeodomain-related	InterPro	9.87323e-07	0.000135856
root	GO:0030246	carbohydrate binding	molecular_function	2.56844e-06	0.000138562
root	IPR006780	YABBY protein	InterPro	1.4644e-06	0.000195904
root	IPR016040	NAD(P)-binding domain	InterPro	1.58259e-06	0.000205993
root	IPR012392	Very-long-chain 3-ketoacyl-CoA synthase	InterPro	1.64781e-06	0.000208838
root	IPR017972	Cytochrome P450, conserved site	InterPro	2.48161e-06	0.000291498
root	IPR017441	Protein kinase, ATP binding site	InterPro	2.69108e-06	0.000292124
root	IPR013747	3-Oxoacyl-[acyl-carrier-protein (ACP)] synthase III C-terminal	InterPro	2.81234e-06	0.00029444
root	IPR018962	Domain of unknown function DUF1995	InterPro	4.59265e-06	0.000460796
root	IPR016039	Thiolase-like	InterPro	7.25566e-06	0.000671985
root	IPR016123	Mog1/PsbP, alpha/beta/alpha sandwich	InterPro	1.16781e-05	0.000937362
root	IPR008271	Serine/threonine-protein kinase, active site	InterPro	1.30275e-05	0.00102853
root	IPR002683	Photosystem II oxygen evolving complex protein PsbP	InterPro	1.62723e-05	0.00124444
root	IPR016038	Thiolase-like, subgroup	InterPro	2.25317e-05	0.00155257
root	IPR016124	Mog1/PsbP/DUF1795, alpha/beta/alpha sandwich	InterPro	2.22207e-05	0.00155257
root	IPR006456	ZF-HD homeobox protein, Cys/His-rich dimerisation domain	InterPro	2.22207e-05	0.00155257
root	IPR020635	Tyrosine-protein kinase, catalytic domain	InterPro	2.96611e-05	0.00193037
root	IPR001220	Legume lectin, beta chain	InterPro	3.11875e-05	0.00200265
root	IPR011009	Protein kinase-like domain	InterPro	4.29868e-05	0.00256798
root	IPR001128	Cytochrome P450	InterPro	4.31908e-05	0.00256798
root	IPR006455	Homeobox domain, ZF-HD class	InterPro	4.8469e-05	0.00284667
root	IPR003591	Leucine-rich repeat, typical subtype	InterPro	5.61394e-05	0.00321866
root	IPR002885	Pentatricopeptide repeat	InterPro	5.70608e-05	0.003233
root	IPR000719	Protein kinase, catalytic domain	InterPro	6.01938e-05	0.00337085
root	IPR013320	Concanavalin A-like lectin/glucanase, subgroup	InterPro	6.25532e-05	0.00346272
root	IPR009071	High mobility group, superfamily	InterPro	6.56521e-05	0.00359296
root	map00195	photosynthesis	kegg_pathway	5.02753e-05	0.00416028
root	IPR002290	Serine/threonine-protein kinase domain	InterPro	8.59006e-05	0.00440103
root	IPR017442	Serine/threonine-protein kinase-like domain	InterPro	8.55037e-05	0.00440103
root	GO:0009654	oxygen evolving complex	cellular_component	0.000147728	0.00462477
root	IPR006694	Fatty acid hydroxylase	InterPro	0.000129635	0.00630736
root	IPR013784	Carbohydrate-binding-like fold	InterPro	0.000128596	0.00630736
root	IPR011831	Glucose-1-phosphate adenylyltransferase	InterPro	0.0001297	0.00630736
root	IPR005836	ADP-glucose pyrophosphorylase, conserved site	InterPro	0.0001297	0.00630736
root	IPR001179	Peptidyl-prolyl cis-trans isomerase, FKBP-type	InterPro	0.00013877	0.00661699
root	GO:0016757	transferase activity, transferring glycosyl groups	molecular_function	0.000241851	0.0067477
root	IPR002401	Cytochrome P450, E-class, group I	InterPro	0.000145284	0.00685966
root	GO:0009250	glucan biosynthetic process	biological_process	0.000262924	0.00718543
root	IPR002213	UDP-glucuronosyl/UDP-glucosyltransferase	InterPro	0.000172059	0.0078145
root	GO:0044042	glucan metabolic process	biological_process	0.000360569	0.00947977
root	GO:0006073	cellular glucan metabolic process	biological_process	0.000360569	0.00947977
root	GO:0016491	oxidoreductase activity	molecular_function	0.000437634	0.0112218
root	GO:0033692	cellular polysaccharide biosynthetic process	biological_process	0.000450299	0.0114757
root	PWY-622	starch biosynthesis	oryzacyc_pathway	3.69486e-05	0.0127497
root	GO:0042440	pigment metabolic process	biological_process	0.000522731	0.0129252
root	GO:0044264	cellular polysaccharide metabolic process	biological_process	0.000550782	0.0135382
root	GO:0016758	transferase activity, transferring hexosyl groups	molecular_function	0.000559313	0.013667
root	GO:0005529	carbohydrate binding	biological_process	0.000577191	0.0139813
root	GO:0000271	polysaccharide biosynthetic process	biological_process	0.000608332	0.014358
root	IPR005936	Peptidase M41, FtsH	InterPro	0.000411804	0.016527
root	IPR001611	Leucine-rich repeat	InterPro	0.000438763	0.0174635
root	IPR008985	Concanavalin A-like lectin/glucanase	InterPro	0.000475787	0.0186292
root	IPR015495	Myb transcription factor	InterPro	0.00052335	0.0201636
root	IPR011835	Glycogen/starch synthases, ADP-glucose type	InterPro	0.000563282	0.0210292
root	IPR000642	Peptidase M41	InterPro	0.000563282	0.0210292
root	IPR008949	Terpenoid synthase	InterPro	0.000574948	0.0212313
root	IPR013210	Leucine-rich repeat-containing N-terminal domain, type 2	InterPro	0.000593624	0.0213915
root	GO:0005976	polysaccharide metabolic process	biological_process	0.00100061	0.022347
root	IPR013534	Starch synthase, catalytic domain	InterPro	0.000750487	0.0254531
root	IPR011547	Sulphate transporter	InterPro	0.000977713	0.0294291
root	IPR002645	Sulphate transporter/antisigma-factor antagonist STAS	InterPro	0.000977713	0.0294291
root	IPR005835	Nucleotidyl transferase	InterPro	0.000977713	0.0294291
root	IPR002937	Amine oxidase	InterPro	0.0011591	0.033031
root	IPR009057	Homeodomain-like	InterPro	0.00120057	0.0338264
root	IPR005630	Terpene synthase, metal-binding domain	InterPro	0.00128331	0.0343357
root	map00906	carotenoid biosynthesis	kegg_pathway	0.000531436	0.0351811
root	IPR016196	Major facilitator superfamily, general substrate transporter	InterPro	0.00142359	0.0366631
root	IPR001890	RNA-binding, CRM domain	InterPro	0.00156946	0.0395735
root	IPR000109	Oligopeptide transporter	InterPro	0.00180736	0.0435211
root	GO:0006811	ion transport	biological_process	0.00232939	0.0456428
root	IPR001296	Glycosyl transferase, group 1	InterPro	0.00206722	0.0467405
root	Leaf color,Virescent	Leaf color,Virescent	Tos17 mutant phenotype	0.00387321	0.501184
root	Panicle,Short panicle	Panicle,Short panicle	Tos17 mutant phenotype	0.00217572	0.501184
root	Panicle,Dense panicle	Panicle,Dense panicle	Tos17 mutant phenotype	0.0414042	0.607651
root	Panicle,Abnormal panicle shape	Panicle,Abnormal panicle shape	Tos17 mutant phenotype	0.0339671	0.607651
shoot	IPR000767	Disease resistance protein	InterPro	6.43473e-09	2.06598e-06
shoot	GO:0006950	response to stress	biological_process	3.62964e-08	2.89952e-06
shoot	IPR008271	Serine/threonine-protein kinase, active site	InterPro	3.23644e-08	7.79335e-06
shoot	GO:0050896	response to stimulus	biological_process	1.35971e-07	9.25938e-06
shoot	IPR002182	NB-ARC	InterPro	1.06981e-07	1.98162e-05
shoot	IPR019780	Germin, manganese binding site	InterPro	1.36591e-07	2.43637e-05
shoot	IPR011009	Protein kinase-like domain	InterPro	1.9782e-07	3.4025e-05
shoot	IPR020635	Tyrosine-protein kinase, catalytic domain	InterPro	2.07461e-07	3.44528e-05
shoot	IPR000719	Protein kinase, catalytic domain	InterPro	2.64522e-07	4.24645e-05
shoot	GO:0006952	defense response	biological_process	7.34178e-07	4.29546e-05
shoot	IPR001929	Germin	InterPro	3.40466e-07	5.28931e-05
shoot	IPR002290	Serine/threonine-protein kinase domain	InterPro	3.59967e-07	5.4175e-05
shoot	IPR019794	Peroxidase, active site	InterPro	6.30798e-07	9.20582e-05
shoot	GO:0030528	transcription regulator activity	molecular_function	1.91066e-06	0.000104432
shoot	IPR001471	Pathogenesis-related transcriptional factor/ERF, DNA-binding	InterPro	8.9614e-07	0.000126936
shoot	GO:0030145	manganese ion binding	molecular_function	3.72888e-06	0.000193622
shoot	IPR011051	Cupin, RmlC-type	InterPro	2.12711e-06	0.000256104
shoot	GO:0003700	sequence-specific DNA binding transcription factor activity	molecular_function	5.09263e-06	0.000257985
shoot	IPR016177	DNA-binding, integrase-type	InterPro	2.63689e-06	0.000292124
shoot	GO:0012501	programmed cell death	biological_process	7.10864e-06	0.000347404
shoot	GO:0006915	apoptotic process	biological_process	7.10864e-06	0.000347404
shoot	GO:0004713	protein tyrosine kinase activity	molecular_function	7.30387e-06	0.000352794
shoot	GO:0016265	death	biological_process	1.08729e-05	0.000490936
shoot	GO:0008219	cell death	biological_process	1.08729e-05	0.000490936
shoot	GO:0004674	protein serine/threonine kinase activity	molecular_function	1.34813e-05	0.000583348
shoot	IPR000823	Plant peroxidase	InterPro	6.61072e-06	0.000624259
shoot	IPR017441	Protein kinase, ATP binding site	InterPro	8.64026e-06	0.000770583
shoot	GO:0045449	regulation of transcription, DNA-templated	biological_process	2.23103e-05	0.000908596
shoot	IPR006045	Cupin 1	InterPro	1.11502e-05	0.000925848
shoot	GO:0016773	phosphotransferase activity, alcohol group as acceptor	molecular_function	2.29994e-05	0.000927568
shoot	GO:0019219	regulation of nucleobase-containing compound metabolic process	biological_process	2.48438e-05	0.00097422
shoot	GO:0051171	regulation of nitrogen compound metabolic process	biological_process	2.48438e-05	0.00097422
shoot	GO:0005506	iron ion binding	molecular_function	2.48597e-05	0.00097422
shoot	GO:0048046	apoplast	cellular_component	3.106e-05	0.00120582
shoot	GO:0020037	heme binding	molecular_function	3.33697e-05	0.0012835
shoot	IPR002016	Haem peroxidase, plant/fungal/bacterial	InterPro	1.7474e-05	0.00131492
shoot	IPR014710	RmlC-like jelly roll fold	InterPro	1.81572e-05	0.00134531
shoot	IPR010255	Haem peroxidase	InterPro	1.85713e-05	0.00135514
shoot	GO:0043687	post-translational protein modification	biological_process	3.58092e-05	0.00136469
shoot	GO:0016301	kinase activity	molecular_function	3.7229e-05	0.0014059
shoot	GO:0046906	tetrapyrrole binding	molecular_function	4.06654e-05	0.00152184
shoot	IPR019793	Peroxidases heam-ligand binding site	InterPro	2.25665e-05	0.00155257
shoot	GO:0009889	regulation of biosynthetic process	biological_process	4.73209e-05	0.00169458
shoot	GO:0031326	regulation of cellular biosynthetic process	biological_process	4.73209e-05	0.00169458
shoot	GO:0010556	regulation of macromolecule biosynthetic process	biological_process	4.73209e-05	0.00169458
shoot	GO:0006468	protein phosphorylation	biological_process	5.32643e-05	0.00187508
shoot	GO:0004672	protein kinase activity	molecular_function	5.50843e-05	0.00192286
shoot	GO:0045735	nutrient reservoir activity	molecular_function	6.0758e-05	0.00210324
shoot	GO:0010468	regulation of gene expression	biological_process	6.72591e-05	0.00230904
shoot	GO:0006350	transcription, DNA-templated	biological_process	6.81974e-05	0.00230928
shoot	GO:0031323	regulation of cellular metabolic process	biological_process	6.83777e-05	0.00230928
shoot	GO:0016209	antioxidant activity	molecular_function	0.000104684	0.00337098
shoot	GO:0080090	regulation of primary metabolic process	biological_process	0.000109263	0.00346473
shoot	IPR001245	Serine-threonine/tyrosine-protein kinase	InterPro	6.98663e-05	0.00378063
shoot	IPR004320	Protein of unknown function DUF241, plant	InterPro	7.49209e-05	0.0040091
shoot	IPR013227	PAN-2 domain	InterPro	7.58319e-05	0.00401326
shoot	map04075	plant hormone signal transduction	kegg_pathway	3.64713e-05	0.004024
shoot	GO:0006464	cellular protein modification process	biological_process	0.000148073	0.00462477
shoot	GO:0060255	regulation of macromolecule metabolic process	biological_process	0.000156422	0.00477184
shoot	GO:0016684	oxidoreductase activity, acting on peroxide as acceptor	molecular_function	0.00015955	0.00477184
shoot	GO:0004601	peroxidase activity	molecular_function	0.00015955	0.00477184
shoot	GO:0006355	regulation of transcription, DNA-dependent	biological_process	0.000185719	0.00539495
shoot	GO:0006979	response to oxidative stress	biological_process	0.000185579	0.00539495
shoot	GO:0051252	regulation of RNA metabolic process	biological_process	0.000198497	0.00572609
shoot	GO:0016310	phosphorylation	biological_process	0.000202484	0.00580083
shoot	GO:0019222	regulation of metabolic process	biological_process	0.000205531	0.00584777
shoot	IPR017442	Serine/threonine-protein kinase-like domain	InterPro	0.000130967	0.00630736
shoot	GO:0043412	macromolecule modification	biological_process	0.000267614	0.00726581
shoot	IPR003609	Apple-like	InterPro	0.000209559	0.00925905
shoot	GO:0006351	transcription, DNA-dependent	biological_process	0.000376708	0.00984178
shoot	GO:0032774	RNA biosynthetic process	biological_process	0.000392538	0.0101913
shoot	DETOX1-PWY	superoxide radicals degradation	oryzacyc_pathway	4.02198e-05	0.0127497
shoot	IPR001480	Curculin-like (mannose-binding) lectin	InterPro	0.000324753	0.0136001
shoot	GO:0006796	phosphate-containing compound metabolic process	biological_process	0.00060664	0.014358
shoot	GO:0006793	phosphorus metabolic process	biological_process	0.00060664	0.014358
shoot	GO:0042221	response to chemical stimulus	biological_process	0.000607704	0.014358
shoot	IPR000858	S-locus glycoprotein	InterPro	0.000394455	0.0160991
shoot	IPR001810	F-box domain, cyclin-like	InterPro	0.000530302	0.0202321
shoot	IPR005050	Early nodulin 93 ENOD93 protein	InterPro	0.00063	0.0221466
shoot	GO:0016772	transferase activity, transferring phosphorus-containing groups	molecular_function	0.00107736	0.0233091
shoot	IPR001223	Glycoside hydrolase, family 18, catalytic domain	InterPro	0.000808493	0.0270396
shoot	IPR002108	Actin-binding, cofilin/tropomyosin type	InterPro	0.00112443	0.0322338
shoot	GO:0003779	actin binding	molecular_function	0.00160571	0.0331847
shoot	IPR008889	VQ	InterPro	0.00124272	0.0338264
shoot	IPR005123	Oxoglutarate/iron-dependent oxygenase	InterPro	0.00142175	0.0366631
shoot	IPR008480	Protein of unknown function DUF761, plant	InterPro	0.00144232	0.0369479
shoot	IPR004253	Protein of unknown function DUF231, plant	InterPro	0.00150861	0.0382394
shoot	GO:0008092	cytoskeletal protein binding	molecular_function	0.00188792	0.0388239
shoot	IPR022364	F-box domain, Skp2-like	InterPro	0.0015985	0.0398879
shoot	GO:0051704	multi-organism process	biological_process	0.00220328	0.0440021
shoot	GO:0005634	nucleus	cellular_component	0.00251853	0.048435
shoot	IPR002293	Amino acid/polyamine transporter I	InterPro	0.00220771	0.0494095
