# Supplementary material for: NetMiner-an ensemble pipeline for building genome-wide and high-quality gene co-expression network using massive-scale RNA-seq samples
Source: PLoS One. 2018 Feb 9;13(2):e0192613. doi: 10.1371/journal.pone.0192613 (PMC5806890; doi:10.1371/journal.pone.0192613)
Supplement: S4 Dataset — (XLS) [file pone.0192613.s024.xls]

## Sheet: Gene Onotology
					Coexpression of GO genes obtained from plantGSEA (with the number of gene >= 5)
					Gene set (P-value <= 1e-2)	Data source	# of genes	PCC	P-value
					GO:0046907(intracellular transport)	plantGSEA	234	0.813947	0
					GO:0034613(cellular protein localization)	plantGSEA	208	0.810963	0
					GO:0045184(establishment of protein localization)	plantGSEA	287	0.788446	0
					GO:0051188(cofactor biosynthetic process)	plantGSEA	90	0.715505	0
					GO:0006732(coenzyme metabolic process)	plantGSEA	96	0.703566	0
					GO:0016192(vesicle-mediated transport)	plantGSEA	192	0.702377	0
					GO:0003723(RNA binding)	plantGSEA	379	0.696642	0
					GO:0006974(cellular response to DNA damage stimulus)	plantGSEA	115	0.678939	0
					GO:0007165(signal transduction)	plantGSEA	272	0.677154	0
					GO:0051276(chromosome organization)	plantGSEA	119	0.667061	0
					GO:0009057(macromolecule catabolic process)	plantGSEA	316	0.66114	0
					GO:0044283(small molecule biosynthetic process)	plantGSEA	250	0.65664	0
					GO:0006082(organic acid metabolic process)	plantGSEA	434	0.653209	0
					GO:0042180(cellular ketone metabolic process)	plantGSEA	437	0.653015	0
					GO:0065003(macromolecular complex assembly)	plantGSEA	224	0.64482	0
					GO:0016779(nucleotidyltransferase activity)	plantGSEA	242	0.63747	1.8426e-275
					GO:0044271(cellular nitrogen compound biosynthetic process)	plantGSEA	225	0.642432	1.16223e-274
					GO:0004518(nuclease activity)	plantGSEA	230	0.639326	5.43955e-266
					GO:0016876(ligase activity, forming aminoacyl-tRNA and related compounds)	plantGSEA	93	0.698398	3.73499e-253
					GO:0008610(lipid biosynthetic process)	plantGSEA	105	0.653666	1.64494e-226
					GO:0009308(amine metabolic process)	plantGSEA	399	0.6233	4.68906e-224
					GO:0012506(vesicle membrane)	plantGSEA	25	0.883389	1.33733e-215
					GO:0007018(microtubule-based movement)	plantGSEA	56	0.585898	1.23229e-206
					GO:0030170(pyridoxal phosphate binding)	plantGSEA	138	0.646965	5.20053e-193
					GO:0070279(vitamin B6 binding)	plantGSEA	138	0.646965	5.20053e-193
					GO:0010646(regulation of cell communication)	plantGSEA	46	0.761389	2.40829e-186
					GO:0016818(hydrolase activity, acting on acid anhydrides, in phosphorus-containing anhydrides)	plantGSEA	761	0.611081	1.43326e-181
					GO:0004601(peroxidase activity)	plantGSEA	182	0.266135	2.95395e-177
					GO:0020037(heme binding)	plantGSEA	605	0.237468	6.60843e-174
					GO:0044282(small molecule catabolic process)	plantGSEA	127	0.641571	1.30195e-172
					GO:0016790(thiolester hydrolase activity)	plantGSEA	49	0.734563	4.01101e-154
					GO:0042254(ribosome biogenesis)	plantGSEA	46	0.704725	2.25829e-150
					GO:0016881(acid-amino acid ligase activity)	plantGSEA	141	0.620673	2.09602e-137
					GO:0006066(alcohol metabolic process)	plantGSEA	189	0.616034	4.25577e-135
					GO:0018130(heterocycle biosynthetic process)	plantGSEA	80	0.654195	7.37646e-133
					GO:0019684(photosynthesis, light reaction)	plantGSEA	49	0.652673	8.33228e-133
					GO:0016616(oxidoreductase activity, acting on the CH-OH group of donors, NAD or NADP as acceptor)	plantGSEA	101	0.644964	5.4839e-128
					GO:0030695(GTPase regulator activity)	plantGSEA	52	0.721816	1.24655e-126
					GO:0044255(cellular lipid metabolic process)	plantGSEA	176	0.615541	1.10442e-123
					GO:0012501(programmed cell death)	plantGSEA	465	0.228732	8.48669e-117
					GO:0008168(methyltransferase activity)	plantGSEA	188	0.611601	1.75458e-110
					GO:0019438(aromatic compound biosynthetic process)	plantGSEA	53	0.683222	1.84596e-96
					GO:0006766(vitamin metabolic process)	plantGSEA	33	0.74868	1.35714e-94
					GO:0015291(secondary active transmembrane transporter activity)	plantGSEA	201	0.234937	5.67913e-92
					GO:0019725(cellular homeostasis)	plantGSEA	120	0.618345	1.31228e-86
					GO:0016052(carbohydrate catabolic process)	plantGSEA	139	0.605997	6.19364e-81
					GO:0009725(response to hormone)	plantGSEA	26	0.755484	7.11604e-79
					GO:0043603(cellular amide metabolic process)	plantGSEA	34	0.706803	1.64469e-76
					GO:0044262(cellular carbohydrate metabolic process)	plantGSEA	369	0.587246	6.50833e-73
					GO:0016021(integral component of membrane)	plantGSEA	752	0.582275	3.66102e-66
					GO:0033013(tetrapyrrole metabolic process)	plantGSEA	40	0.677623	3.55619e-64
					GO:0015399(primary active transmembrane transporter activity)	plantGSEA	193	0.592219	1.66607e-61
					GO:0044272(sulfur compound biosynthetic process)	plantGSEA	42	0.661112	6.72425e-57
					GO:0050790(regulation of catalytic activity)	plantGSEA	106	0.593652	5.13331e-55
					GO:0031406(carboxylic acid binding)	plantGSEA	98	0.60537	4.97423e-48
					GO:0016747(transferase activity, transferring acyl groups other than amino-acyl groups)	plantGSEA	176	0.570443	4.82739e-43
					GO:0003755(peptidyl-prolyl cis-trans isomerase activity)	plantGSEA	28	0.671422	2.09016e-41
					GO:0009820(alkaloid metabolic process)	plantGSEA	23	0.708533	6.77445e-37
					GO:0006801(superoxide metabolic process)	plantGSEA	14	0.781664	2.99584e-36
					GO:0015267(channel activity)	plantGSEA	71	0.606981	3.61555e-35
					GO:0070011(peptidase activity, acting on L-amino acid peptides)	plantGSEA	950	0.570824	8.46804e-34
					GO:0042175(nuclear outer membrane-endoplasmic reticulum membrane network)	plantGSEA	30	0.640182	1.62054e-33
					GO:0005886(plasma membrane)	plantGSEA	31	0.70456	9.72927e-33
					GO:0031163(metallo-sulfur cluster assembly)	plantGSEA	13	0.768444	1.33472e-32
					GO:0000156(phosphorelay response regulator activity)	plantGSEA	41	0.626347	1.43953e-32
					GO:0022884(macromolecule transmembrane transporter activity)	plantGSEA	22	0.76046	4.93062e-32
					GO:0030312(external encapsulating structure)	plantGSEA	100	0.249386	5.66517e-32
					GO:0019637(organophosphate metabolic process)	plantGSEA	91	0.595371	1.42e-30
					GO:0007010(cytoskeleton organization)	plantGSEA	49	0.626829	2.09697e-29
					GO:0015075(ion transmembrane transporter activity)	plantGSEA	473	0.568458	1.45677e-28
					GO:0016780(phosphotransferase activity, for other substituted phosphate groups)	plantGSEA	10	0.787928	2.88878e-28
					GO:0016676(oxidoreductase activity, acting on a heme group of donors, oxygen as acceptor)	plantGSEA	10	0.866029	4.57269e-27
					GO:0016758(transferase activity, transferring hexosyl groups)	plantGSEA	473	0.209046	2.39494e-25
					GO:0046912(transferase activity, transferring acyl groups, acyl groups converted into alkyl on transfer)	plantGSEA	14	0.806395	9.51799e-25
					GO:0046148(pigment biosynthetic process)	plantGSEA	27	0.587321	1.06146e-24
					GO:0016706(oxidoreductase activity, acting on paired donors, with incorporation or reduction of molecular oxygen, 2-oxoglutarate as one donor, and incorporation of one atom each of oxygen into both donors)	plantGSEA	16	0.753455	1.78781e-24
					GO:0005548(phospholipid transporter activity)	plantGSEA	9	0.839623	2.59944e-24
					GO:0000278(mitotic cell cycle)	plantGSEA	18	0.661508	5.52462e-23
					GO:0008194(UDP-glycosyltransferase activity)	plantGSEA	92	0.587824	3.44523e-22
					GO:0022402(cell cycle process)	plantGSEA	25	0.642243	7.45197e-22
					GO:0008483(transaminase activity)	plantGSEA	31	0.630386	4.77851e-21
					GO:0015980(energy derivation by oxidation of organic compounds)	plantGSEA	62	0.256738	4.89046e-21
					GO:0008641(small protein activating enzyme activity)	plantGSEA	7	0.891668	5.49619e-21
					GO:0022900(electron transport chain)	plantGSEA	52	0.369928	6.78931e-21
					GO:0016811(hydrolase activity, acting on carbon-nitrogen (but not peptide) bonds, in linear amides)	plantGSEA	34	0.671616	8.01789e-21
					GO:0009416(response to light stimulus)	plantGSEA	32	0.282804	2.78578e-20
					GO:0000087(mitotic M phase)	plantGSEA	17	0.66014	2.96641e-20
					GO:0004553(hydrolase activity, hydrolyzing O-glycosyl compounds)	plantGSEA	409	0.207166	6.76799e-20
					GO:0007005(mitochondrion organization)	plantGSEA	8	0.834936	5.32647e-19
					GO:0015144(carbohydrate transmembrane transporter activity)	plantGSEA	85	0.56179	9.49535e-19
					GO:0004888(transmembrane signaling receptor activity)	plantGSEA	29	0.633959	1.18157e-18
					GO:0004659(prenyltransferase activity)	plantGSEA	13	0.7326	2.61461e-18
					GO:0016763(transferase activity, transferring pentosyl groups)	plantGSEA	27	0.596596	7.11567e-18
					GO:0005976(polysaccharide metabolic process)	plantGSEA	138	0.213229	9.57378e-18
					GO:0016775(phosphotransferase activity, nitrogenous group as acceptor)	plantGSEA	19	0.696118	9.57913e-18
					GO:0071555(cell wall organization)	plantGSEA	76	0.261192	8.33968e-17
					GO:0016855(racemase and epimerase activity, acting on amino acids and derivatives)	plantGSEA	10	0.760319	3.20484e-16
					GO:0060590(ATPase regulator activity)	plantGSEA	9	0.791812	7.87804e-16
					GO:0016820(hydrolase activity, acting on acid anhydrides, catalyzing transmembrane movement of substances)	plantGSEA	178	0.473265	4.13349e-15
					GO:0019888(protein phosphatase regulator activity)	plantGSEA	14	0.689788	8.18859e-15
					GO:0005543(phospholipid binding)	plantGSEA	38	0.61004	9.45869e-15
					GO:0009875(pollen-pistil interaction)	plantGSEA	95	0.219679	1.84399e-14
					GO:0016634(oxidoreductase activity, acting on the CH-CH group of donors, oxygen as acceptor)	plantGSEA	9	0.78572	1.24122e-13
					GO:0009982(pseudouridine synthase activity)	plantGSEA	6	0.872823	1.55766e-12
					GO:0016668(oxidoreductase activity, acting on a sulfur group of donors, NAD(P) as acceptor)	plantGSEA	9	0.780487	2.09154e-12
					GO:0003913(DNA photolyase activity)	plantGSEA	8	0.793046	4.07006e-12
					GO:0048285(organelle fission)	plantGSEA	21	0.639984	4.58759e-12
					GO:0003779(actin binding)	plantGSEA	57	0.220905	4.77128e-12
					GO:0003995(acyl-CoA dehydrogenase activity)	plantGSEA	12	0.772667	8.70127e-12
					GO:0016615(malate dehydrogenase activity)	plantGSEA	18	0.676037	9.10717e-12
					GO:0003954(NADH dehydrogenase activity)	plantGSEA	31	0.393584	9.81654e-12
					GO:0016655(oxidoreductase activity, acting on NAD(P)H, quinone or similar compound as acceptor)	plantGSEA	31	0.393584	9.81654e-12
					GO:0016861(intramolecular oxidoreductase activity, interconverting aldoses and ketoses)	plantGSEA	21	0.667367	1.26067e-11
					GO:0016814(hydrolase activity, acting on carbon-nitrogen (but not peptide) bonds, in cyclic amidines)	plantGSEA	12	0.711196	2.81615e-11
					GO:0016812(hydrolase activity, acting on carbon-nitrogen (but not peptide) bonds, in cyclic amides)	plantGSEA	8	0.772364	2.99981e-11
					GO:0016628(oxidoreductase activity, acting on the CH-CH group of donors, NAD or NADP as acceptor)	plantGSEA	10	0.694327	4.66005e-11
					GO:0008146(sulfotransferase activity)	plantGSEA	34	0.309885	4.77654e-11
					GO:0051128(regulation of cellular component organization)	plantGSEA	8	0.75502	5.17276e-11
					GO:0005048(signal sequence binding)	plantGSEA	6	0.87863	5.2917e-11
					GO:0042578(phosphoric ester hydrolase activity)	plantGSEA	232	0.196806	6.53257e-11
					GO:0003917(DNA topoisomerase type I activity)	plantGSEA	6	0.803579	1.82493e-10
					GO:0004842(ubiquitin-protein transferase activity)	plantGSEA	82	0.561773	4.97061e-10
					GO:0006914(autophagy)	plantGSEA	5	0.854876	1.15688e-09
					GO:0015036(disulfide oxidoreductase activity)	plantGSEA	54	0.582943	1.55726e-09
					GO:0016776(phosphotransferase activity, phosphate group as acceptor)	plantGSEA	17	0.551158	1.61098e-09
					GO:0005905(coated pit)	plantGSEA	6	0.884922	3.38866e-09
					GO:0005342(organic acid transmembrane transporter activity)	plantGSEA	37	0.580361	4.24021e-09
					GO:0016742(hydroxymethyl-, formyl- and related transferase activity)	plantGSEA	8	0.784542	4.72966e-09
					GO:0016774(phosphotransferase activity, carboxyl group as acceptor)	plantGSEA	16	0.605413	5.47809e-09
					GO:0016857(racemase and epimerase activity, acting on carbohydrates and derivatives)	plantGSEA	12	0.670464	5.80739e-09
					GO:0051539(4 iron, 4 sulfur cluster binding)	plantGSEA	19	0.659324	6.41752e-09
					GO:0042558(pteridine-containing compound metabolic process)	plantGSEA	7	0.746537	7.83686e-09
					GO:0008202(steroid metabolic process)	plantGSEA	12	0.680959	4.35144e-08
					GO:0006022(aminoglycan metabolic process)	plantGSEA	28	0.254506	8.53248e-08
					GO:0031177(phosphopantetheine binding)	plantGSEA	49	0.584772	9.12958e-08
					GO:0042803(protein homodimerization activity)	plantGSEA	8	0.762703	1.00393e-07
					GO:0003713(transcription coactivator activity)	plantGSEA	8	0.669307	1.09713e-07
					GO:0051651(maintenance of location in cell)	plantGSEA	5	0.88765	1.63289e-07
					GO:0045185(maintenance of protein location)	plantGSEA	5	0.88765	1.63289e-07
					GO:0016868(intramolecular transferase activity, phosphotransferases)	plantGSEA	12	0.750138	1.74983e-07
					GO:0032984(macromolecular complex disassembly)	plantGSEA	13	0.581765	2.12219e-07
					GO:0030414(peptidase inhibitor activity)	plantGSEA	89	0.226069	3.74642e-07
					GO:0016836(hydro-lyase activity)	plantGSEA	58	0.582225	3.79502e-07
					GO:0007031(peroxisome organization)	plantGSEA	8	0.773921	3.83624e-07
					GO:0016884(carbon-nitrogen ligase activity, with glutamine as amido-N-donor)	plantGSEA	28	0.609439	5.52209e-07
					GO:0016671(oxidoreductase activity, acting on a sulfur group of donors, disulfide as acceptor)	plantGSEA	9	0.730192	6.36109e-07
					GO:0042726(flavin-containing compound metabolic process)	plantGSEA	10	0.721985	8.10508e-07
					GO:0016702(oxidoreductase activity, acting on single donors with incorporation of molecular oxygen, incorporation of two atoms of oxygen)	plantGSEA	20	0.291465	9.91774e-07
					GO:0051187(cofactor catabolic process)	plantGSEA	22	0.24881	2.12723e-06
					GO:0048522(positive regulation of cellular process)	plantGSEA	5	0.788121	2.72371e-06
					GO:0009893(positive regulation of metabolic process)	plantGSEA	5	0.788121	2.72371e-06
					GO:0016813(hydrolase activity, acting on carbon-nitrogen (but not peptide) bonds, in linear amidines)	plantGSEA	10	0.668152	2.83661e-06
					GO:0016783(sulfurtransferase activity)	plantGSEA	8	0.714888	6.1555e-06
					GO:0018904(ether metabolic process)	plantGSEA	5	0.763957	8.08794e-06
					GO:0016987(sigma factor activity)	plantGSEA	8	0.463681	8.32115e-06
					GO:0042430(indole-containing compound metabolic process)	plantGSEA	13	0.643087	9.057e-06
					GO:0016620(oxidoreductase activity, acting on the aldehyde or oxo group of donors, NAD or NADP as acceptor)	plantGSEA	21	0.61335	1.89245e-05
					GO:0006730(one-carbon metabolic process)	plantGSEA	63	0.480409	2.58807e-05
					GO:0005275(amine transmembrane transporter activity)	plantGSEA	27	0.598558	4.76192e-05
					GO:0016731(oxidoreductase activity, acting on iron-sulfur proteins as donors, NAD or NADP as acceptor)	plantGSEA	6	0.545264	6.01098e-05
					GO:0016841(ammonia-lyase activity)	plantGSEA	8	0.457494	6.07694e-05
					GO:0016681(oxidoreductase activity, acting on diphenols and related substances as donors, cytochrome as acceptor)	plantGSEA	29	0.623582	6.31851e-05
					GO:0016831(carboxy-lyase activity)	plantGSEA	64	0.211172	0.000114908
					GO:0016880(acid-ammonia (or amide) ligase activity)	plantGSEA	12	0.321109	0.000139934
					GO:0048523(negative regulation of cellular process)	plantGSEA	43	0.503037	0.000230824
					GO:0016878(acid-thiol ligase activity)	plantGSEA	5	0.771735	0.000231374
					GO:0016405(CoA-ligase activity)	plantGSEA	5	0.771735	0.000231374
					GO:0017089(glycolipid transporter activity)	plantGSEA	7	0.662499	0.000235801
					GO:0015932(nucleobase-containing compound transmembrane transporter activity)	plantGSEA	5	0.702408	0.000258155
					GO:0016624(oxidoreductase activity, acting on the aldehyde or oxo group of donors, disulfide as acceptor)	plantGSEA	6	0.720349	0.000321424
					GO:0016847(1-aminocyclopropane-1-carboxylate synthase activity)	plantGSEA	18	0.249293	0.000585252
					GO:0048870(cell motility)	plantGSEA	8	0.619939	0.000657958
					GO:0009288(bacterial-type flagellum)	plantGSEA	8	0.619939	0.000657958
					GO:0010324(membrane invagination)	plantGSEA	9	0.284503	0.000979742
					GO:0009415(response to water)	plantGSEA	12	0.316305	0.00110048
					GO:0016999(antibiotic metabolic process)	plantGSEA	8	0.684679	0.00122532
					GO:0019439(aromatic compound catabolic process)	plantGSEA	8	0.411648	0.00130945
					GO:0046677(response to antibiotic)	plantGSEA	10	0.639574	0.00145315
					GO:0016843(amine-lyase activity)	plantGSEA	24	0.358783	0.00306551
					GO:0000062(fatty-acyl-CoA binding)	plantGSEA	5	0.698978	0.00329751
					GO:0004124(cysteine synthase activity)	plantGSEA	10	0.61438	0.00424876
					GO:0009341(beta-galactosidase complex)	plantGSEA	17	0.613496	0.00477688
					GO:0016799(hydrolase activity, hydrolyzing N-glycosyl compounds)	plantGSEA	42	0.229699	0.00533779
					GO:0030313(cell envelope)	plantGSEA	20	0.615383	0.00572492
					GO:0016778(diphosphotransferase activity)	plantGSEA	10	0.52214	0.00636614
					GO:0016833(oxo-acid-lyase activity)	plantGSEA	7	0.647154	0.00654038

## Sheet: Pathway
					Coexpression of pathway genes obtained from KEGG and OryzaCyc (with the number of gene >= 5)
					Gene set (P-value <= 1e-2)	Data source	# of genes	PCC	P-value
					Photosynthesis - antenna proteins	KEGG	15	0.907372	2.12741e-88
					PWY-4984	OryzaCyc	6	0.898179	1.31716e-09
					Non-homologous end-joining	KEGG	6	0.893165	9.39949e-20
					ASPARTATE-DEG1-PWY	OryzaCyc	6	0.888003	5.09164e-16
					ASPARTATESYN-PWY	OryzaCyc	6	0.888003	5.09164e-16
					Basal transcription factors	KEGG	40	0.88027	0
					Proteasome	KEGG	63	0.879658	0
					MANNOSYL-CHITO-DOLICHOL-BIOSYNTHESIS	OryzaCyc	13	0.877471	3.99065e-67
					PWY0-1507	OryzaCyc	5	0.874014	2.80387e-12
					HISTSYN-PWY	OryzaCyc	10	0.863917	1.19674e-25
					Glycosylphosphatidylinositol(GPI)-anchor biosynthe	KEGG	19	0.863086	8.98233e-99
					Regulation of autophagy	KEGG	17	0.852936	6.15651e-122
					GLUTATHIONESYN-PWY	OryzaCyc	5	0.830401	2.71842e-06
					mRNA surveillance pathway	KEGG	104	0.826442	0
					PWY-5945	OryzaCyc	5	0.822991	4.69282e-08
					SERSYN-PWY	OryzaCyc	7	0.820593	7.84422e-12
					PWY-6823	OryzaCyc	8	0.820212	1.95583e-17
					PYRUVDEHYD-PWY	OryzaCyc	18	0.814468	1.04508e-56
					PWY-6475	OryzaCyc	8	0.811957	2.64147e-14
					PWY-6724	OryzaCyc	7	0.809855	3.99898e-10
					One carbon pool by folate	KEGG	15	0.809638	7.53529e-53
					PWY-5686	OryzaCyc	6	0.809106	2.78821e-09
					PWY-5980	OryzaCyc	15	0.80859	9.41922e-27
					Spliceosome	KEGG	189	0.807921	0
					Lipoic acid metabolism	KEGG	5	0.802182	7.93534e-08
					N-Glycan biosynthesis	KEGG	35	0.801723	2.2965e-219
					RNA transport	KEGG	142	0.801495	0
					Sphingolipid metabolism	KEGG	20	0.801075	3.49638e-63
					Ribosome biogenesis in eukaryotes	KEGG	80	0.799261	0
					PWY0-501	OryzaCyc	5	0.795781	1.65574e-07
					Synthesis and degradation of ketone bodies	KEGG	7	0.790603	1.68065e-09
					SNARE interactions in vesicular transport	KEGG	37	0.790073	1.22627e-133
					ARGSYNBSUB-PWY	OryzaCyc	15	0.789067	2.8396e-34
					Ribosome	KEGG	243	0.785964	0
					PWY4FS-6	OryzaCyc	10	0.784724	5.39538e-24
					Phagosome	KEGG	76	0.782724	0
					Nicotinate and nicotinamide metabolism	KEGG	12	0.782545	4.38716e-25
					Ubiquitin mediated proteolysis	KEGG	116	0.781235	0
					PWY0-163	OryzaCyc	9	0.778776	4.60612e-14
					PYRIDNUCSYN-PWY	OryzaCyc	5	0.777621	0.000253792
					PWY-5690	OryzaCyc	27	0.777546	2.92697e-47
					Citrate cycle (TCA cycle)	KEGG	49	0.777212	3.92796e-189
					Nucleotide excision repair	KEGG	63	0.776723	0
					Aminoacyl-tRNA biosynthesis	KEGG	58	0.776227	0
					RNA polymerase	KEGG	38	0.774835	2.17753e-223
					PWY-6613	OryzaCyc	7	0.766559	1.12055e-11
					PWY-5142	OryzaCyc	6	0.766512	4.58606e-05
					PWY-6596	OryzaCyc	12	0.765092	4.38282e-20
					Valine, leucine and isoleucine degradation	KEGG	38	0.763549	9.44672e-180
					PWY-6163	OryzaCyc	8	0.763364	5.60905e-08
					TRNA-CHARGING-PWY	OryzaCyc	62	0.761019	0
					PWY-5084	OryzaCyc	7	0.759552	0.000344591
					Oxidative phosphorylation	KEGG	103	0.759369	0
					PWY-5989	OryzaCyc	14	0.758146	2.22893e-27
					ARG-PRO-PWY	OryzaCyc	5	0.757594	5.57381e-05
					Natural killer cell mediated cytotoxicity	KEGG	16	0.757346	4.38867e-37
					Riboflavin metabolism	KEGG	7	0.757177	1.06659e-05
					HEME-BIOSYNTHESIS-II	OryzaCyc	8	0.755828	1.61616e-08
					PWY-6606	OryzaCyc	11	0.754745	3.18836e-18
					Selenocompound metabolism	KEGG	16	0.754266	3.24786e-24
					PWY-6607	OryzaCyc	9	0.753505	2.13107e-10
					PWY-5129	OryzaCyc	32	0.753435	2.3003e-121
					PWY-5188	OryzaCyc	8	0.749932	1.13736e-07
					Arachidonic acid metabolism	KEGG	12	0.74979	1.35919e-17
					RNA degradation	KEGG	88	0.749321	0
					Valine, leucine and isoleucine biosynthesis	KEGG	23	0.749163	3.71721e-63
					CHLOROPHYLL-SYN	OryzaCyc	15	0.749026	2.51292e-20
					PWY-5097	OryzaCyc	14	0.74882	6.61653e-18
					PWY-4081	OryzaCyc	8	0.746113	2.49318e-07
					Butanoate metabolism	KEGG	22	0.745684	1.34656e-49
					RIBOSYN2-PWY	OryzaCyc	14	0.74541	4.40811e-20
					PWY-882	OryzaCyc	21	0.745187	6.40855e-33
					PWY-5138	OryzaCyc	11	0.74405	8.23032e-18
					Propanoate metabolism	KEGG	21	0.743325	2.20616e-36
					Tropane, piperidine and pyridine alkaloid biosynth	KEGG	13	0.73987	2.17174e-20
					Protein export	KEGG	55	0.739587	2.58513e-240
					Lysine biosynthesis	KEGG	17	0.738993	7.81756e-25
					Sulfur relay system	KEGG	13	0.738886	1.1558e-15
					Mismatch repair	KEGG	37	0.738884	2.58725e-178
					Histidine metabolism	KEGG	17	0.733925	2.98558e-32
					Lysine degradation	KEGG	24	0.733394	2.34998e-48
					PWY-6483	OryzaCyc	6	0.731215	0.000132722
					GLUTORN-PWY	OryzaCyc	10	0.729121	9.59375e-17
					Pantothenate and CoA biosynthesis	KEGG	24	0.727528	1.70129e-62
					PWY-922	OryzaCyc	13	0.726797	1.39954e-17
					Folate biosynthesis	KEGG	14	0.725778	2.04272e-16
					PWY-3461	OryzaCyc	8	0.725458	2.08846e-05
					PWY-1422	OryzaCyc	8	0.723821	1.01798e-05
					Sesquiterpenoid and triterpenoid biosynthesis	KEGG	5	0.722934	0.00133011
					Protein processing in endoplasmic reticulum	KEGG	193	0.722786	0
					PWY-5068	OryzaCyc	5	0.722457	0.0016656
					Porphyrin and chlorophyll metabolism	KEGG	36	0.72224	4.76451e-104
					PANTO-PWY	OryzaCyc	6	0.719135	0.000384707
					Vitamin B6 metabolism	KEGG	7	0.718373	2.16355e-05
					Peroxisome	KEGG	76	0.71774	6.82459e-300
					UDPNACETYLGALSYN-PWY	OryzaCyc	7	0.715636	6.39129e-08
					OXIDATIVEPENT-PWY	OryzaCyc	11	0.714846	7.02588e-13
					Phenylalanine, tyrosine and tryptophan biosynthesi	KEGG	40	0.714406	2.05741e-126
					LEUSYN-PWY	OryzaCyc	10	0.710278	3.08243e-08
					PWY-5659	OryzaCyc	14	0.709381	5.5866e-11
					Taurine and hypotaurine metabolism	KEGG	10	0.707106	7.8012e-08
					DNA replication	KEGG	48	0.706962	7.23966e-285
					Homologous recombination	KEGG	47	0.70539	3.8213e-194
					PWY-5049	OryzaCyc	6	0.701697	4.71041e-07
					Purine metabolism	KEGG	118	0.701187	0
					Pyrimidine metabolism	KEGG	101	0.700034	0
					Glycine, serine and threonine metabolism	KEGG	48	0.699742	1.26286e-131
					Fatty acid metabolism	KEGG	41	0.699539	6.48992e-94
					PWY-5971	OryzaCyc	21	0.699212	1.3607e-14
					beta-Alanine metabolism	KEGG	26	0.698966	1.93749e-34
					MALATE-ASPARTATE-SHUTTLE-PWY	OryzaCyc	15	0.698353	6.23425e-12
					Thiamine metabolism	KEGG	7	0.691344	0.000162631
					COA-PWY	OryzaCyc	6	0.691145	0.000842987
					Fatty acid elongation	KEGG	21	0.690167	2.66056e-24
					PWY-6352	OryzaCyc	36	0.689103	5.57724e-39
					PWY-3941	OryzaCyc	10	0.684403	3.09941e-06
					PWY-3385	OryzaCyc	9	0.684045	0.000155677
					LEU-DEG2-PWY	OryzaCyc	14	0.682733	5.00787e-11
					Endocytosis	KEGG	88	0.681263	1.82165e-184
					Phosphatidylinositol signaling system	KEGG	42	0.680805	2.46096e-75
					HOMOSERSYN-PWY	OryzaCyc	7	0.67972	0.000240985
					PWY-1061	OryzaCyc	22	0.678064	2.33743e-20
					Glycerophospholipid metabolism	KEGG	57	0.677795	1.63761e-114
					PWY-3841	OryzaCyc	19	0.675682	8.09713e-18
					FASYN-ELONG-PWY	OryzaCyc	15	0.674479	1.25249e-06
					PWY-6554	OryzaCyc	8	0.672755	0.00139958
					Steroid biosynthesis	KEGG	22	0.67241	6.18561e-10
					Circadian rhythm - plant	KEGG	23	0.670504	1.69704e-27
					PWY-2501	OryzaCyc	22	0.670079	1.38351e-18
					Ascorbate and aldarate metabolism	KEGG	36	0.669632	1.02475e-54
					PWY-702	OryzaCyc	9	0.667786	0.00162181
					TRPSYN-PWY	OryzaCyc	16	0.666463	1.06305e-08
					PWY-1042	OryzaCyc	64	0.664301	2.65755e-96
					PWY-2261	OryzaCyc	12	0.661218	6.15273e-09
					VALDEG-PWY	OryzaCyc	22	0.660854	7.78224e-19
					PWY0-166	OryzaCyc	13	0.660138	1.25678e-13
					Photosynthesis	KEGG	41	0.65978	3.89e-186
					Pyruvate metabolism	KEGG	69	0.658621	1.08229e-99
					Inositol phosphate metabolism	KEGG	44	0.658221	5.69882e-53
					Base excision repair	KEGG	42	0.657904	2.78228e-147
					GLYCOLYSIS	OryzaCyc	66	0.657019	7.98192e-89
					Pentose phosphate pathway	KEGG	45	0.654585	4.42924e-58
					Glycerolipid metabolism	KEGG	40	0.653763	6.04254e-49
					PWY-401	OryzaCyc	8	0.653729	0.00165185
					Tyrosine metabolism	KEGG	35	0.653077	1.85138e-30
					Alanine, aspartate and glutamate metabolism	KEGG	37	0.652804	3.86691e-36
					Fructose and mannose metabolism	KEGG	53	0.649629	1.26076e-61
					Amino sugar and nucleotide sugar metabolism	KEGG	96	0.648613	3.35763e-164
					NONOXIPENT-PWY	OryzaCyc	8	0.647736	0.00439427
					Glycolysis / Gluconeogenesis	KEGG	116	0.647449	4.03363e-196
					PWY-5859	OryzaCyc	8	0.647343	0.000877815
					PWY-3462	OryzaCyc	14	0.643464	0.000313028
					Other glycan degradation	KEGG	12	0.643304	6.47078e-05
					PWY-6803	OryzaCyc	51	0.642653	4.64149e-35
					PWY0-1319	OryzaCyc	31	0.642168	1.10709e-19
					PWY-5667	OryzaCyc	31	0.642168	1.10709e-19
					PWY-5136	OryzaCyc	46	0.642023	1.09058e-36
					ILEUSYN-PWY	OryzaCyc	17	0.639685	3.4521e-11
					PWY66-162	OryzaCyc	9	0.639559	0.00271902
					PWY-4821	OryzaCyc	16	0.639536	6.2899e-07
					PWY-101	OryzaCyc	38	0.639143	4.13547e-80
					PWY-6435	OryzaCyc	28	0.636477	2.86028e-12
					Tryptophan metabolism	KEGG	17	0.635161	7.58705e-08
					PWY-6936	OryzaCyc	25	0.632673	4.09502e-15
					Sulfur metabolism	KEGG	29	0.631828	1.15165e-15
					Arginine and proline metabolism	KEGG	55	0.630907	2.85151e-61
					ILEUDEG-PWY	OryzaCyc	23	0.627372	1.52841e-07
					PWY-5754	OryzaCyc	11	0.626264	4.58752e-07
					PWY-5687	OryzaCyc	27	0.625383	7.04435e-11
					Cyanoamino acid metabolism	KEGG	25	0.625086	2.72117e-11
					PWY-6235	OryzaCyc	9	0.623856	0.00025354
					VALSYN-PWY	OryzaCyc	16	0.620725	2.72794e-08
					Plant-pathogen interaction	KEGG	82	0.620717	1.26342e-130
					PWY-5995	OryzaCyc	25	0.62051	5.21074e-09
					PWY-6351	OryzaCyc	21	0.619929	0.000104743
					GLYOXYLATE-BYPASS	OryzaCyc	18	0.619544	0.000441357
					GLUCONEO-PWY	OryzaCyc	65	0.618836	1.35797e-45
					PWY-5381	OryzaCyc	22	0.618804	2.74244e-08
					PWY-5143	OryzaCyc	24	0.618718	6.65434e-08
					PWY-5041	OryzaCyc	33	0.616807	1.17921e-10
					TRIGLSYN-PWY	OryzaCyc	50	0.614799	6.65587e-23
					Glutathione metabolism	KEGG	55	0.614678	2.27098e-32
					PWY-5661	OryzaCyc	13	0.613936	0.00044251
					Galactose metabolism	KEGG	45	0.612409	2.31651e-26
					PWY-6717	OryzaCyc	23	0.610297	2.04331e-09
					Isoquinoline alkaloid biosynthesis	KEGG	17	0.609796	0.00137001
					Biosynthesis of secondary metabolites	KEGG	699	0.609137	2.06616e-186
					PWY-1001	OryzaCyc	23	0.606512	9.54758e-08
					Pentose and glucuronate interconversions	KEGG	35	0.60576	9.80831e-09
					Terpenoid backbone biosynthesis	KEGG	44	0.603876	6.28449e-16
					CYSTSYN-PWY	OryzaCyc	21	0.602093	3.19236e-06
					Carotenoid biosynthesis	KEGG	24	0.598994	2.61001e-30
					BSUBPOLYAMSYN-PWY	OryzaCyc	10	0.598721	0.00138528
					PWY-3781	OryzaCyc	319	0.595044	0
					METHIONINE-DEG1-PWY	OryzaCyc	31	0.594353	9.42116e-09
					PWY-5080	OryzaCyc	23	0.59307	1.33594e-19
					CITRULBIO-PWY	OryzaCyc	23	0.591825	2.12193e-07
					PWY-622	OryzaCyc	37	0.591132	3.99605e-38
					Nitrogen metabolism	KEGG	29	0.590553	8.38095e-05
					PWY-181	OryzaCyc	23	0.589934	6.36432e-24
					SAM-PWY	OryzaCyc	30	0.585808	1.2196e-07
					Ubiquinone and other terpenoid-quinone biosynthesi	KEGG	27	0.583412	1.01141e-07
					SUCSYN-PWY	OryzaCyc	53	0.581971	3.37206e-36
					Starch and sucrose metabolism	KEGG	120	0.575587	5.29276e-26
					SULFMETII-PWY	OryzaCyc	9	0.574789	0.000306015
					Cysteine and methionine metabolism	KEGG	74	0.573608	2.32467e-12
					Carbon fixation in photosynthetic organisms	KEGG	75	0.572085	4.65174e-93
					GLYCLEAV-PWY	OryzaCyc	6	0.569031	6.2093e-05
					PWY-842	OryzaCyc	51	0.566955	6.73318e-05
					PWY1F-467	OryzaCyc	14	0.559528	1.32642e-10
					Phenylalanine metabolism	KEGG	75	0.557437	2.58604e-70
					Glyoxylate and dicarboxylate metabolism	KEGG	54	0.557114	3.14806e-52
					Plant hormone signal transduction	KEGG	144	0.556528	4.91262e-11
					PWY-6932	OryzaCyc	8	0.55383	0.00728424
					PWY-6121	OryzaCyc	10	0.552919	1.43937e-05
					Phenylpropanoid biosynthesis	KEGG	86	0.551388	5.21898e-164
					PWY-6317	OryzaCyc	12	0.551095	9.87366e-05
					PWY-5046	OryzaCyc	11	0.549039	0.00329566
					PWY-6109	OryzaCyc	13	0.539611	0.000159175
					PWY-6959	OryzaCyc	10	0.531824	0.00200807
					PWY-6773	OryzaCyc	14	0.529138	0.0014727
					NONMEVIPP-PWY	OryzaCyc	14	0.520292	2.70617e-09
					PWY-6927	OryzaCyc	9	0.503352	7.38535e-06
					PWY-6126	OryzaCyc	46	0.49411	4.2271e-15
					PWY-5083	OryzaCyc	65	0.488154	9.75415e-53
					PWY-4302	OryzaCyc	74	0.486361	2.03826e-64
					alpha-Linolenic acid metabolism	KEGG	31	0.483049	3.75281e-07
					PWY-6549	OryzaCyc	31	0.480836	6.53692e-07
					CALVIN-PWY	OryzaCyc	42	0.479595	3.66926e-66
					PWY-5098	OryzaCyc	10	0.384503	0.00116919
					PWY-6920	OryzaCyc	6	0.380929	0.0075265
					Cutin, suberine and wax biosynthesis	KEGG	13	0.37214	1.53483e-07
					PWY-6801	OryzaCyc	29	0.37022	3.48975e-08
					PWY-6275	OryzaCyc	17	0.358721	0.00244041
					PWY-5160	OryzaCyc	23	0.357618	1.35693e-15
					PWY-5070	OryzaCyc	6	0.352291	8.24353e-05
					Flavonoid biosynthesis	KEGG	14	0.344097	1.65938e-06
					PWY-5120	OryzaCyc	7	0.344019	0.000858406
					PWY-5035	OryzaCyc	8	0.340396	0.000456063
					PWY-5410	OryzaCyc	18	0.340019	2.17709e-09
					PWY-2981	OryzaCyc	17	0.338439	4.47933e-05
					PWY-5408	OryzaCyc	11	0.336762	8.63505e-05
					PWY-5800	OryzaCyc	22	0.336305	5.36434e-09
					PWY-5153	OryzaCyc	19	0.326975	9.40757e-09
					PWY-5884	OryzaCyc	18	0.326235	1.08383e-05
					PWY-5139	OryzaCyc	10	0.324899	0.00401046
					PWY-6219	OryzaCyc	11	0.323109	0.000985288
					PWY-5784	OryzaCyc	11	0.323109	0.000985288
					PWY4KF-2307	OryzaCyc	10	0.308448	0.00691783
					PWY-5125	OryzaCyc	22	0.303793	1.55532e-07
					PWY-4203	OryzaCyc	32	0.303045	0.00257755
					DETOX1-PWY	OryzaCyc	46	0.299912	1.44502e-31
					PWY-282	OryzaCyc	28	0.298055	3.56191e-08
					PWY-5461	OryzaCyc	145	0.297325	3.10295e-210
					PWYQT-4429	OryzaCyc	19	0.295681	6.14958e-05
					PWY-6786	OryzaCyc	12	0.295007	2.52991e-05
					Limonene and pinene degradation	KEGG	15	0.294606	2.66637e-06
					PWY1F-FLAVSYN	OryzaCyc	37	0.293228	1.21083e-08
					PWY3O-450	OryzaCyc	7	0.291258	0.00247786
					PWY-5307	OryzaCyc	18	0.289919	2.09173e-06
					PWY-5466	OryzaCyc	22	0.283742	7.39467e-08
					Linoleic acid metabolism	KEGG	15	0.279488	9.30652e-05
					Stilbenoid, diarylheptanoid and gingerol biosynthe	KEGG	15	0.278896	6.71909e-05
					PWY-6320	OryzaCyc	25	0.275443	1.08535e-08
					GLUTAMINDEG-PWY	OryzaCyc	15	0.271414	0.00211066
					PWY-361	OryzaCyc	83	0.271384	2.15195e-59
					PWY-5152	OryzaCyc	15	0.271377	0.000291811
					LIPAS-PWY	OryzaCyc	78	0.26893	2.23178e-47
					PWY-6787	OryzaCyc	38	0.26361	3.34443e-06
					PWY4FS-2	OryzaCyc	9	0.261767	0.00833795
					PWY-5032	OryzaCyc	14	0.260123	0.00455614
					PWY-1121	OryzaCyc	67	0.258391	9.35519e-27
					PWY-5059	OryzaCyc	22	0.258248	0.00413773
					PWY-1081	OryzaCyc	82	0.257643	3.38718e-24
					PWY-6039	OryzaCyc	24	0.24731	6.94233e-05
					PWY-6303	OryzaCyc	38	0.236238	2.01102e-06
					PWY-2902	OryzaCyc	58	0.235813	1.07154e-07
					Diterpenoid biosynthesis	KEGG	23	0.232864	0.00377535
					PWY-2161	OryzaCyc	102	0.232555	4.21056e-24
					PWY-735	OryzaCyc	70	0.231423	1.74407e-15
					PWY-7039	OryzaCyc	29	0.2285	1.12301e-07
					Fatty acid biosynthesis	KEGG	27	0.227056	0.000525856
					PWY-5912	OryzaCyc	51	0.226906	9.30712e-07
					PWY-6902	OryzaCyc	56	0.226415	5.02897e-08
					PWY-6348	OryzaCyc	44	0.222794	7.76737e-06
					PWY-3821	OryzaCyc	26	0.222256	0.00479152
					LIPASYN-PWY	OryzaCyc	51	0.214926	0.000618789
					PWY-6908	OryzaCyc	49	0.214389	0.000230324
					PWY-3561	OryzaCyc	22	0.198244	0.00502357
					PWY-6527	OryzaCyc	33	0.180431	0.00579404

## Sheet: Transcription Factor Family
					Coexpression of transcription factor family genes obtained from PlantTFDB (with the number of gene >= 5)
					Gene set (P-value <= 1e-2)	Data source	# of genes	PCC	P-value
					CAMTA	PlantTFDB	6	0.946512	5.95244e-30
					SRS	PlantTFDB	5	0.894427	4.86428e-13
					ARR-B	PlantTFDB	9	0.851174	1.79178e-08
					GRF	PlantTFDB	12	0.828091	3.4278e-20
					HB-other	PlantTFDB	13	0.792843	4.24447e-18
					BES1	PlantTFDB	6	0.786373	1.83064e-07
					C3H	PlantTFDB	49	0.775743	1.05752e-227
					C3H	PlantTFDB	49	0.775743	8.49428e-232
					FAR1	PlantTFDB	119	0.762434	4.71909e-167
					ARF	PlantTFDB	27	0.755859	7.49421e-69
					E2F/DP	PlantTFDB	8	0.728978	1.11912e-10
					LSD	PlantTFDB	6	0.718076	3.15492e-06
					LSD	PlantTFDB	6	0.718076	2.5603e-06
					GeBP	PlantTFDB	13	0.701397	7.04522e-23
					GATA	PlantTFDB	26	0.700949	2.90422e-34
					NF-YC	PlantTFDB	16	0.695583	1.62369e-06
					Trihelix	PlantTFDB	31	0.694112	2.98559e-49
					YABBY	PlantTFDB	8	0.675428	2.86721e-11
					NF-YA	PlantTFDB	11	0.661445	1.72641e-06
					CPP	PlantTFDB	11	0.641216	5.02208e-07
					TCP	PlantTFDB	21	0.638693	1.94024e-30
					Nin-like	PlantTFDB	13	0.6334	0.00586028
					MYB_related	PlantTFDB	74	0.613486	2.98052e-26
					MYB_related	PlantTFDB	74	0.613486	5.67199e-116
					bZIP	PlantTFDB	96	0.59604	4.79392e-34
					GRAS	PlantTFDB	60	0.570184	3.67497e-10
					HD-ZIP	PlantTFDB	42	0.566203	1.06882e-25
					HD-ZIP	PlantTFDB	42	0.566203	9.35519e-94
					SBP	PlantTFDB	19	0.526056	2.09217e-08
					CO-like	PlantTFDB	15	0.426627	2.01136e-14
					ZF-HD	PlantTFDB	15	0.417664	2.52583e-12
					TALE	PlantTFDB	26	0.356059	9.02628e-25
					MIKC	PlantTFDB	37	0.316303	1.04411e-20
					AP2	PlantTFDB	16	0.276756	0.00201545
					Dof	PlantTFDB	30	0.250127	3.66301e-09
					WRKY	PlantTFDB	102	0.250073	3.62961e-71
					G2-like	PlantTFDB	47	0.238304	2.11744e-15
					LBD	PlantTFDB	36	0.236408	0.00109705
					MYB	PlantTFDB	122	0.230794	1.78458e-36
					MYB	PlantTFDB	122	0.230794	7.7718e-299
					ERF	PlantTFDB	138	0.223463	2.38622e-22
					B3	PlantTFDB	54	0.220206	0.000264537
					bHLH	PlantTFDB	156	0.209861	3.06888e-12
					NAC	PlantTFDB	141	0.203435	0.000188511
					C2H2	PlantTFDB	106	0.199771	6.50429e-191

## Sheet: MicroRNA Target Family
					Coexpression of microRNA target family genes obtained from PMRD and PMTED (with the number of gene >= 5)
					Gene set (P-value <= 1e-2)	Data source	# of genes	PCC	P-value
					osa-miR160	PMRD	12	0.879142	7.41446e-11
					osa-miR1425	PMTED	7	0.83355	2.34212e-12
					osa-miR821	PMRD	6	0.830477	2.89978e-06
					osa-miR170	PMTED	7	0.819152	9.97304e-14
					osa-miR171	PMTED	9	0.819152	9.97304e-14
					osa-miR419	PMRD	7	0.806998	2.54017e-06
					osa-miR170	PMRD	9	0.804007	1.05013e-18
					osa-miR437	PMTED	5	0.763126	5.23539e-05
					osa-miR820	PMRD	10	0.742061	0.000583746
					osa-miR2104	PMRD	31	0.738011	9.50588e-46
					osa-miR1435	PMRD	12	0.708179	0.00230336
					osa-miR819	PMTED	19	0.704454	4.33544e-16
					osa-miR2093	PMRD	18	0.702108	2.46493e-30
					osa-miR168	PMRD	22	0.701747	2.08308e-23
					osa-miR159	PMTED	11	0.698851	0.00545974
					osa-miR2055	PMRD	12	0.696972	1.62832e-05
					osa-miR169	PMTED	10	0.691564	7.30935e-08
					osa-miR815	PMRD	26	0.680148	6.06892e-22
					osa-miR2101	PMRD	10	0.677876	1.132e-07
					osa-miR445	PMRD	8	0.676557	0.000588712
					osa-miR169	PMRD	26	0.663938	8.3615e-21
					osa-miR171	PMRD	21	0.661387	1.1427e-14
					osa-miR395	PMRD	49	0.656463	1.09667e-43
					osa-miR415	PMRD	20	0.654811	2.18921e-20
					osa-miR1427	PMRD	20	0.649731	1.98998e-11
					osa-miR1858	PMRD	151	0.646781	9.21748e-220
					osa-miR1428	PMRD	19	0.645196	7.12804e-06
					osa-miR396	PMTED	15	0.642254	8.70687e-15
					osa-miR2098	PMRD	23	0.640629	1.05539e-05
					osa-miR1425	PMRD	12	0.637124	3.1665e-05
					osa-miR172	PMRD	37	0.626597	2.5168e-27
					osa-miR162	PMRD	12	0.626404	0.00105072
					osa-miR806	PMRD	15	0.625357	0.000247281
					osa-miR806	PMTED	15	0.625357	0.000296702
					osa-miR414	PMRD	574	0.621766	1.51422e-247
					osa-miR1438	PMRD	20	0.620112	0.000738025
					osa-miR819	PMRD	21	0.618893	1.09034e-08
					osa-miR159	PMRD	24	0.614546	1.03141e-06
					osa-miR1436	PMTED	47	0.613997	2.83817e-24
					osa-miR1861	PMRD	49	0.601726	2.33453e-11
					osa-miR167	PMRD	12	0.595286	0.000116467
					osa-miR1846	PMRD	54	0.592784	5.11568e-10
					osa-miR2091	PMRD	7	0.589625	0.000801362
					osa-miR441	PMRD	32	0.577947	6.54587e-07
					osa-miR818	PMTED	52	0.577519	1.23451e-08
					osa-miR1860	PMRD	20	0.566044	1.94378e-05
					osa-miR818	PMRD	51	0.565556	6.54657e-05
					osa-miR446	PMRD	51	0.55941	9.35551e-10
					osa-miR1436	PMRD	117	0.554948	3.30367e-05
					osa-miR156	PMTED	12	0.534087	7.19471e-09
					osa-miR156	PMRD	43	0.497596	3.02105e-08
					osa-miR1847	PMRD	24	0.488285	0.0017174
					osa-miR529	PMRD	49	0.483921	1.68926e-05
					osa-miR396	PMRD	37	0.482234	3.48639e-07
					osa-miR808	PMTED	33	0.477633	0.00501428
					osa-miR2105	PMRD	14	0.312367	0.00809604
					osa-miR164	PMTED	8	0.304339	0.00727293
					osa-miR397	PMTED	15	0.301071	1.11629e-06
					osa-miR439	PMRD	16	0.300797	0.00905901
					osa-miR444	PMTED	10	0.276564	0.000915253
					osa-miR1871	PMRD	18	0.263376	0.00860394
					osa-miR1854	PMRD	20	0.241174	0.000632179
					osa-miR530	PMRD	32	0.235208	0.00102992
					osa-miR164	PMRD	29	0.231566	0.00289021
					osa-miR812	PMRD	38	0.226867	7.34175e-10
					osa-miR446	PMTED	40	0.225414	3.37634e-06
					osa-miR809	PMTED	41	0.21904	5.67946e-05
					osa-miR2123	PMTED	51	0.214572	0.000415318
					osa-miR2102	PMRD	92	0.207738	0.00141594
					osa-miR812	PMTED	30	0.191209	0.000201587

## Sheet: Paralogous Gene Family
					Coexpression of paralogous gene families obtained by OrthoMCL and MSU Rice Genome Annotation Project (with the number of gene >= 5)
					Gene set (P-value <= 1e-2)	Data source	# of genes	PCC	P-value
					Core DNA replication machinery proteins	MSU7.0	58	0.702871	0
					Rice Kinase Interactome	MSU7.0	149	0.679111	0
					F-Box Domain Containing Proteins	MSU7.0	464	0.597624	8.42708e-251
					Protease inhibitor/Seed Storage/LTP family protein precursor	MSU7.0	162	0.315278	1.03714e-174
					F-Box and Leucine-Rich-Repeats Containing Proteins	MSU7.0	61	0.658186	1.27931e-81
					F-box and Kelch Repeats Containing Proteins	MSU7.0	25	0.734837	9.37676e-59
					Conserved peptide uORF-containing transcripts	MSU7.0	39	0.688092	1.95624e-56
					Prolyl Oligopeptidase family	MSU7.0	23	0.737447	9.4149e-56
					Oryza sativa Wall-associated Kinases	MSU7.0	144	0.250949	2.29052e-49
					Protein Disulfide Isomerase-like	MSU7.0	12	0.835522	1.82316e-41
					MCL_PARA15	OrthoMCL	7	0.952956	6.80621e-39
					Rice Protein Phosphatase 2A family	MSU7.0	5	0.952418	1.66317e-37
					Cellulose Synthase Family	MSU7.0	11	0.926881	5.24312e-36
					F-box and TUB Domain Containing Proteins	MSU7.0	14	0.811532	1.41816e-34
					Glycosyl Hydrolase Family 1 Beta-Glucosidases	MSU7.0	38	0.309874	3.54499e-34
					Pollen Ole e I allergen and extensin family protein precursor	MSU7.0	52	0.3539	2.57176e-32
					Serine Carboxypeptidase Family	MSU7.0	66	0.258996	9.7545e-30
					Trypsin Family	MSU7.0	15	0.746101	5.69307e-26
					Rapid Alkalinization Factor (RALF) family protein precursor	MSU7.0	41	0.341177	4.95759e-24
					MCL_PARA14	OrthoMCL	8	0.80119	1.09444e-19
					BTB proteins with H family conserved sequence	MSU7.0	9	0.805911	6.06119e-17
					Early Auxin-responsive Aux/IAA Gene Family	MSU7.0	31	0.626943	7.14076e-17
					BTB proteins with Non-Phototrophic Hypocotyl 3	MSU7.0	26	0.298592	9.95372e-17
					Signal Peptidase Family	MSU7.0	7	0.831964	4.80054e-15
					MADS-box family gene	MSU7.0	74	0.258525	1.43849e-14
					F-box and Fibrin-Binding Domain Containing Proteins	MSU7.0	17	0.756887	3.03671e-14
					Rice homologs of Arabidopsis MAPKKs (Mitogen-Activated Protein Kinases)	MSU7.0	15	0.72146	8.67947e-14
					Clp Protease Family	MSU7.0	13	0.694765	2.17916e-13
					MCL_PARA1	OrthoMCL	177	0.61377	4.94404e-13
					MCL_PARA4	OrthoMCL	17	0.528869	2.54712e-12
					MCL_PARA10	OrthoMCL	5	0.936044	7.43999e-12
					F-Box and Domain of Unknown Function Containing Proteins	MSU7.0	66	0.578355	1.11457e-11
					Root cap and Late embryogenesis related protein family	MSU7.0	8	0.828112	8.64268e-11
					Rice homologs of Arabidopsis MAPKKs (Mitogen-Activated Protein Kinase Kinases)	MSU7.0	8	0.766267	2.38545e-10
					Small auxin-up RNA gene family	MSU7.0	58	0.24186	1.63588e-09
					MCL_PARA6	OrthoMCL	6	0.885185	2.97854e-09
					MCL_PARA5	OrthoMCL	17	0.336068	3.52316e-09
					Gibberellin-regulated GASA/GAST/Snakin family protein precursor	MSU7.0	10	0.451824	4.64604e-09
					BTB proteins with Meprin and TRAF Homology (MATH) domain (A1 subfamily)	MSU7.0	73	0.598983	7.75794e-09
					Rice calmodulins	MSU7.0	5	0.863003	9.50148e-09
					MCL_PARA17	OrthoMCL	5	0.857711	1.70073e-08
					SQUAMOSA Promoter Binding Protein (SBP)-Box Proteins	MSU7.0	19	0.526056	2.62904e-08
					Rice Type-A Response Regulators	MSU7.0	10	0.706544	3.78402e-08
					Rice calmodulin-related calcium sensor proteins	MSU7.0	32	0.498408	1.57392e-07
					F-Box and Other Domains Containing Proteins	MSU7.0	24	0.527466	4.46646e-07
					MCL_PARA13	OrthoMCL	5	0.796723	8.68221e-07
					Adenylyl Sulfate Reductase-like	MSU7.0	6	0.727755	1.49143e-06
					MCL_PARA11	OrthoMCL	9	0.680253	1.67519e-06
					MCL_PARA3	OrthoMCL	10	0.344028	1.77411e-06
					MCL_PARA9	OrthoMCL	10	0.347806	1.78855e-06
					ATP-dependent metalloprotease family	MSU7.0	9	0.62933	9.40227e-06
					MCL_PARA2	OrthoMCL	21	0.25217	9.70809e-06
					Subtilisin Family	MSU7.0	62	0.219756	1.56256e-05
					MCL_PARA16	OrthoMCL	5	0.71762	1.62343e-05
					Bowman-Birk type brain trypsin inhibitor	MSU7.0	12	0.331613	8.71241e-05
					Ascorbate Peroxidase (APx) Family	MSU7.0	8	0.584366	0.000102375
					MCL_PARA19	OrthoMCL	5	0.654294	0.000127682
					Chitinase family protein precursor	MSU7.0	17	0.265553	0.000141381
					MCL_PARA7	OrthoMCL	15	0.260087	0.000181491
					MCL_PARA12	OrthoMCL	6	0.410988	0.000192908
					Rhomboid Protease Family	MSU7.0	18	0.586596	0.000252722
					MCL_PARA8	OrthoMCL	11	0.586855	0.000994136
					Endo-Beta-Mannanase Family	MSU7.0	9	0.612796	0.00280846
					Early Auxin-responsive GH3 Gene Family	MSU7.0	14	0.273762	0.00369226
					Indole-3-acetic-acid synthetases	MSU7.0	13	0.6168	0.00399774
					Lysosomal Pro-x Carboxypeptidase Family	MSU7.0	5	0.72426	0.00483386
					MCL_PARA18	OrthoMCL	5	0.349745	0.0083337
					Cellulose Synthase-like Family	MSU7.0	34	0.214004	0.00890515

## Sheet: Tos17 Mutant Phenotype
						Coexpression of Tos17 mutant phenotype genes obtained from Rice Tos17 Insertion Mutant Database (with the number of gene >= 5)
						Gene set (P-value <= 1e-2)	Data source	# of genes	PCC	P-value
						Clum shape,Thick culm	Tos17	42	0.568395	0.00639016
						Leaf shape,Drooping leaf	Tos17	250	0.550339	0.000873239
						Panicle,Dense panicle	Tos17	337	0.549431	6.58847e-18
						Clum shape,Fine culm	Tos17	14	0.313194	0.00343281
						Leaf color,Others	Tos17	16	0.24939	0.00270716
						Leaf shape,Short leaf	Tos17	31	0.220175	0.0010785
						Leaf shape,Others	Tos17	111	0.217933	6.9883e-23
						Tillering,High tillering	Tos17	48	0.215937	9.72806e-06
						Leaf shape,Spiral leaf	Tos17	48	0.215188	0.00152738
						Panicle,Abnormal panicle shape	Tos17	253	0.2127	4.45144e-25
						Leaf shape,Wide leaf	Tos17	85	0.21022	1.40274e-05
						Leaf color,Virescent	Tos17	513	0.208233	2.06042e-22
						Leaf color,Stripe	Tos17	384	0.207877	9.30555e-31
						Panicle,Short panicle	Tos17	511	0.206058	4.44749e-17
						Seed,Large grain	Tos17	224	0.202698	3.38223e-07
						Leaf color,Deep green leaf	Tos17	1144	0.200618	1.80804e-18
						Leaf color,Yellow	Tos17	1237	0.199709	1.54813e-06
						Leaf color,Pale green leaf	Tos17	2474	0.199687	2.90153e-07
						Clum shape,Long culm	Tos17	755	0.199647	3.57509e-06
						Germination,Germination rate	Tos17	1252	0.199536	2.46224e-06
						Leaf shape,Narrow leaf	Tos17	1394	0.19936	1.33298e-07
						Clum shape,Extremely dwarf	Tos17	1615	0.198931	6.70046e-07
						Seed,Small grain	Tos17	173	0.198443	3.82591e-29
						Culm shape,Semi Dwarf	Tos17	3252	0.198276	8.70548e-05
						Clum shape,Dwarf	Tos17	4909	0.197992	0.000183721
						Sterility,Low Fertile	Tos17	7636	0.197863	0.00025523
						Heading date,Early heading	Tos17	1388	0.197657	0.000477199
						Seed,Others	Tos17	2248	0.19746	0.000720042
						Tillering,Low tillering	Tos17	2378	0.197144	0.00148255
						Panicle,Vivipary	Tos17	1394	0.196959	0.00141144
						Growth,Abnormal shoot	Tos17	1107	0.19666	1.71565e-05
						Growth,Lethal	Tos17	1445	0.196481	0.00613796
						Flower,Abnormal floral organ	Tos17	126	0.164644	0.00114608
						Leaf shape,Withering	Tos17	544	0.162954	1.16289e-07
						Mimic response,Spl/Lesion mimic	Tos17	1167	0.16242	1.79524e-07
						Leaf color,Albino	Tos17	1761	0.15971	0.000430078
						Heading date,Late heading	Tos17	1066	0.159637	0.000589733
