# Supplementary material for: NetMiner-an ensemble pipeline for building genome-wide and high-quality gene co-expression network using massive-scale RNA-seq samples
Source: PLoS One. 2018 Feb 9;13(2):e0192613. doi: 10.1371/journal.pone.0192613 (PMC5806890; doi:10.1371/journal.pone.0192613)
Supplement: S5 Dataset — (XLS) [file pone.0192613.s025.xls]

## Sheet: Sheet 1
		Statistic table of significance analysis of co-expression link density in the detailed functional categories (Fisher's exact test)
		GO ID	GO term	GO class	# of links between genes contained in term	# of all possbile links between genes contained in term	# of links of Oryza sativa co-expression network	# of all possible links between genes of Oryza sativa co-expression network	P-value	Q-value
		GO:0005198	structural molecule activity	molecular_function	1118	144453	146419	140608065	0	0
		GO:0006091	generation of precursor metabolites and energy	biological_process	452	30135	146419	140608065	0	0
		GO:0003735	structural constituent of ribosome	molecular_function	1108	107880	146419	140608065	0	0
		GO:0030529	ribonucleoprotein complex	cellular_component	1138	140715	146419	140608065	0	0
		GO:0043228	non-membrane-bounded organelle	cellular_component	1415	263175	146419	140608065	0	0
		GO:0015979	photosynthesis	biological_process	481	7750	146419	140608065	0	0
		GO:0006412	translation	biological_process	1339	231540	146419	140608065	0	0
		GO:0043232	intracellular non-membrane-bounded organelle	cellular_component	1415	263175	146419	140608065	0	0
		GO:0005840	ribosome	cellular_component	1108	108345	146419	140608065	0	0
		GO:0044444	cytoplasmic part	cellular_component	1492	461280	146419	140608065	1.52212e-296	3.04072e-294
		GO:0032991	macromolecular complex	cellular_component	2365	984906	146419	140608065	9.04924e-277	1.67863e-274
		GO:0019684	photosynthesis, light reaction	biological_process	143	1176	146419	140608065	4.49082e-240	7.28916e-238
		GO:0006323	DNA packaging	biological_process	149	2485	146419	140608065	9.09762e-203	1.31258e-200
		GO:0000786	nucleosome	cellular_component	131	2145	146419	140608065	1.42339e-179	1.76026e-177
		GO:0032993	protein-DNA complex	cellular_component	131	2211	146419	140608065	7.96948e-178	9.40761e-176
		GO:0006334	nucleosome assembly	biological_process	131	2415	146419	140608065	9.49773e-173	9.13541e-171
		GO:0034728	nucleosome organization	biological_process	131	2415	146419	140608065	9.49773e-173	9.13541e-171
		GO:0065004	protein-DNA complex assembly	biological_process	131	2415	146419	140608065	9.49773e-173	9.13541e-171
		GO:0031497	chromatin assembly	biological_process	131	2415	146419	140608065	9.49773e-173	9.13541e-171
		GO:0005737	cytoplasm	cellular_component	1707	785631	146419	140608065	9.94193e-161	9.22114e-159
		GO:0000785	chromatin	cellular_component	131	3160	146419	140608065	2.05406e-157	1.77813e-155
		GO:0006333	chromatin assembly or disassembly	biological_process	131	3486	146419	140608065	7.31816e-152	6.13073e-150
		GO:0044427	chromosomal part	cellular_component	134	4278	146419	140608065	7.82389e-145	5.97607e-143
		GO:0071103	DNA conformation change	biological_process	133	4465	146419	140608065	6.45623e-141	4.79052e-139
		GO:0009579	thylakoid	cellular_component	140	5460	146419	140608065	2.49272e-139	1.79822e-137
		GO:0009765	photosynthesis, light harvesting	biological_process	55	153	146419	140608065	1.42118e-122	9.46359e-121
		GO:0006325	chromatin organization	biological_process	131	6328	146419	140608065	9.87092e-119	6.4087e-117
		GO:0005694	chromosome	cellular_component	139	8256	146419	140608065	5.821e-114	3.68711e-112
		GO:0051276	chromosome organization	biological_process	131	7021	146419	140608065	4.50644e-113	2.78648e-111
		GO:0034357	photosynthetic membrane	cellular_component	111	4278	146419	140608065	1.98244e-111	1.1973e-109
		GO:0034622	cellular macromolecular complex assembly	biological_process	138	9180	146419	140608065	9.41358e-107	5.55615e-105
		GO:0034621	cellular macromolecular complex subunit organization	biological_process	139	11026	146419	140608065	1.29799e-97	7.32802e-96
		GO:0007018	microtubule-based movement	biological_process	71	1540	146419	140608065	1.87567e-89	1.03641e-87
		GO:0003774	motor activity	molecular_function	73	2080	146419	140608065	2.5636e-83	1.38701e-81
		GO:0005875	microtubule associated complex	cellular_component	61	1275	146419	140608065	4.31535e-78	2.24139e-76
		GO:0003777	microtubule motor activity	molecular_function	61	1275	146419	140608065	4.31535e-78	2.24139e-76
		GO:0043234	protein complex	cellular_component	741	330078	146419	140608065	7.85263e-77	3.99868e-75
		GO:0006996	organelle organization	biological_process	161	23220	146419	140608065	1.895e-75	9.46404e-74
		GO:0007017	microtubule-based process	biological_process	74	3240	146419	140608065	6.19322e-71	3.03468e-69
		GO:0009521	photosystem	cellular_component	76	3570	146419	140608065	1.45462e-70	6.99565e-69
		GO:0009536	plastid	cellular_component	50	820	146419	140608065	1.2214e-69	5.76724e-68
		GO:0015630	microtubule cytoskeleton	cellular_component	74	3486	146419	140608065	1.14797e-68	5.32372e-67
		GO:0044430	cytoskeletal part	cellular_component	78	4950	146419	140608065	1.16008e-62	5.19436e-61
		GO:0009507	chloroplast	cellular_component	42	561	146419	140608065	1.37115e-62	6.03538e-61
		GO:0005856	cytoskeleton	cellular_component	87	7260	146419	140608065	4.84687e-60	2.09789e-58
		GO:0065003	macromolecular complex assembly	biological_process	140	24976	146419	140608065	4.85831e-55	2.06837e-53
		GO:0044446	intracellular organelle part	cellular_component	470	200661	146419	140608065	2.85264e-54	1.17592e-52
		GO:0044422	organelle part	cellular_component	470	200661	146419	140608065	2.85264e-54	1.17592e-52
		GO:0022607	cellular component assembly	biological_process	140	25425	146419	140608065	3.72612e-54	1.51199e-52
		GO:0043933	macromolecular complex subunit organization	biological_process	142	27966	146419	140608065	7.24707e-51	2.85161e-49
		GO:0006414	translational elongation	biological_process	32	595	146419	140608065	2.05645e-43	7.73998e-42
		GO:0006119	oxidative phosphorylation	biological_process	56	3916	146419	140608065	2.81754e-43	1.04531e-41
		GO:0006261	DNA-dependent DNA replication	biological_process	24	253	146419	140608065	5.20635e-39	1.8779e-37
		GO:0044085	cellular component biogenesis	biological_process	147	41328	146419	140608065	2.25958e-35	8.03855e-34
		GO:0006260	DNA replication	biological_process	76	11476	146419	140608065	2.61671e-35	9.18323e-34
		GO:0048492	ribulose bisphosphate carboxylase complex	cellular_component	14	45	146419	140608065	2.85642e-31	9.04649e-30
		GO:0009570	chloroplast stroma	cellular_component	14	45	146419	140608065	2.85642e-31	9.04649e-30
		GO:0016984	ribulose-bisphosphate carboxylase activity	molecular_function	14	45	146419	140608065	2.85642e-31	9.04649e-30
		GO:0015977	carbon fixation	biological_process	14	45	146419	140608065	2.85642e-31	9.04649e-30
		GO:0071704	organic substance metabolic process	biological_process	14	45	146419	140608065	2.85642e-31	9.04649e-30
		GO:0009573	chloroplast ribulose bisphosphate carboxylase complex	cellular_component	14	45	146419	140608065	2.85642e-31	9.04649e-30
		GO:0009532	plastid stroma	cellular_component	14	45	146419	140608065	2.85642e-31	9.04649e-30
		GO:0006270	DNA replication initiation	biological_process	15	66	146419	140608065	4.69094e-31	1.46775e-29
		GO:0016684	oxidoreductase activity, acting on peroxide as acceptor	molecular_function	82	16471	146419	140608065	1.37686e-29	4.20673e-28
		GO:0004601	peroxidase activity	molecular_function	82	16471	146419	140608065	1.37686e-29	4.20673e-28
		GO:0006979	response to oxidative stress	biological_process	82	17020	146419	140608065	1.1604e-28	3.50414e-27
		GO:0016043	cellular component organization	biological_process	187	70876	146419	140608065	2.08043e-28	6.2102e-27
		GO:0044436	thylakoid part	cellular_component	24	703	146419	140608065	3.08989e-28	9.11867e-27
		GO:0010876	lipid localization	biological_process	48	5460	146419	140608065	4.49192e-28	1.29617e-26
		GO:0006869	lipid transport	biological_process	48	5460	146419	140608065	4.49192e-28	1.29617e-26
		GO:0016209	antioxidant activity	molecular_function	87	19701	146419	140608065	9.77971e-28	2.79098e-26
		GO:0044435	plastid part	cellular_component	14	78	146419	140608065	1.69704e-27	4.68852e-26
		GO:0044434	chloroplast part	cellular_component	14	78	146419	140608065	1.69704e-27	4.68852e-26
		GO:0022900	electron transport chain	biological_process	26	1326	146419	140608065	2.32104e-24	6.15075e-23
		GO:0055114	oxidation-reduction process	biological_process	26	1326	146419	140608065	2.32104e-24	6.15075e-23
		GO:0009522	photosystem I	cellular_component	17	300	146419	140608065	3.45096e-24	9.05268e-23
		GO:0045156	electron transporter, transferring electrons within the cyclic electron transport pathway of photosynthesis activity	molecular_function	13	105	146419	140608065	2.16369e-23	5.56347e-22
		GO:0016469	proton-transporting two-sector ATPase complex	cellular_component	36	3916	146419	140608065	4.27478e-22	1.08839e-20
		GO:0033014	tetrapyrrole biosynthetic process	biological_process	17	528	146419	140608065	5.03359e-20	1.24497e-18
		GO:0008094	DNA-dependent ATPase activity	molecular_function	16	496	146419	140608065	6.004e-19	1.47098e-17
		GO:0015992	proton transport	biological_process	35	4851	146419	140608065	2.74908e-18	6.61051e-17
		GO:0006818	hydrogen transport	biological_process	35	4851	146419	140608065	2.74908e-18	6.61051e-17
		GO:0030145	manganese ion binding	molecular_function	21	1378	146419	140608065	8.59143e-18	2.04697e-16
		GO:0003746	translation elongation factor activity	molecular_function	12	210	146419	140608065	1.49921e-17	3.53949e-16
		GO:0033013	tetrapyrrole metabolic process	biological_process	17	780	146419	140608065	3.25095e-17	7.60605e-16
		GO:0048046	apoplast	cellular_component	25	2485	146419	140608065	1.02845e-16	2.38471e-15
		GO:0016831	carboxy-lyase activity	molecular_function	22	2016	146419	140608065	1.3315e-15	3.00687e-14
		GO:0030076	light-harvesting complex	cellular_component	8	55	146419	140608065	1.61212e-15	3.60921e-14
		GO:0044433	cytoplasmic vesicle part	cellular_component	14	561	146419	140608065	3.08918e-15	6.79882e-14
		GO:0016651	oxidoreductase activity, acting on NADH or NADPH	molecular_function	17	1081	146419	140608065	6.52403e-15	1.41732e-13
		GO:0046034	ATP metabolic process	biological_process	19	1485	146419	140608065	6.8104e-15	1.41732e-13
		GO:0034220	ion transmembrane transport	biological_process	19	1485	146419	140608065	6.8104e-15	1.41732e-13
		GO:0015985	energy coupled proton transport, down electrochemical gradient	biological_process	19	1485	146419	140608065	6.8104e-15	1.41732e-13
		GO:0015986	ATP synthesis coupled proton transport	biological_process	19	1485	146419	140608065	6.8104e-15	1.41732e-13
		GO:0006754	ATP biosynthetic process	biological_process	19	1485	146419	140608065	6.8104e-15	1.41732e-13
		GO:0031410	cytoplasmic vesicle	cellular_component	14	595	146419	140608065	6.8765e-15	1.41732e-13
		GO:0031982	vesicle	cellular_component	14	595	146419	140608065	6.8765e-15	1.41732e-13
		GO:0046933	hydrogen ion transporting ATP synthase activity, rotational mechanism	molecular_function	17	1225	146419	140608065	4.81904e-14	9.77738e-13
		GO:0016830	carbon-carbon lyase activity	molecular_function	28	4371	146419	140608065	1.03729e-13	2.08825e-12
		GO:0042221	response to chemical stimulus	biological_process	104	43956	146419	140608065	1.11221e-13	2.22185e-12
		GO:0009144	purine nucleoside triphosphate metabolic process	biological_process	19	1770	146419	140608065	1.47225e-13	2.81134e-12
		GO:0009145	purine nucleoside triphosphate biosynthetic process	biological_process	19	1770	146419	140608065	1.47225e-13	2.81134e-12
		GO:0009206	purine ribonucleoside triphosphate biosynthetic process	biological_process	19	1770	146419	140608065	1.47225e-13	2.81134e-12
		GO:0009205	purine ribonucleoside triphosphate metabolic process	biological_process	19	1770	146419	140608065	1.47225e-13	2.81134e-12
		GO:0009199	ribonucleoside triphosphate metabolic process	biological_process	19	1770	146419	140608065	1.47225e-13	2.81134e-12
		GO:0009201	ribonucleoside triphosphate biosynthetic process	biological_process	19	1770	146419	140608065	1.47225e-13	2.81134e-12
		GO:0009141	nucleoside triphosphate metabolic process	biological_process	19	1891	146419	140608065	4.6192e-13	8.63026e-12
		GO:0009142	nucleoside triphosphate biosynthetic process	biological_process	19	1891	146419	140608065	4.6192e-13	8.63026e-12
		GO:0009538	photosystem I reaction center	cellular_component	6	28	146419	140608065	4.71082e-13	8.73857e-12
		GO:0015994	chlorophyll metabolic process	biological_process	8	120	146419	140608065	1.04761e-12	1.91595e-11
		GO:0046961	proton-transporting ATPase activity, rotational mechanism	molecular_function	17	1596	146419	140608065	3.08793e-12	5.60793e-11
		GO:0018130	heterocycle biosynthetic process	biological_process	22	3160	146419	140608065	8.79551e-12	1.57531e-10
		GO:0045735	nutrient reservoir activity	molecular_function	21	3003	146419	140608065	2.37728e-11	4.22863e-10
		GO:0008289	lipid binding	molecular_function	23	3916	146419	140608065	8.28121e-11	1.43375e-09
		GO:0044282	small molecule catabolic process	biological_process	33	8001	146419	140608065	8.56556e-11	1.47316e-09
		GO:0016655	oxidoreductase activity, acting on NADH or NADPH, quinone or similar compound as acceptor	molecular_function	10	465	146419	140608065	1.15255e-10	1.93108e-09
		GO:0050136	NADH dehydrogenase (quinone) activity	molecular_function	10	465	146419	140608065	1.15255e-10	1.93108e-09
		GO:0008137	NADH dehydrogenase (ubiquinone) activity	molecular_function	10	465	146419	140608065	1.15255e-10	1.93108e-09
		GO:0003954	NADH dehydrogenase activity	molecular_function	10	465	146419	140608065	1.15255e-10	1.93108e-09
		GO:0019829	cation-transporting ATPase activity	molecular_function	18	2346	146419	140608065	1.42444e-10	2.37133e-09
		GO:0030077	plasma membrane light-harvesting complex	cellular_component	5	36	146419	140608065	4.49395e-10	7.29425e-09
		GO:0042716	plasma membrane-derived chromatophore	cellular_component	5	36	146419	140608065	4.49395e-10	7.29425e-09
		GO:0009150	purine ribonucleotide metabolic process	biological_process	19	2926	146419	140608065	6.89614e-10	1.10551e-08
		GO:0009152	purine ribonucleotide biosynthetic process	biological_process	19	2926	146419	140608065	6.89614e-10	1.10551e-08
		GO:0015995	chlorophyll biosynthetic process	biological_process	5	45	146419	140608065	1.44508e-09	2.28833e-08
		GO:0009260	ribonucleotide biosynthetic process	biological_process	19	3160	146419	140608065	2.37468e-09	3.71509e-08
		GO:0009259	ribonucleotide metabolic process	biological_process	19	3160	146419	140608065	2.37468e-09	3.71509e-08
		GO:0009250	glucan biosynthetic process	biological_process	15	2016	146419	140608065	7.03004e-09	1.09323e-07
		GO:0006164	purine nucleotide biosynthetic process	biological_process	19	3403	146419	140608065	7.6759e-09	1.17261e-07
		GO:0006163	purine nucleotide metabolic process	biological_process	19	3403	146419	140608065	7.6759e-09	1.17261e-07
		GO:0005576	extracellular region	cellular_component	63	26796	146419	140608065	7.90393e-09	1.20038e-07
		GO:0009415	response to water stimulus	biological_process	5	66	146419	140608065	1.03797e-08	1.55816e-07
		GO:0016820	hydrolase activity, acting on acid anhydrides, catalyzing transmembrane movement of substances	molecular_function	44	15753	146419	140608065	1.24133e-08	1.85272e-07
		GO:0009607	response to biotic stimulus	biological_process	6	153	146419	140608065	1.80456e-08	2.66275e-07
		GO:0003779	actin binding	molecular_function	13	1596	146419	140608065	2.45697e-08	3.60494e-07
		GO:0009069	serine family amino acid metabolic process	biological_process	9	630	146419	140608065	3.2784e-08	4.75643e-07
		GO:0008135	translation factor activity, nucleic acid binding	molecular_function	17	3003	146419	140608065	3.77881e-08	5.45198e-07
		GO:0009523	photosystem II	cellular_component	12	1378	146419	140608065	4.10076e-08	5.88379e-07
		GO:0006952	defense response	biological_process	156	94395	146419	140608065	4.90166e-08	6.95607e-07
		GO:0033692	cellular polysaccharide biosynthetic process	biological_process	15	2346	146419	140608065	5.00064e-08	7.05796e-07
		GO:0008092	cytoskeletal protein binding	molecular_function	13	1711	146419	140608065	5.45467e-08	7.65717e-07
		GO:0006096	glycolysis	biological_process	17	3160	146419	140608065	7.73048e-08	1.07359e-06
		GO:0042625	ATPase activity, coupled to transmembrane movement of ions	molecular_function	24	6216	146419	140608065	9.56925e-08	1.32188e-06
		GO:0006259	DNA metabolic process	biological_process	139	83028	146419	140608065	1.23622e-07	1.69866e-06
		GO:0000271	polysaccharide biosynthetic process	biological_process	15	2556	146419	140608065	1.48245e-07	2.02628e-06
		GO:0046483	heterocycle metabolic process	biological_process	65	30628	146419	140608065	1.77299e-07	2.41071e-06
		GO:0046527	glucosyltransferase activity	molecular_function	14	2278	146419	140608065	2.2051e-07	2.96717e-06
		GO:0006779	porphyrin-containing compound biosynthetic process	biological_process	6	276	146419	140608065	5.82772e-07	7.68253e-06
		GO:0016759	cellulose synthase activity	molecular_function	7	465	146419	140608065	7.80754e-07	1.00877e-05
		GO:0016760	cellulose synthase (UDP-forming) activity	molecular_function	7	465	146419	140608065	7.80754e-07	1.00877e-05
		GO:0006007	glucose catabolic process	biological_process	19	4753	146419	140608065	1.18868e-06	1.51323e-05
		GO:0019320	hexose catabolic process	biological_process	19	4753	146419	140608065	1.18868e-06	1.51323e-05
		GO:0046365	monosaccharide catabolic process	biological_process	19	4753	146419	140608065	1.18868e-06	1.51323e-05
		GO:0006558	L-phenylalanine metabolic process	biological_process	5	171	146419	140608065	1.21814e-06	1.54317e-05
		GO:0016168	chlorophyll binding	molecular_function	3	21	146419	140608065	1.4809e-06	1.85794e-05
		GO:0006073	cellular glucan metabolic process	biological_process	18	4371	146419	140608065	1.48807e-06	1.85794e-05
		GO:0044042	glucan metabolic process	biological_process	18	4371	146419	140608065	1.48807e-06	1.85794e-05
		GO:0042651	thylakoid membrane	cellular_component	4	78	146419	140608065	1.57716e-06	1.94118e-05
		GO:0006544	glycine metabolic process	biological_process	4	78	146419	140608065	1.57716e-06	1.94118e-05
		GO:0022904	respiratory electron transport chain	biological_process	7	561	146419	140608065	2.6838e-06	3.27222e-05
		GO:0042773	ATP synthesis coupled electron transport	biological_process	7	561	146419	140608065	2.6838e-06	3.27222e-05
		GO:0009055	electron carrier activity	molecular_function	56	27261	146419	140608065	3.03774e-06	3.68645e-05
		GO:0030243	cellulose metabolic process	biological_process	7	595	146419	140608065	3.9375e-06	4.7123e-05
		GO:0030244	cellulose biosynthetic process	biological_process	7	595	146419	140608065	3.9375e-06	4.7123e-05
		GO:0005976	polysaccharide metabolic process	biological_process	27	9453	146419	140608065	4.79961e-06	5.7177e-05
		GO:0044275	cellular carbohydrate catabolic process	biological_process	19	5253	146419	140608065	4.90138e-06	5.78586e-05
		GO:0046164	alcohol catabolic process	biological_process	19	5253	146419	140608065	4.90138e-06	5.78586e-05
		GO:0003887	DNA-directed DNA polymerase activity	molecular_function	6	406	146419	140608065	5.35487e-06	6.23614e-05
		GO:0044264	cellular polysaccharide metabolic process	biological_process	18	4851	146419	140608065	6.11087e-06	7.08479e-05
		GO:0015980	energy derivation by oxidation of organic compounds	biological_process	11	1891	146419	140608065	7.06256e-06	8.15176e-05
		GO:0008081	phosphoric diester hydrolase activity	molecular_function	7	666	146419	140608065	8.16063e-06	9.3775e-05
		GO:0006006	glucose metabolic process	biological_process	20	5995	146419	140608065	8.99355e-06	0.000102891
		GO:0015672	monovalent inorganic cation transport	biological_process	35	14706	146419	140608065	1.10344e-05	0.000125686
		GO:0006778	porphyrin-containing compound metabolic process	biological_process	6	465	146419	140608065	1.15258e-05	0.00013071
		GO:0012501	programmed cell death	biological_process	160	107880	146419	140608065	1.34578e-05	0.000151299
		GO:0006915	apoptotic process	biological_process	160	107880	146419	140608065	1.34578e-05	0.000151299
		GO:0009165	nucleotide biosynthetic process	biological_process	19	5778	146419	140608065	1.80275e-05	0.000201799
		GO:0009767	photosynthetic electron transport chain	biological_process	4	153	146419	140608065	2.28023e-05	0.000253067
		GO:0004607	phosphatidylcholine-sterol O-acyltransferase activity	molecular_function	4	153	146419	140608065	2.28023e-05	0.000253067
		GO:0046148	pigment biosynthetic process	biological_process	5	351	146419	140608065	3.9176e-05	0.000429283
		GO:0045333	cellular respiration	biological_process	9	1540	146419	140608065	4.54524e-05	0.000495966
		GO:0016880	acid-ammonia (or amide) ligase activity	molecular_function	3	66	146419	140608065	4.91952e-05	0.000525761
		GO:0016211	ammonia ligase activity	molecular_function	3	66	146419	140608065	4.91952e-05	0.000525761
		GO:0016758	transferase activity, transferring hexosyl groups	molecular_function	160	111628	146419	140608065	6.92955e-05	0.000737543
		GO:0035251	UDP-glucosyltransferase activity	molecular_function	9	1653	146419	140608065	7.75855e-05	0.000822406
		GO:0032446	protein modification by small protein conjugation	biological_process	11	2485	146419	140608065	8.21723e-05	0.000857034
		GO:0016567	protein ubiquitination	biological_process	11	2485	146419	140608065	8.21723e-05	0.000857034
		GO:0070647	protein modification by small protein conjugation or removal	biological_process	11	2485	146419	140608065	8.21723e-05	0.000857034
		GO:0003993	acid phosphatase activity	molecular_function	7	990	146419	140608065	9.87891e-05	0.00102213
		GO:0005996	monosaccharide metabolic process	biological_process	25	10153	146419	140608065	0.000109213	0.00112106
		GO:0005853	eukaryotic translation elongation factor 1 complex	cellular_component	2	15	146419	140608065	0.000112838	0.00114917
		GO:0046906	tetrapyrrole binding	molecular_function	248	186966	146419	140608065	0.000135704	0.00137665
		GO:0016265	death	biological_process	160	113526	146419	140608065	0.000148521	0.00149499
		GO:0008219	cell death	biological_process	160	113526	146419	140608065	0.000148521	0.00149499
		GO:0019318	hexose metabolic process	biological_process	21	8001	146419	140608065	0.000160395	0.0016021
		GO:0016054	organic acid catabolic process	biological_process	4	276	146419	140608065	0.000221994	0.00219208
		GO:0051258	protein polymerization	biological_process	4	276	146419	140608065	0.000221994	0.00219208
		GO:0046395	carboxylic acid catabolic process	biological_process	4	276	146419	140608065	0.000221994	0.00219208
		GO:0020037	heme binding	molecular_function	241	182710	146419	140608065	0.00022541	0.00221738
		GO:0004842	ubiquitin-protein ligase activity	molecular_function	12	3321	146419	140608065	0.000257291	0.00252145
		GO:0071669	plant-type cell wall organization or biogenesis	biological_process	5	528	146419	140608065	0.000261723	0.00254567
		GO:0009664	plant-type cell wall organization	biological_process	5	528	146419	140608065	0.000261723	0.00254567
		GO:0042440	pigment metabolic process	biological_process	5	561	146419	140608065	0.000344909	0.00334227
		GO:0016051	carbohydrate biosynthetic process	biological_process	25	11175	146419	140608065	0.000443532	0.00425038
		GO:0006650	glycerophospholipid metabolic process	biological_process	6	946	146419	140608065	0.000543877	0.00517381
		GO:0046486	glycerolipid metabolic process	biological_process	6	946	146419	140608065	0.000543877	0.00517381
		GO:0016052	carbohydrate catabolic process	biological_process	22	9591	146419	140608065	0.000683877	0.00643489
		GO:0042254	ribosome biogenesis	biological_process	6	1035	146419	140608065	0.000864094	0.00804319
		GO:0071555	cell wall organization	biological_process	10	2850	146419	140608065	0.00101052	0.00933918
		GO:0009011	starch synthase activity	molecular_function	2	45	146419	140608065	0.00104201	0.00959613
		GO:0055085	transmembrane transport	biological_process	17	6786	146419	140608065	0.00105173	0.00965134
		GO:0022613	ribonucleoprotein complex biogenesis	biological_process	6	1128	146419	140608065	0.00133665	0.0121799
		GO:0009063	cellular amino acid catabolic process	biological_process	3	210	146419	140608065	0.00146285	0.013237
		GO:0009310	amine catabolic process	biological_process	3	210	146419	140608065	0.00146285	0.013237
		GO:0016757	transferase activity, transferring glycosyl groups	molecular_function	170	128778	146419	140608065	0.00159225	0.0143082
		GO:0015078	hydrogen ion transmembrane transporter activity	molecular_function	17	7140	146419	140608065	0.00178279	0.0159652
		GO:0004620	phospholipase activity	molecular_function	5	820	146419	140608065	0.00185577	0.0165617
		GO:0019953	sexual reproduction	biological_process	3	231	146419	140608065	0.00191823	0.0170605
		GO:0061024	membrane organization	biological_process	4	496	146419	140608065	0.00195124	0.0172359
		GO:0016044	cellular membrane organization	biological_process	4	496	146419	140608065	0.00195124	0.0172359
		GO:0042626	ATPase activity, coupled to transmembrane movement of substances	molecular_function	26	13366	146419	140608065	0.00240527	0.0209614
		GO:0043492	ATPase activity, coupled to movement of substances	molecular_function	26	13366	146419	140608065	0.00240527	0.0209614
		GO:0009072	aromatic amino acid family metabolic process	biological_process	7	1711	146419	140608065	0.00241353	0.020963
		GO:0010181	FMN binding	molecular_function	4	528	146419	140608065	0.0024427	0.0211456
		GO:0034637	cellular carbohydrate biosynthetic process	biological_process	14	5565	146419	140608065	0.00266832	0.023022
		GO:0016840	carbon-nitrogen lyase activity	molecular_function	4	595	146419	140608065	0.00373424	0.0313845
		GO:0015934	large ribosomal subunit	cellular_component	4	630	146419	140608065	0.00456409	0.0382353
		GO:0006066	alcohol metabolic process	biological_process	31	17766	146419	140608065	0.0048576	0.0405633
		GO:0004197	cysteine-type endopeptidase activity	molecular_function	8	2485	146419	140608065	0.00516371	0.0429813
		GO:0008194	UDP-glycosyltransferase activity	molecular_function	11	4186	146419	140608065	0.00529603	0.0439418
		GO:0055067	monovalent inorganic cation homeostasis	biological_process	3	351	146419	140608065	0.00616359	0.0506545
		GO:0006885	regulation of pH	biological_process	3	351	146419	140608065	0.00616359	0.0506545
		GO:0055080	cation homeostasis	biological_process	4	703	146419	140608065	0.00667524	0.0541737
		GO:0048878	chemical homeostasis	biological_process	4	703	146419	140608065	0.00667524	0.0541737
		GO:0050801	ion homeostasis	biological_process	4	703	146419	140608065	0.00667524	0.0541737
		GO:0000151	ubiquitin ligase complex	cellular_component	10	3741	146419	140608065	0.00680894	0.0550867
		GO:0005507	copper ion binding	molecular_function	18	8911	146419	140608065	0.00712123	0.0573092
		GO:0006753	nucleoside phosphate metabolic process	biological_process	20	10296	146419	140608065	0.00714986	0.0573092
		GO:0009117	nucleotide metabolic process	biological_process	20	10296	146419	140608065	0.00714986	0.0573092
		GO:0044271	cellular nitrogen compound biosynthetic process	biological_process	40	25200	146419	140608065	0.00738684	0.0590265
		GO:0015662	ATPase activity, coupled to transmembrane movement of ions, phosphorylative mechanism	molecular_function	7	2145	146419	140608065	0.00803027	0.0639712
		GO:0015077	monovalent inorganic cation transmembrane transporter activity	molecular_function	21	11175	146419	140608065	0.00845422	0.0671425
		GO:0019321	pentose metabolic process	biological_process	2	136	146419	140608065	0.00907498	0.0716344
		GO:0007049	cell cycle	biological_process	3	406	146419	140608065	0.00915608	0.0720555
		GO:0015299	solute:hydrogen antiporter activity	molecular_function	3	435	146419	140608065	0.0110203	0.0859454
		GO:0015298	solute:cation antiporter activity	molecular_function	3	435	146419	140608065	0.0110203	0.0859454
		GO:0006576	cellular biogenic amine metabolic process	biological_process	4	820	146419	140608065	0.0112531	0.0874983
		GO:0006644	phospholipid metabolic process	biological_process	9	3486	146419	140608065	0.0122133	0.0946806
		GO:0030132	clathrin coat of coated pit	cellular_component	1	15	146419	140608065	0.0155067	0.115721
		GO:0004008	copper-exporting ATPase activity	molecular_function	1	15	146419	140608065	0.0155067	0.115721
		GO:0006555	methionine metabolic process	biological_process	1	15	146419	140608065	0.0155067	0.115721
		GO:0042575	DNA polymerase complex	cellular_component	1	15	146419	140608065	0.0155067	0.115721
		GO:0009360	DNA polymerase III complex	cellular_component	1	15	146419	140608065	0.0155067	0.115721
		GO:0043682	copper-transporting ATPase activity	molecular_function	1	15	146419	140608065	0.0155067	0.115721
		GO:0005905	coated pit	cellular_component	1	15	146419	140608065	0.0155067	0.115721
		GO:0009066	aspartate family amino acid metabolic process	biological_process	2	190	146419	140608065	0.0171053	0.12656
		GO:0009611	response to wounding	biological_process	2	210	146419	140608065	0.0206231	0.151294
		GO:0008146	sulfotransferase activity	molecular_function	3	561	146419	140608065	0.0215123	0.154406
		GO:0030125	clathrin vesicle coat	cellular_component	1	21	146419	140608065	0.0216418	0.154406
		GO:0006909	phagocytosis	biological_process	1	21	146419	140608065	0.0216418	0.154406
		GO:0030130	clathrin coat of trans-Golgi network vesicle	cellular_component	1	21	146419	140608065	0.0216418	0.154406
		GO:0030140	trans-Golgi network transport vesicle	cellular_component	1	21	146419	140608065	0.0216418	0.154406
		GO:0008172	S-methyltransferase activity	molecular_function	1	21	146419	140608065	0.0216418	0.154406
		GO:0030665	clathrin-coated vesicle membrane	cellular_component	1	21	146419	140608065	0.0216418	0.154406
		GO:0012510	trans-Golgi network transport vesicle membrane	cellular_component	1	21	146419	140608065	0.0216418	0.154406
		GO:0071554	cell wall organization or biogenesis	biological_process	17	9453	146419	140608065	0.0237479	0.168968
		GO:0006575	cellular modified amino acid metabolic process	biological_process	5	1540	146419	140608065	0.0238159	0.168989
		GO:0051188	cofactor biosynthetic process	biological_process	9	4005	146419	140608065	0.0268175	0.18874
		GO:0000003	reproduction	biological_process	13	6786	146419	140608065	0.0287262	0.198055
		GO:0019439	aromatic compound catabolic process	biological_process	1	28	146419	140608065	0.0287511	0.198055
		GO:0006559	L-phenylalanine catabolic process	biological_process	1	28	146419	140608065	0.0287511	0.198055
		GO:0009074	aromatic amino acid family catabolic process	biological_process	1	28	146419	140608065	0.0287511	0.198055
		GO:0030136	clathrin-coated vesicle	cellular_component	1	28	146419	140608065	0.0287511	0.198055
		GO:0016841	ammonia-lyase activity	molecular_function	1	28	146419	140608065	0.0287511	0.198055
		GO:0017004	cytochrome complex assembly	biological_process	1	28	146419	140608065	0.0287511	0.198055
		GO:0000096	sulfur amino acid metabolic process	biological_process	2	253	146419	140608065	0.0290939	0.199359
		GO:0009628	response to abiotic stimulus	biological_process	4	1128	146419	140608065	0.031531	0.215489
		GO:0008374	O-acyltransferase activity	molecular_function	2	276	146419	140608065	0.0340994	0.231823
		GO:0015935	small ribosomal subunit	cellular_component	5	1711	146419	140608065	0.0350192	0.237454
		GO:0055086	nucleobase-containing small molecule metabolic process	biological_process	23	14535	146419	140608065	0.0355281	0.240278
		GO:0015914	phospholipid transport	biological_process	1	36	146419	140608065	0.0368129	0.245136
		GO:0004012	phospholipid-translocating ATPase activity	molecular_function	1	36	146419	140608065	0.0368129	0.245136
		GO:0015247	aminophospholipid transporter activity	molecular_function	1	36	146419	140608065	0.0368129	0.245136
		GO:0006897	endocytosis	biological_process	1	36	146419	140608065	0.0368129	0.245136
		GO:0010324	membrane invagination	biological_process	1	36	146419	140608065	0.0368129	0.245136
		GO:0005548	phospholipid transporter activity	molecular_function	1	36	146419	140608065	0.0368129	0.245136
		GO:0016298	lipase activity	molecular_function	9	4278	146419	140608065	0.038121	0.253198
		GO:0016829	lyase activity	molecular_function	61	46056	146419	140608065	0.038931	0.257918
		GO:0042578	phosphoric ester hydrolase activity	molecular_function	38	26796	146419	140608065	0.0395465	0.260686
		GO:0016860	intramolecular oxidoreductase activity	molecular_function	2	300	146419	140608065	0.0396499	0.260686
		GO:0022402	cell cycle process	biological_process	2	300	146419	140608065	0.0396499	0.260686
		GO:0006820	anion transport	biological_process	4	1225	146419	140608065	0.0406167	0.266367
		GO:0008509	anion transmembrane transporter activity	molecular_function	3	741	146419	140608065	0.0433429	0.28353
		GO:0043623	cellular protein complex assembly	biological_process	5	1830	146419	140608065	0.044453	0.290061
		GO:0006364	rRNA processing	biological_process	2	325	146419	140608065	0.0457662	0.291541
		GO:0016072	rRNA metabolic process	biological_process	2	325	146419	140608065	0.0457662	0.291541
		GO:0042439	ethanolamine-containing compound metabolic process	biological_process	1	45	146419	140608065	0.0458024	0.291541
		GO:0055072	iron ion homeostasis	biological_process	1	45	146419	140608065	0.0458024	0.291541
		GO:0005254	chloride channel activity	molecular_function	1	45	146419	140608065	0.0458024	0.291541
		GO:0004630	phospholipase D activity	molecular_function	1	45	146419	140608065	0.0458024	0.291541
		GO:0006879	cellular iron ion homeostasis	biological_process	1	45	146419	140608065	0.0458024	0.291541
		GO:0046470	phosphatidylcholine metabolic process	biological_process	1	45	146419	140608065	0.0458024	0.291541
		GO:0005247	voltage-gated chloride channel activity	molecular_function	1	45	146419	140608065	0.0458024	0.291541
		GO:0015035	protein disulfide oxidoreductase activity	molecular_function	4	1326	146419	140608065	0.0514925	0.326959
		GO:0016903	oxidoreductase activity, acting on the aldehyde or oxo group of donors	molecular_function	2	351	146419	140608065	0.0524667	0.331523
		GO:0055066	di-, tri-valent inorganic cation homeostasis	biological_process	1	55	146419	140608065	0.0556923	0.344364
		GO:0006873	cellular ion homeostasis	biological_process	1	55	146419	140608065	0.0556923	0.344364
		GO:0030003	cellular cation homeostasis	biological_process	1	55	146419	140608065	0.0556923	0.344364
		GO:0030005	cellular di-, tri-valent inorganic cation homeostasis	biological_process	1	55	146419	140608065	0.0556923	0.344364
		GO:0006826	iron ion transport	biological_process	1	55	146419	140608065	0.0556923	0.344364
		GO:0008553	hydrogen-exporting ATPase activity, phosphorylative mechanism	molecular_function	1	55	146419	140608065	0.0556923	0.344364
		GO:0055082	cellular chemical homeostasis	biological_process	1	55	146419	140608065	0.0556923	0.344364
		GO:0015399	primary active transmembrane transporter activity	molecular_function	27	18528	146419	140608065	0.0560902	0.345181
		GO:0015405	P-P-bond-hydrolysis-driven transmembrane transporter activity	molecular_function	27	18528	146419	140608065	0.0560902	0.345181
		GO:0008171	O-methyltransferase activity	molecular_function	4	1378	146419	140608065	0.0576516	0.353951
		GO:0006457	protein folding	biological_process	28	19503	146419	140608065	0.0606811	0.370797
		GO:0015036	disulfide oxidoreductase activity	molecular_function	4	1431	146419	140608065	0.0643154	0.391164
		GO:0016439	pseudouridine synthase activity	molecular_function	1	66	146419	140608065	0.0664529	0.400413
		GO:0008462	endopeptidase Clp activity	molecular_function	1	66	146419	140608065	0.0664529	0.400413
		GO:0006812	cation transport	biological_process	70	55611	146419	140608065	0.0670874	0.403301
		GO:0016762	xyloglucan:xyloglucosyl transferase activity	molecular_function	2	435	146419	140608065	0.076214	0.457108
		GO:0006821	chloride transport	biological_process	1	78	146419	140608065	0.0780519	0.458599
		GO:0006586	indolalkylamine metabolic process	biological_process	1	78	146419	140608065	0.0780519	0.458599
		GO:0005375	copper ion transmembrane transporter activity	molecular_function	1	78	146419	140608065	0.0780519	0.458599
		GO:0016730	oxidoreductase activity, acting on iron-sulfur proteins as donors	molecular_function	1	78	146419	140608065	0.0780519	0.458599
		GO:0006568	tryptophan metabolic process	biological_process	1	78	146419	140608065	0.0780519	0.458599
		GO:0042430	indole-containing compound metabolic process	biological_process	1	78	146419	140608065	0.0780519	0.458599
		GO:0009605	response to external stimulus	biological_process	2	465	146419	140608065	0.085377	0.500506
		GO:0016459	myosin complex	cellular_component	1	91	146419	140608065	0.090455	0.525529
		GO:0006839	mitochondrial transport	biological_process	1	91	146419	140608065	0.090455	0.525529
		GO:0046912	transferase activity, transferring acyl groups, acyl groups converted into alkyl on transfer	molecular_function	1	91	146419	140608065	0.090455	0.525529
		GO:0006825	copper ion transport	biological_process	1	91	146419	140608065	0.090455	0.525529
		GO:0006811	ion transport	biological_process	94	78210	146419	140608065	0.0928606	0.538301
		GO:0042398	cellular modified amino acid biosynthetic process	biological_process	2	496	146419	140608065	0.0951716	0.550469
		GO:0019843	rRNA binding	molecular_function	1	105	146419	140608065	0.103626	0.595388
		GO:0004497	monooxygenase activity	molecular_function	101	85078	146419	140608065	0.104627	0.599813
		GO:0005506	iron ion binding	molecular_function	268	238395	146419	140608065	0.11188	0.638578
		GO:0016782	transferase activity, transferring sulfur-containing groups	molecular_function	3	1128	146419	140608065	0.114966	0.654753
		GO:0015849	organic acid transport	biological_process	2	561	146419	140608065	0.116652	0.656373
		GO:0046942	carboxylic acid transport	biological_process	2	561	146419	140608065	0.116652	0.656373
		GO:0000041	transition metal ion transport	biological_process	2	561	146419	140608065	0.116652	0.656373
		GO:0005798	Golgi-associated vesicle	cellular_component	1	120	146419	140608065	0.117525	0.656373
		GO:0030133	transport vesicle	cellular_component	1	120	146419	140608065	0.117525	0.656373
		GO:0016774	phosphotransferase activity, carboxyl group as acceptor	molecular_function	1	120	146419	140608065	0.117525	0.656373
		GO:0016638	oxidoreductase activity, acting on the CH-NH2 group of donors	molecular_function	1	120	146419	140608065	0.117525	0.656373
		GO:0030658	transport vesicle membrane	cellular_component	1	120	146419	140608065	0.117525	0.656373
		GO:0030660	Golgi-associated vesicle membrane	cellular_component	1	120	146419	140608065	0.117525	0.656373
		GO:0009341	beta-galactosidase complex	cellular_component	1	136	146419	140608065	0.132114	0.717784
		GO:0015925	galactosidase activity	molecular_function	1	136	146419	140608065	0.132114	0.717784
		GO:0000087	M phase of mitotic cell cycle	biological_process	1	136	146419	140608065	0.132114	0.717784
		GO:0004565	beta-galactosidase activity	molecular_function	1	136	146419	140608065	0.132114	0.717784
		GO:0005253	anion channel activity	molecular_function	1	136	146419	140608065	0.132114	0.717784
		GO:0005319	lipid transporter activity	molecular_function	1	136	146419	140608065	0.132114	0.717784
		GO:0007067	mitosis	biological_process	1	136	146419	140608065	0.132114	0.717784
		GO:0000280	nuclear division	biological_process	1	136	146419	140608065	0.132114	0.717784
		GO:0008308	voltage-gated anion channel activity	molecular_function	1	136	146419	140608065	0.132114	0.717784
		GO:0022890	inorganic cation transmembrane transporter activity	molecular_function	26	19701	146419	140608065	0.136537	0.740266
		GO:0019637	organophosphate metabolic process	biological_process	7	4095	146419	140608065	0.13988	0.756808
		GO:0051704	multi-organism process	biological_process	9	5671	146419	140608065	0.143046	0.770726
		GO:0044260	cellular macromolecule metabolic process	biological_process	1	153	146419	140608065	0.147351	0.779369
		GO:0034645	cellular macromolecule biosynthetic process	biological_process	1	153	146419	140608065	0.147351	0.779369
		GO:0003725	double-stranded RNA binding	molecular_function	1	153	146419	140608065	0.147351	0.779369
		GO:0009059	macromolecule biosynthetic process	biological_process	1	153	146419	140608065	0.147351	0.779369
		GO:0000278	mitotic cell cycle	biological_process	1	153	146419	140608065	0.147351	0.779369
		GO:0009058	biosynthetic process	biological_process	1	153	146419	140608065	0.147351	0.779369
		GO:0001522	pseudouridine synthesis	biological_process	1	153	146419	140608065	0.147351	0.779369
		GO:0009067	aspartate family amino acid biosynthetic process	biological_process	1	153	146419	140608065	0.147351	0.779369
		GO:0044249	cellular biosynthetic process	biological_process	1	153	146419	140608065	0.147351	0.779369
		GO:0019787	small conjugating protein ligase activity	molecular_function	12	8128	146419	140608065	0.148175	0.782136
		GO:0046943	carboxylic acid transmembrane transporter activity	molecular_function	2	666	146419	140608065	0.153503	0.803727
		GO:0005342	organic acid transmembrane transporter activity	molecular_function	2	666	146419	140608065	0.153503	0.803727
		GO:0042623	ATPase activity, coupled	molecular_function	53	43956	146419	140608065	0.159672	0.834344
		GO:0004623	phospholipase A2 activity	molecular_function	1	171	146419	140608065	0.163192	0.84762
		GO:0016564	transcription repressor activity	molecular_function	1	171	146419	140608065	0.163192	0.84762
		GO:0008138	protein tyrosine/serine/threonine phosphatase activity	molecular_function	1	171	146419	140608065	0.163192	0.84762
		GO:0030976	thiamine pyrophosphate binding	molecular_function	1	190	146419	140608065	0.179594	0.919934
		GO:0019740	nitrogen utilization	biological_process	1	190	146419	140608065	0.179594	0.919934
		GO:0006808	regulation of nitrogen utilization	biological_process	1	190	146419	140608065	0.179594	0.919934
		GO:0000279	M phase	biological_process	1	190	146419	140608065	0.179594	0.919934
		GO:0006720	isoprenoid metabolic process	biological_process	2	741	146419	140608065	0.181005	0.921708
		GO:0050661	NADP binding	molecular_function	2	741	146419	140608065	0.181005	0.921708
		GO:0008299	isoprenoid biosynthetic process	biological_process	2	741	146419	140608065	0.181005	0.921708
		GO:0004867	serine-type endopeptidase inhibitor activity	molecular_function	4	2145	146419	140608065	0.187228	0.950468
		GO:0009856	pollination	biological_process	7	4465	146419	140608065	0.188483	0.950468
		GO:0048544	recognition of pollen	biological_process	7	4465	146419	140608065	0.188483	0.950468
		GO:0009875	pollen-pistil interaction	biological_process	7	4465	146419	140608065	0.188483	0.950468
		GO:0008037	cell recognition	biological_process	7	4465	146419	140608065	0.188483	0.950468
		GO:0003924	GTPase activity	molecular_function	9	6105	146419	140608065	0.19167	0.964665
		GO:0009084	glutamine family amino acid biosynthetic process	biological_process	1	210	146419	140608065	0.196513	0.972083
		GO:0000097	sulfur amino acid biosynthetic process	biological_process	1	210	146419	140608065	0.196513	0.972083
		GO:0022403	cell cycle phase	biological_process	1	210	146419	140608065	0.196513	0.972083
		GO:0070566	adenylyltransferase activity	molecular_function	1	210	146419	140608065	0.196513	0.972083
		GO:0042401	cellular biogenic amine biosynthetic process	biological_process	1	210	146419	140608065	0.196513	0.972083
		GO:0016861	intramolecular oxidoreductase activity, interconverting aldoses and ketoses	molecular_function	1	210	146419	140608065	0.196513	0.972083
		GO:0048285	organelle fission	biological_process	1	210	146419	140608065	0.196513	0.972083
		GO:0030029	actin filament-based process	biological_process	1	231	146419	140608065	0.213902	1
		GO:0030036	actin cytoskeleton organization	biological_process	1	231	146419	140608065	0.213902	1
		GO:0022414	reproductive process	biological_process	7	4753	146419	140608065	0.230388	1
		GO:0004499	N,N-dimethylaniline monooxygenase activity	molecular_function	1	253	146419	140608065	0.231715	1
		GO:0004222	metalloendopeptidase activity	molecular_function	2	903	146419	140608065	0.24229	1
		GO:0042545	cell wall modification	biological_process	2	903	146419	140608065	0.24229	1
		GO:0042775	mitochondrial ATP synthesis coupled electron transport	biological_process	1	276	146419	140608065	0.249907	1
		GO:0016709	oxidoreductase activity, acting on paired donors, with incorporation or reduction of molecular oxygen, NADH or NADPH as one donor, and incorporation of one atom of oxygen	molecular_function	1	276	146419	140608065	0.249907	1
		GO:0016843	amine-lyase activity	molecular_function	1	276	146419	140608065	0.249907	1
		GO:0016844	strictosidine synthase activity	molecular_function	1	276	146419	140608065	0.249907	1
		GO:0009081	branched-chain amino acid metabolic process	biological_process	1	276	146419	140608065	0.249907	1
		GO:0019867	outer membrane	cellular_component	1	276	146419	140608065	0.249907	1
		GO:0046915	transition metal ion transmembrane transporter activity	molecular_function	1	276	146419	140608065	0.249907	1
		GO:0000160	two-component signal transduction system (phosphorelay)	biological_process	2	946	146419	140608065	0.258758	1
		GO:0016667	oxidoreductase activity, acting on a sulfur group of donors	molecular_function	4	2485	146419	140608065	0.261282	1
		GO:0017111	nucleoside-triphosphatase activity	molecular_function	285	263175	146419	140608065	0.262106	1
		GO:0030120	vesicle coat	cellular_component	1	300	146419	140608065	0.26843	1
		GO:0012506	vesicle membrane	cellular_component	1	300	146419	140608065	0.26843	1
		GO:0009451	RNA modification	biological_process	1	300	146419	140608065	0.26843	1
		GO:0015629	actin cytoskeleton	cellular_component	1	300	146419	140608065	0.26843	1
		GO:0030662	coated vesicle membrane	cellular_component	1	300	146419	140608065	0.26843	1
		GO:0030659	cytoplasmic vesicle membrane	cellular_component	1	300	146419	140608065	0.26843	1
		GO:0034641	cellular nitrogen compound metabolic process	biological_process	117	106030	146419	140608065	0.27762	1
		GO:0031988	membrane-bounded vesicle	cellular_component	1	325	146419	140608065	0.287239	1
		GO:0030135	coated vesicle	cellular_component	1	325	146419	140608065	0.287239	1
		GO:0016023	cytoplasmic membrane-bounded vesicle	cellular_component	1	325	146419	140608065	0.287239	1
		GO:0051082	unfolded protein binding	molecular_function	10	7750	146419	140608065	0.292083	1
		GO:0005874	microtubule	cellular_component	1	351	146419	140608065	0.306288	1
		GO:0004180	carboxypeptidase activity	molecular_function	3	1891	146419	140608065	0.314973	1
		GO:0004185	serine-type carboxypeptidase activity	molecular_function	3	1891	146419	140608065	0.314973	1
		GO:0070008	serine-type exopeptidase activity	molecular_function	3	1891	146419	140608065	0.314973	1
		GO:0006022	aminoglycan metabolic process	biological_process	1	378	146419	140608065	0.325531	1
		GO:0043086	negative regulation of catalytic activity	biological_process	2	1128	146419	140608065	0.328215	1
		GO:0044092	negative regulation of molecular function	biological_process	2	1128	146419	140608065	0.328215	1
		GO:0034062	RNA polymerase activity	molecular_function	3	1953	146419	140608065	0.332456	1
		GO:0003899	DNA-directed RNA polymerase activity	molecular_function	3	1953	146419	140608065	0.332456	1
		GO:0016881	acid-amino acid ligase activity	molecular_function	12	9870	146419	140608065	0.335197	1
		GO:0007010	cytoskeleton organization	biological_process	2	1176	146419	140608065	0.34629	1
		GO:0004866	endopeptidase inhibitor activity	molecular_function	5	3741	146419	140608065	0.350772	1
		GO:0004437	inositol or phosphatidylinositol phosphatase activity	molecular_function	1	435	146419	140608065	0.364419	1
		GO:0000139	Golgi membrane	cellular_component	1	435	146419	140608065	0.364419	1
		GO:0005886	plasma membrane	cellular_component	1	465	146419	140608065	0.383978	1
		GO:0008483	transaminase activity	molecular_function	1	465	146419	140608065	0.383978	1
		GO:0044459	plasma membrane part	cellular_component	1	465	146419	140608065	0.383978	1
		GO:0030414	peptidase inhibitor activity	molecular_function	5	3916	146419	140608065	0.386379	1
		GO:0009116	nucleoside metabolic process	biological_process	2	1326	146419	140608065	0.401592	1
		GO:0009314	response to radiation	biological_process	1	496	146419	140608065	0.403556	1
		GO:0009416	response to light stimulus	biological_process	1	496	146419	140608065	0.403556	1
		GO:0006725	cellular aromatic compound metabolic process	biological_process	11	9591	146419	140608065	0.415388	1
		GO:0005618	cell wall	cellular_component	4	3160	146419	140608065	0.417621	1
		GO:0015698	inorganic anion transport	biological_process	1	528	146419	140608065	0.423114	1
		GO:0016071	mRNA metabolic process	biological_process	2	1431	146419	140608065	0.438957	1
		GO:0006790	sulfur compound metabolic process	biological_process	2	1485	146419	140608065	0.457669	1
		GO:0000272	polysaccharide catabolic process	biological_process	1	595	146419	140608065	0.46201	1
		GO:0019725	cellular homeostasis	biological_process	8	7140	146419	140608065	0.465871	1
		GO:0030001	metal ion transport	biological_process	27	25200	146419	140608065	0.466941	1
		GO:0016817	hydrolase activity, acting on acid anhydrides	molecular_function	314	299925	146419	140608065	0.469705	1
		GO:0042802	identical protein binding	molecular_function	2	1540	146419	140608065	0.476349	1
		GO:0005244	voltage-gated ion channel activity	molecular_function	1	630	146419	140608065	0.481275	1
		GO:0019748	secondary metabolic process	biological_process	1	630	146419	140608065	0.481275	1
		GO:0022832	voltage-gated channel activity	molecular_function	1	630	146419	140608065	0.481275	1
		GO:0051186	cofactor metabolic process	biological_process	11	10153	146419	140608065	0.488262	1
		GO:0006887	exocytosis	biological_process	2	1653	146419	140608065	0.513463	1
		GO:0008236	serine-type peptidase activity	molecular_function	9	8515	146419	140608065	0.526751	1
		GO:0017171	serine hydrolase activity	molecular_function	9	8515	146419	140608065	0.526751	1
		GO:0015297	antiporter activity	molecular_function	5	4656	146419	140608065	0.532602	1
		GO:0044428	nuclear part	cellular_component	5	4656	146419	140608065	0.532602	1
		GO:0008415	transferase activity, transferring acyl groups	molecular_function	16	15400	146419	140608065	0.536925	1
		GO:0016747	transferase activity, transferring acyl groups other than amino-acyl groups	molecular_function	16	15400	146419	140608065	0.536925	1
		GO:0009064	glutamine family amino acid metabolic process	biological_process	1	780	146419	140608065	0.556324	1
		GO:0034470	ncRNA processing	biological_process	3	2850	146419	140608065	0.56967	1
		GO:0016137	glycoside metabolic process	biological_process	1	820	146419	140608065	0.574435	1
		GO:0000156	two-component response regulator activity	molecular_function	1	820	146419	140608065	0.574435	1
		GO:0001584	rhodopsin-like receptor activity	molecular_function	1	820	146419	140608065	0.574435	1
		GO:0005984	disaccharide metabolic process	biological_process	1	820	146419	140608065	0.574435	1
		GO:0016879	ligase activity, forming carbon-nitrogen bonds	molecular_function	21	20706	146419	140608065	0.577046	1
		GO:0042592	homeostatic process	biological_process	11	10878	146419	140608065	0.578665	1
		GO:0044272	sulfur compound biosynthetic process	biological_process	1	861	146419	140608065	0.592231	1
		GO:0016791	phosphatase activity	molecular_function	18	17955	146419	140608065	0.595163	1
		GO:0016853	isomerase activity	molecular_function	11	11026	146419	140608065	0.596288	1
		GO:0004289	subtilase activity	molecular_function	3	3003	146419	140608065	0.604804	1
		GO:0016998	cell wall macromolecule catabolic process	biological_process	1	903	146419	140608065	0.609689	1
		GO:0008134	transcription factor binding	molecular_function	1	903	146419	140608065	0.609689	1
		GO:0009311	oligosaccharide metabolic process	biological_process	1	903	146419	140608065	0.609689	1
		GO:0006413	translational initiation	biological_process	1	946	146419	140608065	0.626789	1
		GO:0044431	Golgi apparatus part	cellular_component	1	990	146419	140608065	0.643512	1
		GO:0003743	translation initiation factor activity	molecular_function	1	1035	146419	140608065	0.65984	1
		GO:0004221	ubiquitin thiolesterase activity	molecular_function	1	1035	146419	140608065	0.65984	1
		GO:0044036	cell wall macromolecule metabolic process	biological_process	1	1035	146419	140608065	0.65984	1
		GO:0004806	triglyceride lipase activity	molecular_function	1	1081	146419	140608065	0.675758	1
		GO:0016462	pyrophosphatase activity	molecular_function	292	287661	146419	140608065	0.676298	1
		GO:0016746	transferase activity, transferring acyl groups	molecular_function	18	18915	146419	140608065	0.679526	1
		GO:0016705	oxidoreductase activity, acting on paired donors, with incorporation or reduction of molecular oxygen	molecular_function	2	2278	146419	140608065	0.685604	1
		GO:0045454	cell redox homeostasis	biological_process	5	5671	146419	140608065	0.702214	1
		GO:0016790	thiolester hydrolase activity	molecular_function	1	1176	146419	140608065	0.706313	1
		GO:0005083	small GTPase regulator activity	molecular_function	1	1176	146419	140608065	0.706313	1
		GO:0004527	exonuclease activity	molecular_function	1	1176	146419	140608065	0.706313	1
		GO:0016818	hydrolase activity, acting on acid anhydrides, in phosphorus-containing anhydrides	molecular_function	292	289180	146419	140608065	0.70821	1
		GO:0031090	organelle membrane	cellular_component	13	14196	146419	140608065	0.714115	1
		GO:0016192	vesicle-mediated transport	biological_process	17	18336	146419	140608065	0.715273	1
		GO:0008238	exopeptidase activity	molecular_function	3	3570	146419	140608065	0.717674	1
		GO:0016765	transferase activity, transferring alkyl or aryl (other than methyl) groups	molecular_function	1	1225	146419	140608065	0.72093	1
		GO:0015267	channel activity	molecular_function	2	2485	146419	140608065	0.730392	1
		GO:0022803	passive transmembrane transporter activity	molecular_function	2	2485	146419	140608065	0.730392	1
		GO:0005216	ion channel activity	molecular_function	2	2485	146419	140608065	0.730392	1
		GO:0022838	substrate-specific channel activity	molecular_function	2	2485	146419	140608065	0.730392	1
		GO:0008033	tRNA processing	biological_process	1	1275	146419	140608065	0.735096	1
		GO:0000145	exocyst	cellular_component	1	1275	146419	140608065	0.735096	1
		GO:0004722	protein serine/threonine phosphatase activity	molecular_function	1	1275	146419	140608065	0.735096	1
		GO:0005794	Golgi apparatus	cellular_component	1	1275	146419	140608065	0.735096	1
		GO:0004386	helicase activity	molecular_function	10	11325	146419	140608065	0.739189	1
		GO:0030695	GTPase regulator activity	molecular_function	1	1326	146419	140608065	0.748804	1
		GO:0005938	cell cortex	cellular_component	1	1326	146419	140608065	0.748804	1
		GO:0044448	cell cortex part	cellular_component	1	1326	146419	140608065	0.748804	1
		GO:0030312	external encapsulating structure	cellular_component	4	4950	146419	140608065	0.756152	1
		GO:0046903	secretion	biological_process	2	2628	146419	140608065	0.758067	1
		GO:0032940	secretion by cell	biological_process	2	2628	146419	140608065	0.758067	1
		GO:0019438	aromatic compound biosynthetic process	biological_process	1	1378	146419	140608065	0.762051	1
		GO:0030170	pyridoxal phosphate binding	molecular_function	8	9453	146419	140608065	0.765503	1
		GO:0070279	vitamin B6 binding	molecular_function	8	9453	146419	140608065	0.765503	1
		GO:0051287	NAD binding	molecular_function	1	1431	146419	140608065	0.774834	1
		GO:0022836	gated channel activity	molecular_function	1	1485	146419	140608065	0.787152	1
		GO:0006470	protein dephosphorylation	biological_process	2	2850	146419	140608065	0.796144	1
		GO:0004721	phosphoprotein phosphatase activity	molecular_function	3	4095	146419	140608065	0.798266	1
		GO:0044106	cellular amine metabolic process	biological_process	58	61776	146419	140608065	0.801316	1
		GO:0006520	cellular amino acid metabolic process	biological_process	47	50721	146419	140608065	0.806307	1
		GO:0046873	metal ion transmembrane transporter activity	molecular_function	4	5356	146419	140608065	0.807059	1
		GO:0005783	endoplasmic reticulum	cellular_component	2	2926	146419	140608065	0.807906	1
		GO:0016769	transferase activity, transferring nitrogenous groups	molecular_function	1	1596	146419	140608065	0.810398	1
		GO:0007154	cell communication	biological_process	10	12246	146419	140608065	0.817315	1
		GO:0008610	lipid biosynthetic process	biological_process	4	5460	146419	140608065	0.818609	1
		GO:0004553	hydrolase activity, hydrolyzing O-glycosyl compounds	molecular_function	78	83436	146419	140608065	0.843225	1
		GO:0060589	nucleoside-triphosphatase regulator activity	molecular_function	1	1830	146419	140608065	0.851419	1
		GO:0006950	response to stress	biological_process	330	335790	146419	140608065	0.85982	1
		GO:0004194	pepsin A activity	molecular_function	5	7140	146419	140608065	0.863264	1
		GO:0016311	dephosphorylation	biological_process	2	3403	146419	140608065	0.868788	1
		GO:0006730	one-carbon metabolic process	biological_process	1	1953	146419	140608065	0.86929	1
		GO:0008287	protein serine/threonine phosphatase complex	cellular_component	1	1953	146419	140608065	0.86929	1
		GO:0044248	cellular catabolic process	biological_process	42	47586	146419	140608065	0.875597	1
		GO:0005509	calcium ion binding	molecular_function	67	73536	146419	140608065	0.876756	1
		GO:0070035	purine NTP-dependent helicase activity	molecular_function	3	4851	146419	140608065	0.879746	1
		GO:0008026	ATP-dependent helicase activity	molecular_function	3	4851	146419	140608065	0.879746	1
		GO:0015238	drug transmembrane transporter activity	molecular_function	1	2080	146419	140608065	0.885489	1
		GO:0042493	response to drug	biological_process	1	2080	146419	140608065	0.885489	1
		GO:0015893	drug transport	biological_process	1	2080	146419	140608065	0.885489	1
		GO:0006396	RNA processing	biological_process	11	14535	146419	140608065	0.8881	1
		GO:0044262	cellular carbohydrate metabolic process	biological_process	61	67896	146419	140608065	0.889603	1
		GO:0048475	coated membrane	cellular_component	1	2211	146419	140608065	0.900099	1
		GO:0030117	membrane coat	cellular_component	1	2211	146419	140608065	0.900099	1
		GO:0016614	oxidoreductase activity, acting on CH-OH group of donors	molecular_function	4	6441	146419	140608065	0.901751	1
		GO:0006281	DNA repair	biological_process	4	6441	146419	140608065	0.901751	1
		GO:0009309	amine biosynthetic process	biological_process	7	10153	146419	140608065	0.902144	1
		GO:0050660	flavin adenine dinucleotide binding	molecular_function	8	11476	146419	140608065	0.90841	1
		GO:0006974	response to DNA damage stimulus	biological_process	4	6555	146419	140608065	0.908807	1
		GO:0007186	G-protein coupled receptor signaling pathway	biological_process	1	2346	146419	140608065	0.913206	1
		GO:0007166	cell surface receptor signaling pathway	biological_process	1	2415	146419	140608065	0.919227	1
		GO:0043176	amine binding	molecular_function	2	4005	146419	140608065	0.92025	1
		GO:0016597	amino acid binding	molecular_function	2	4005	146419	140608065	0.92025	1
		GO:0008237	metallopeptidase activity	molecular_function	3	5460	146419	140608065	0.922546	1
		GO:0044255	cellular lipid metabolic process	biological_process	11	15400	146419	140608065	0.923936	1
		GO:0050790	regulation of catalytic activity	biological_process	3	5565	146419	140608065	0.928333	1
		GO:0000287	magnesium ion binding	molecular_function	5	8256	146419	140608065	0.929926	1
		GO:0023033	signal transduction	biological_process	1	2556	146419	140608065	0.930262	1
		GO:0006519	cellular amino acid metabolic process	biological_process	60	69006	146419	140608065	0.930972	1
		GO:0006418	tRNA aminoacylation for protein translation	biological_process	2	4186	146419	140608065	0.931548	1
		GO:0043038	amino acid activation	biological_process	2	4186	146419	140608065	0.931548	1
		GO:0043039	tRNA aminoacylation	biological_process	2	4186	146419	140608065	0.931548	1
		GO:0050662	coenzyme binding	molecular_function	62	71253	146419	140608065	0.933185	1
		GO:0065009	regulation of molecular function	biological_process	3	5671	146419	140608065	0.933768	1
		GO:0065008	regulation of biological quality	biological_process	11	15753	146419	140608065	0.935465	1
		GO:0004812	aminoacyl-tRNA ligase activity	molecular_function	2	4278	146419	140608065	0.936693	1
		GO:0016875	ligase activity, forming carbon-oxygen bonds	molecular_function	2	4278	146419	140608065	0.936693	1
		GO:0016876	ligase activity, forming aminoacyl-tRNA and related compounds	molecular_function	2	4278	146419	140608065	0.936693	1
		GO:0032501	multicellular organismal process	biological_process	7	11175	146419	140608065	0.944125	1
		GO:0030599	pectinesterase activity	molecular_function	2	4465	146419	140608065	0.946039	1
		GO:0006399	tRNA metabolic process	biological_process	6	10011	146419	140608065	0.947453	1
		GO:0016887	ATPase activity	molecular_function	65	75466	146419	140608065	0.947519	1
		GO:0032787	monocarboxylic acid metabolic process	biological_process	1	2850	146419	140608065	0.948662	1
		GO:0005740	mitochondrial envelope	cellular_component	2	4560	146419	140608065	0.950268	1
		GO:0044265	cellular macromolecule catabolic process	biological_process	24	31375	146419	140608065	0.951534	1
		GO:0034061	DNA polymerase activity	molecular_function	3	6105	146419	140608065	0.952279	1
		GO:0012505	endomembrane system	cellular_component	2	4656	146419	140608065	0.954219	1
		GO:0005529	carbohydrate binding	molecular_function	27	34980	146419	140608065	0.955511	1
		GO:0031406	carboxylic acid binding	molecular_function	2	4753	146419	140608065	0.957905	1
		GO:0016835	carbon-oxygen lyase activity	molecular_function	1	3081	146419	140608065	0.959643	1
		GO:0008652	cellular amino acid biosynthetic process	biological_process	4	7750	146419	140608065	0.959658	1
		GO:0033554	cellular response to stress	biological_process	4	7750	146419	140608065	0.959658	1
		GO:0051540	metal cluster binding	molecular_function	1	3160	146419	140608065	0.962832	1
		GO:0005351	sugar:hydrogen symporter activity	molecular_function	1	3160	146419	140608065	0.962832	1
		GO:0015295	solute:hydrogen symporter activity	molecular_function	1	3160	146419	140608065	0.962832	1
		GO:0051536	iron-sulfur cluster binding	molecular_function	1	3160	146419	140608065	0.962832	1
		GO:0005402	cation:sugar symporter activity	molecular_function	1	3160	146419	140608065	0.962832	1
		GO:0016616	oxidoreductase activity, acting on the CH-OH group of donors, NAD or NADP as acceptor	molecular_function	2	5050	146419	140608065	0.967501	1
		GO:0031072	heat shock protein binding	molecular_function	5	9453	146419	140608065	0.967708	1
		GO:0016779	nucleotidyltransferase activity	molecular_function	21	29161	146419	140608065	0.969389	1
		GO:0006461	protein complex assembly	biological_process	6	11026	146419	140608065	0.972016	1
		GO:0070271	protein complex biogenesis	biological_process	6	11026	146419	140608065	0.972016	1
		GO:0006118	electron transport	biological_process	533	555985	146419	140608065	0.974295	1
		GO:0051716	cellular response to stimulus	biological_process	4	8385	146419	140608065	0.974419	1
		GO:0051119	sugar transmembrane transporter activity	molecular_function	1	3570	146419	140608065	0.975753	1
		GO:0008643	carbohydrate transport	biological_process	1	3570	146419	140608065	0.975753	1
		GO:0015144	carbohydrate transmembrane transporter activity	molecular_function	1	3570	146419	140608065	0.975753	1
		GO:0015293	symporter activity	molecular_function	1	3741	146419	140608065	0.97971	1
		GO:0015294	solute:cation symporter activity	molecular_function	1	3741	146419	140608065	0.97971	1
		GO:0005525	GTP binding	molecular_function	14	21945	146419	140608065	0.981341	1
		GO:0032561	guanyl ribonucleotide binding	molecular_function	14	21945	146419	140608065	0.981341	1
		GO:0051246	regulation of protein metabolic process	biological_process	1	3828	146419	140608065	0.981468	1
		GO:0044429	mitochondrial part	cellular_component	2	5778	146419	140608065	0.982934	1
		GO:0008565	protein transporter activity	molecular_function	1	3916	146419	140608065	0.983091	1
		GO:0005739	mitochondrion	cellular_component	3	7503	146419	140608065	0.984128	1
		GO:0015291	secondary active transmembrane transporter activity	molecular_function	12	20100	146419	140608065	0.986658	1
		GO:0008168	methyltransferase activity	molecular_function	10	17578	146419	140608065	0.987	1
		GO:0019001	guanyl nucleotide binding	molecular_function	14	22791	146419	140608065	0.987804	1
		GO:0034660	ncRNA metabolic process	biological_process	7	13861	146419	140608065	0.989138	1
		GO:0009308	amine metabolic process	biological_process	63	79401	146419	140608065	0.989329	1
		GO:0006732	coenzyme metabolic process	biological_process	1	4560	146419	140608065	0.991356	1
		GO:0016741	transferase activity, transferring one-carbon groups	molecular_function	10	18336	146419	140608065	0.991623	1
		GO:0006857	oligopeptide transport	biological_process	1	4851	146419	140608065	0.993617	1
		GO:0015833	peptide transport	biological_process	1	4851	146419	140608065	0.993617	1
		GO:0033036	macromolecule localization	biological_process	63	82215	146419	140608065	0.995432	1
		GO:0004857	enzyme inhibitor activity	molecular_function	6	13861	146419	140608065	0.995891	1
		GO:0043565	sequence-specific DNA binding	molecular_function	80	101475	146419	140608065	0.995938	1
		GO:0046394	carboxylic acid biosynthetic process	biological_process	5	12561	146419	140608065	0.996481	1
		GO:0016053	organic acid biosynthetic process	biological_process	5	12561	146419	140608065	0.996481	1
		GO:0019842	vitamin binding	molecular_function	12	22578	146419	140608065	0.996682	1
		GO:0031967	organelle envelope	cellular_component	2	7750	146419	140608065	0.997173	1
		GO:0030246	carbohydrate binding	molecular_function	34	50403	146419	140608065	0.997323	1
		GO:0016874	ligase activity	molecular_function	33	49455	146419	140608065	0.997583	1
		GO:0006511	ubiquitin-dependent protein catabolic process	biological_process	3	10011	146419	140608065	0.998054	1
		GO:0044257	cellular protein catabolic process	biological_process	3	10011	146419	140608065	0.998054	1
		GO:0043632	modification-dependent macromolecule catabolic process	biological_process	3	10011	146419	140608065	0.998054	1
		GO:0051603	proteolysis involved in cellular protein catabolic process	biological_process	3	10011	146419	140608065	0.998054	1
		GO:0019941	modification-dependent protein catabolic process	biological_process	3	10011	146419	140608065	0.998054	1
		GO:0016798	hydrolase activity, acting on glycosyl bonds	molecular_function	78	101926	146419	140608065	0.998163	1
		GO:0003700	sequence-specific DNA binding transcription factor activity	molecular_function	167	201930	146419	140608065	0.9991	1
		GO:0007264	small GTPase mediated signal transduction	biological_process	1	6903	146419	140608065	0.999247	1
		GO:0009057	macromolecule catabolic process	biological_process	31	49770	146419	140608065	0.999281	1
		GO:0043436	oxoacid metabolic process	biological_process	68	93528	146419	140608065	0.99929	1
		GO:0019752	carboxylic acid metabolic process	biological_process	68	93528	146419	140608065	0.99929	1
		GO:0030163	protein catabolic process	biological_process	4	13041	146419	140608065	0.999339	1
		GO:0006082	organic acid metabolic process	biological_process	68	93961	146419	140608065	0.999389	1
		GO:0042180	cellular ketone metabolic process	biological_process	68	95266	146419	140608065	0.999614	1
		GO:0004871	signal transducer activity	molecular_function	4	13861	146419	140608065	0.999667	1
		GO:0060089	molecular transducer activity	molecular_function	4	13861	146419	140608065	0.999667	1
		GO:0048037	cofactor binding	molecular_function	112	146611	146419	140608065	0.999756	1
		GO:0031975	envelope	cellular_component	2	10440	146419	140608065	0.999776	1
		GO:0004091	carboxylesterase activity	molecular_function	4	14706	146419	140608065	0.999837	1
		GO:0007165	signal transduction	biological_process	18	36856	146419	140608065	0.999911	1
		GO:0006629	lipid metabolic process	biological_process	63	94830	146419	140608065	0.999951	1
		GO:0008324	cation transmembrane transporter activity	molecular_function	40	67528	146419	140608065	0.999967	1
		GO:0007242	intracellular signal transduction	biological_process	2	12720	146419	140608065	0.999975	1
		GO:0044283	small molecule biosynthetic process	biological_process	12	31125	146419	140608065	0.999987	1
		GO:0003723	RNA binding	molecular_function	41	71631	146419	140608065	0.999992	1
		GO:0009056	catabolic process	biological_process	51	85905	146419	140608065	0.999996	1
		GO:0006886	intracellular protein transport	biological_process	4	20910	146419	140608065	0.999999	1
		GO:0023060	signal transmission	biological_process	19	46665	146419	140608065	1	1
		GO:0023046	signaling	biological_process	19	46665	146419	140608065	1	1
		GO:0046907	intracellular transport	biological_process	7	27261	146419	140608065	1	1
		GO:0034613	cellular protein localization	biological_process	4	21528	146419	140608065	1	1
		GO:0070727	cellular macromolecule localization	biological_process	4	21528	146419	140608065	1	1
		GO:0070001	aspartic-type peptidase activity	molecular_function	7	27495	146419	140608065	1	1
		GO:0004190	aspartic-type endopeptidase activity	molecular_function	7	27495	146419	140608065	1	1
		GO:0030234	enzyme regulator activity	molecular_function	8	29403	146419	140608065	1	1
		GO:0015075	ion transmembrane transporter activity	molecular_function	67	111628	146419	140608065	1	1
		GO:0022804	active transmembrane transporter activity	molecular_function	48	88410	146419	140608065	1	1
		GO:0005975	carbohydrate metabolic process	biological_process	284	368511	146419	140608065	1	1
		GO:0004518	nuclease activity	molecular_function	5	26335	146419	140608065	1	1
		GO:0050896	response to stimulus	biological_process	360	457446	146419	140608065	1	1
		GO:0044425	membrane part	cellular_component	395	503506	146419	140608065	1	1
		GO:0015031	protein transport	biological_process	9	41041	146419	140608065	1	1
		GO:0045184	establishment of protein localization	biological_process	9	41041	146419	140608065	1	1
		GO:0051649	establishment of localization in cell	biological_process	12	46971	146419	140608065	1	1
		GO:0022891	substrate-specific transmembrane transporter activity	molecular_function	78	143380	146419	140608065	1	1
		GO:0051641	cellular localization	biological_process	12	49455	146419	140608065	1	1
		GO:0008104	protein localization	biological_process	9	44253	146419	140608065	1	1
		GO:0004175	endopeptidase activity	molecular_function	28	83845	146419	140608065	1	1
		GO:0023052	signaling	biological_process	43	111628	146419	140608065	1	1
		GO:0044281	small molecule metabolic process	biological_process	257	390286	146419	140608065	1	1
		GO:0016732	oxidoreductase activity, acting on iron-sulfur proteins as donors, dinitrogen as acceptor	molecular_function	0	15	146419	140608065	1	1
		GO:0000808	origin recognition complex	cellular_component	0	3	146419	140608065	1	1
		GO:0003674	molecular_function	molecular_function	0	153	146419	140608065	1	1
		GO:0016070	RNA metabolic process	biological_process	254	633375	146419	140608065	1	1
		GO:0004407	histone deacetylase activity	molecular_function	0	78	146419	140608065	1	1
		GO:0044421	extracellular region part	cellular_component	0	15	146419	140608065	1	1
		GO:0004834	tryptophan synthase activity	molecular_function	0	21	146419	140608065	1	1
		GO:0004791	thioredoxin-disulfide reductase activity	molecular_function	0	3	146419	140608065	1	1
		GO:0043241	protein complex disassembly	biological_process	0	78	146419	140608065	1	1
		GO:0050794	regulation of cellular process	biological_process	709	1800253	146419	140608065	1	1
		GO:0009414	response to water deprivation	biological_process	0	3	146419	140608065	1	1
		GO:0009127	purine nucleoside monophosphate biosynthetic process	biological_process	0	120	146419	140608065	1	1
		GO:0006429	leucyl-tRNA aminoacylation	biological_process	0	3	146419	140608065	1	1
		GO:0004425	indole-3-glycerol-phosphate synthase activity	molecular_function	0	3	146419	140608065	1	1
		GO:0004500	dopamine beta-monooxygenase activity	molecular_function	0	6	146419	140608065	1	1
		GO:0015101	organic cation transmembrane transporter activity	molecular_function	0	78	146419	140608065	1	1
		GO:0019207	kinase regulator activity	molecular_function	0	10	146419	140608065	1	1
		GO:0000062	fatty-acyl-CoA binding	molecular_function	0	10	146419	140608065	1	1
		GO:0004435	phosphatidylinositol phospholipase C activity	molecular_function	0	21	146419	140608065	1	1
		GO:0004659	prenyltransferase activity	molecular_function	0	78	146419	140608065	1	1
		GO:0009186	deoxyribonucleoside diphosphate metabolic process	biological_process	0	6	146419	140608065	1	1
		GO:0009820	alkaloid metabolic process	biological_process	0	253	146419	140608065	1	1
		GO:0008443	phosphofructokinase activity	molecular_function	0	136	146419	140608065	1	1
		GO:0051783	regulation of nuclear division	biological_process	0	3	146419	140608065	1	1
		GO:0016301	kinase activity	molecular_function	838	1468041	146419	140608065	1	1
		GO:0046084	adenine biosynthetic process	biological_process	0	10	146419	140608065	1	1
		GO:0006464	cellular protein modification process	biological_process	1019	1846081	146419	140608065	1	1
		GO:0015947	methane metabolic process	biological_process	0	15	146419	140608065	1	1
		GO:0016620	oxidoreductase activity, acting on the aldehyde or oxo group of donors, NAD or NADP as acceptor	molecular_function	0	210	146419	140608065	1	1
		GO:0016999	antibiotic metabolic process	biological_process	0	28	146419	140608065	1	1
		GO:0003840	gamma-glutamyltransferase activity	molecular_function	0	3	146419	140608065	1	1
		GO:0009699	phenylpropanoid biosynthetic process	biological_process	0	3	146419	140608065	1	1
		GO:0004332	fructose-bisphosphate aldolase activity	molecular_function	0	28	146419	140608065	1	1
		GO:0000148	1,3-beta-D-glucan synthase complex	cellular_component	0	78	146419	140608065	1	1
		GO:0005669	transcription factor TFIID complex	cellular_component	0	36	146419	140608065	1	1
		GO:0009881	photoreceptor activity	molecular_function	0	3	146419	140608065	1	1
		GO:0004784	superoxide dismutase activity	molecular_function	0	3	146419	140608065	1	1
		GO:0008428	ribonuclease inhibitor activity	molecular_function	0	3	146419	140608065	1	1
		GO:0007275	multicellular organismal development	biological_process	0	780	146419	140608065	1	1
		GO:0016668	oxidoreductase activity, acting on a sulfur group of donors, NAD or NADP as acceptor	molecular_function	0	36	146419	140608065	1	1
		GO:0051347	positive regulation of transferase activity	biological_process	0	78	146419	140608065	1	1
		GO:0048193	Golgi vesicle transport	biological_process	0	276	146419	140608065	1	1
		GO:0004775	succinate-CoA ligase (ADP-forming) activity	molecular_function	0	3	146419	140608065	1	1
		GO:0016570	histone modification	biological_process	0	55	146419	140608065	1	1
		GO:0070469	respiratory chain	cellular_component	0	3	146419	140608065	1	1
		GO:0005337	nucleoside transmembrane transporter activity	molecular_function	0	6	146419	140608065	1	1
		GO:0016307	phosphatidylinositol phosphate kinase activity	molecular_function	0	153	146419	140608065	1	1
		GO:0009582	detection of abiotic stimulus	biological_process	0	3	146419	140608065	1	1
		GO:0071450	cellular response to oxygen radical	biological_process	0	3	146419	140608065	1	1
		GO:0006813	potassium ion transport	biological_process	0	1485	146419	140608065	1	1
		GO:0006793	phosphorus metabolic process	biological_process	897	1594005	146419	140608065	1	1
		GO:0002250	adaptive immune response	biological_process	0	10	146419	140608065	1	1
		GO:0001509	legumain activity	molecular_function	0	10	146419	140608065	1	1
		GO:0051236	establishment of RNA localization	biological_process	0	3	146419	140608065	1	1
		GO:0042175	nuclear outer membrane-endoplasmic reticulum membrane network	cellular_component	0	435	146419	140608065	1	1
		GO:0004602	glutathione peroxidase activity	molecular_function	0	10	146419	140608065	1	1
		GO:0016706	oxidoreductase activity, acting on paired donors, with incorporation or reduction of molecular oxygen, 2-oxoglutarate as one donor, and incorporation of one atom each of oxygen into both donors	molecular_function	0	120	146419	140608065	1	1
		GO:0016108	tetraterpenoid metabolic process	biological_process	0	6	146419	140608065	1	1
		GO:0007602	phototransduction	biological_process	0	3	146419	140608065	1	1
		GO:0004044	amidophosphoribosyltransferase activity	molecular_function	0	3	146419	140608065	1	1
		GO:0048870	cell motility	biological_process	0	28	146419	140608065	1	1
		GO:0022406	membrane docking	biological_process	0	66	146419	140608065	1	1
		GO:0004665	prephenate dehydrogenase (NADP+) activity	molecular_function	0	3	146419	140608065	1	1
		GO:0009190	cyclic nucleotide biosynthetic process	biological_process	0	3	146419	140608065	1	1
		GO:0045185	maintenance of protein location	biological_process	0	10	146419	140608065	1	1
		GO:0007276	gamete generation	biological_process	0	3	146419	140608065	1	1
		GO:0042168	heme metabolic process	biological_process	0	6	146419	140608065	1	1
		GO:0015904	tetracycline transport	biological_process	0	3	146419	140608065	1	1
		GO:0019751	polyol metabolic process	biological_process	0	378	146419	140608065	1	1
		GO:0006596	polyamine biosynthetic process	biological_process	0	105	146419	140608065	1	1
		GO:0070972	protein localization to endoplasmic reticulum	biological_process	0	120	146419	140608065	1	1
		GO:0030151	molybdenum ion binding	molecular_function	0	21	146419	140608065	1	1
		GO:0004579	dolichyl-diphosphooligosaccharide-protein glycotransferase activity	molecular_function	0	3	146419	140608065	1	1
		GO:0030597	RNA glycosylase activity	molecular_function	0	465	146419	140608065	1	1
		GO:0044267	cellular protein metabolic process	biological_process	0	153	146419	140608065	1	1
		GO:0016050	vesicle organization	biological_process	0	66	146419	140608065	1	1
		GO:0016405	CoA-ligase activity	molecular_function	0	10	146419	140608065	1	1
		GO:0009060	aerobic respiration	biological_process	0	120	146419	140608065	1	1
		GO:0006108	malate metabolic process	biological_process	0	153	146419	140608065	1	1
		GO:0034623	cellular macromolecular complex disassembly	biological_process	0	78	146419	140608065	1	1
		GO:0016407	acetyltransferase activity	molecular_function	0	1378	146419	140608065	1	1
		GO:0015450	P-P-bond-hydrolysis-driven protein transmembrane transporter activity	molecular_function	0	231	146419	140608065	1	1
		GO:0015996	chlorophyll catabolic process	biological_process	0	15	146419	140608065	1	1
		GO:0042278	purine nucleoside metabolic process	biological_process	0	231	146419	140608065	1	1
		GO:0004521	endoribonuclease activity	molecular_function	0	6105	146419	140608065	1	1
		GO:0006560	proline metabolic process	biological_process	0	15	146419	140608065	1	1
		GO:0009229	thiamine diphosphate biosynthetic process	biological_process	0	3	146419	140608065	1	1
		GO:0048518	positive regulation of biological process	biological_process	0	10	146419	140608065	1	1
		GO:0016715	oxidoreductase activity, acting on paired donors, with incorporation or reduction of molecular oxygen, reduced ascorbate as one donor, and incorporation of one atom of oxygen	molecular_function	0	6	146419	140608065	1	1
		GO:0019104	DNA N-glycosylase activity	molecular_function	0	36	146419	140608065	1	1
		GO:0008121	ubiquinol-cytochrome-c reductase activity	molecular_function	0	406	146419	140608065	1	1
		GO:0005385	zinc ion transmembrane transporter activity	molecular_function	0	28	146419	140608065	1	1
		GO:0051002	ligase activity, forming nitrogen-metal bonds	molecular_function	0	3	146419	140608065	1	1
		GO:0006855	drug transmembrane transport	biological_process	0	1891	146419	140608065	1	1
		GO:0006313	transposition, DNA-mediated	biological_process	0	1711	146419	140608065	1	1
		GO:0005622	intracellular	cellular_component	0	153	146419	140608065	1	1
		GO:0006431	methionyl-tRNA aminoacylation	biological_process	0	3	146419	140608065	1	1
		GO:0005086	ARF guanyl-nucleotide exchange factor activity	molecular_function	0	3	146419	140608065	1	1
		GO:0004402	histone acetyltransferase activity	molecular_function	0	21	146419	140608065	1	1
		GO:0006928	cellular component movement	biological_process	0	28	146419	140608065	1	1
		GO:0006403	RNA localization	biological_process	0	3	146419	140608065	1	1
		GO:0030655	beta-lactam antibiotic catabolic process	biological_process	0	21	146419	140608065	1	1
		GO:0016884	carbon-nitrogen ligase activity, with glutamine as amido-N-donor	molecular_function	0	378	146419	140608065	1	1
		GO:0019319	hexose biosynthetic process	biological_process	0	21	146419	140608065	1	1
		GO:0004459	L-lactate dehydrogenase activity	molecular_function	0	3	146419	140608065	1	1
		GO:0033558	protein deacetylase activity	molecular_function	0	78	146419	140608065	1	1
		GO:0032957	inositol trisphosphate metabolic process	biological_process	0	15	146419	140608065	1	1
		GO:0016278	lysine N-methyltransferase activity	molecular_function	0	105	146419	140608065	1	1
		GO:0045934	negative regulation of nucleobase-containing compound metabolic process	biological_process	0	28	146419	140608065	1	1
		GO:0030259	lipid glycosylation	biological_process	0	28	146419	140608065	1	1
		GO:0015975	energy derivation by oxidation of reduced inorganic compounds	biological_process	0	15	146419	140608065	1	1
		GO:0006013	mannose metabolic process	biological_process	0	15	146419	140608065	1	1
		GO:0008312	7S RNA binding	molecular_function	0	120	146419	140608065	1	1
		GO:0016021	integral to membrane	cellular_component	119	282376	146419	140608065	1	1
		GO:0051674	localization of cell	biological_process	0	28	146419	140608065	1	1
		GO:0004367	glycerol-3-phosphate dehydrogenase [NAD+] activity	molecular_function	0	10	146419	140608065	1	1
		GO:0032482	Rab protein signal transduction	biological_process	0	190	146419	140608065	1	1
		GO:0046149	pigment catabolic process	biological_process	0	15	146419	140608065	1	1
		GO:0006476	protein deacetylation	biological_process	0	78	146419	140608065	1	1
		GO:0008943	glyceraldehyde-3-phosphate dehydrogenase activity	molecular_function	0	28	146419	140608065	1	1
		GO:0043161	proteasomal ubiquitin-dependent protein catabolic process	biological_process	0	6	146419	140608065	1	1
		GO:0019888	protein phosphatase regulator activity	molecular_function	0	91	146419	140608065	1	1
		GO:0016272	prefoldin complex	cellular_component	0	36	146419	140608065	1	1
		GO:0070585	protein localization to mitochondrion	biological_process	0	28	146419	140608065	1	1
		GO:0042891	antibiotic transport	biological_process	0	3	146419	140608065	1	1
		GO:0070887	cellular response to chemical stimulus	biological_process	0	10	146419	140608065	1	1
		GO:0030119	AP-type membrane coat adaptor complex	cellular_component	0	120	146419	140608065	1	1
		GO:0009982	pseudouridine synthase activity	molecular_function	0	15	146419	140608065	1	1
		GO:0005978	glycogen biosynthetic process	biological_process	0	15	146419	140608065	1	1
		GO:0043549	regulation of kinase activity	biological_process	0	78	146419	140608065	1	1
		GO:0046039	GTP metabolic process	biological_process	0	10	146419	140608065	1	1
		GO:0015074	DNA integration	biological_process	0	3240	146419	140608065	1	1
		GO:0001671	ATPase activator activity	molecular_function	0	6	146419	140608065	1	1
		GO:0032984	macromolecular complex disassembly	biological_process	0	78	146419	140608065	1	1
		GO:0007006	mitochondrial membrane organization	biological_process	0	28	146419	140608065	1	1
		GO:0030060	L-malate dehydrogenase activity	molecular_function	0	36	146419	140608065	1	1
		GO:0045935	positive regulation of nucleobase-containing compound metabolic process	biological_process	0	10	146419	140608065	1	1
		GO:0006417	regulation of translation	biological_process	0	820	146419	140608065	1	1
		GO:0006424	glutamyl-tRNA aminoacylation	biological_process	0	10	146419	140608065	1	1
		GO:0009001	serine O-acetyltransferase activity	molecular_function	0	10	146419	140608065	1	1
		GO:0008270	zinc ion binding	molecular_function	371	1758750	146419	140608065	1	1
		GO:0046488	phosphatidylinositol metabolic process	biological_process	0	153	146419	140608065	1	1
		GO:0004832	valine-tRNA ligase activity	molecular_function	0	10	146419	140608065	1	1
		GO:0006508	proteolysis	biological_process	82	703891	146419	140608065	1	1
		GO:0042549	photosystem II stabilization	biological_process	0	6	146419	140608065	1	1
		GO:0000159	protein phosphatase type 2A complex	cellular_component	0	66	146419	140608065	1	1
		GO:0006626	protein targeting to mitochondrion	biological_process	0	28	146419	140608065	1	1
		GO:0004067	asparaginase activity	molecular_function	0	45	146419	140608065	1	1
		GO:0004520	endodeoxyribonuclease activity	molecular_function	0	15	146419	140608065	1	1
		GO:0042301	phosphate ion binding	molecular_function	0	6	146419	140608065	1	1
		GO:0008601	protein phosphatase type 2A regulator activity	molecular_function	0	66	146419	140608065	1	1
		GO:0051171	regulation of nitrogen compound metabolic process	biological_process	572	1125750	146419	140608065	1	1
		GO:0006606	protein import into nucleus	biological_process	0	120	146419	140608065	1	1
		GO:0002520	immune system development	biological_process	0	3	146419	140608065	1	1
		GO:0009374	biotin binding	molecular_function	0	3	146419	140608065	1	1
		GO:0006436	tryptophanyl-tRNA aminoacylation	biological_process	0	3	146419	140608065	1	1
		GO:0003755	peptidyl-prolyl cis-trans isomerase activity	molecular_function	0	378	146419	140608065	1	1
		GO:0009707	chloroplast outer membrane	cellular_component	0	3	146419	140608065	1	1
		GO:0010558	negative regulation of macromolecule biosynthetic process	biological_process	0	861	146419	140608065	1	1
		GO:0034440	lipid oxidation	biological_process	0	3	146419	140608065	1	1
		GO:0009103	lipopolysaccharide biosynthetic process	biological_process	0	6	146419	140608065	1	1
		GO:0060255	regulation of macromolecule metabolic process	biological_process	593	1298466	146419	140608065	1	1
		GO:0001882	nucleoside binding	molecular_function	0	153	146419	140608065	1	1
		GO:0002443	leukocyte mediated immunity	biological_process	0	10	146419	140608065	1	1
		GO:0007031	peroxisome organization	biological_process	0	28	146419	140608065	1	1
		GO:0006829	zinc ion transport	biological_process	0	28	146419	140608065	1	1
		GO:0000152	nuclear ubiquitin ligase complex	cellular_component	0	3	146419	140608065	1	1
		GO:0005815	microtubule organizing center	cellular_component	0	15	146419	140608065	1	1
		GO:0042357	thiamine diphosphate metabolic process	biological_process	0	3	146419	140608065	1	1
		GO:0043226	organelle	cellular_component	0	153	146419	140608065	1	1
		GO:0004702	receptor signaling protein serine/threonine kinase activity	molecular_function	0	120	146419	140608065	1	1
		GO:0009209	pyrimidine ribonucleoside triphosphate biosynthetic process	biological_process	0	10	146419	140608065	1	1
		GO:0043094	cellular metabolic compound salvage	biological_process	0	28	146419	140608065	1	1
		GO:0004252	serine-type endopeptidase activity	molecular_function	0	666	146419	140608065	1	1
		GO:0006814	sodium ion transport	biological_process	0	153	146419	140608065	1	1
		GO:0002376	immune system process	biological_process	0	105	146419	140608065	1	1
		GO:0004822	isoleucine-tRNA ligase activity	molecular_function	0	3	146419	140608065	1	1
		GO:0043687	post-translational protein modification	biological_process	900	1530375	146419	140608065	1	1
		GO:0006206	pyrimidine nucleobase metabolic process	biological_process	0	21	146419	140608065	1	1
		GO:0032392	DNA geometric change	biological_process	0	21	146419	140608065	1	1
		GO:0016042	lipid catabolic process	biological_process	0	231	146419	140608065	1	1
		GO:0044451	nucleoplasm part	cellular_component	0	780	146419	140608065	1	1
		GO:0005545	1-phosphatidylinositol binding	molecular_function	0	66	146419	140608065	1	1
		GO:0006750	glutathione biosynthetic process	biological_process	0	10	146419	140608065	1	1
		GO:0046930	pore complex	cellular_component	0	325	146419	140608065	1	1
		GO:0005215	transporter activity	molecular_function	236	588070	146419	140608065	1	1
		GO:0044237	cellular metabolic process	biological_process	0	153	146419	140608065	1	1
		GO:0008318	protein prenyltransferase activity	molecular_function	0	6	146419	140608065	1	1
		GO:0003878	ATP citrate synthase activity	molecular_function	0	3	146419	140608065	1	1
		GO:0006139	nucleobase-containing compound metabolic process	biological_process	0	153	146419	140608065	1	1
		GO:0016857	racemase and epimerase activity, acting on carbohydrates and derivatives	molecular_function	0	66	146419	140608065	1	1
		GO:0009161	ribonucleoside monophosphate metabolic process	biological_process	0	171	146419	140608065	1	1
		GO:0001883	purine nucleoside binding	molecular_function	0	153	146419	140608065	1	1
		GO:0004618	phosphoglycerate kinase activity	molecular_function	0	10	146419	140608065	1	1
		GO:0010605	negative regulation of macromolecule metabolic process	biological_process	0	946	146419	140608065	1	1
		GO:0004828	serine-tRNA ligase activity	molecular_function	0	3	146419	140608065	1	1
		GO:0030118	clathrin coat	cellular_component	0	528	146419	140608065	1	1
		GO:0016458	gene silencing	biological_process	0	6	146419	140608065	1	1
		GO:0032553	ribonucleotide binding	molecular_function	0	153	146419	140608065	1	1
		GO:0016847	1-aminocyclopropane-1-carboxylate synthase activity	molecular_function	0	153	146419	140608065	1	1
		GO:0031226	intrinsic to plasma membrane	cellular_component	0	45	146419	140608065	1	1
		GO:0006817	phosphate ion transport	biological_process	0	21	146419	140608065	1	1
		GO:0009306	protein secretion	biological_process	0	91	146419	140608065	1	1
		GO:0010017	red or far-red light signaling pathway	biological_process	0	3	146419	140608065	1	1
		GO:0005673	transcription factor TFIIE complex	cellular_component	0	6	146419	140608065	1	1
		GO:0016417	S-acyltransferase activity	molecular_function	0	15	146419	140608065	1	1
		GO:0009220	pyrimidine ribonucleotide biosynthetic process	biological_process	0	15	146419	140608065	1	1
		GO:0030653	beta-lactam antibiotic metabolic process	biological_process	0	28	146419	140608065	1	1
		GO:0003677	DNA binding	molecular_function	893	2045253	146419	140608065	1	1
		GO:0031326	regulation of cellular biosynthetic process	biological_process	576	1181953	146419	140608065	1	1
		GO:0070838	divalent metal ion transport	biological_process	0	66	146419	140608065	1	1
		GO:0016780	phosphotransferase activity, for other substituted phosphate groups	molecular_function	0	45	146419	140608065	1	1
		GO:0046128	purine ribonucleoside metabolic process	biological_process	0	231	146419	140608065	1	1
		GO:0006777	Mo-molybdopterin cofactor biosynthetic process	biological_process	0	21	146419	140608065	1	1
		GO:0030983	mismatched DNA binding	molecular_function	0	91	146419	140608065	1	1
		GO:0032970	regulation of actin filament-based process	biological_process	0	6	146419	140608065	1	1
		GO:0003913	DNA photolyase activity	molecular_function	0	28	146419	140608065	1	1
		GO:0031119	tRNA pseudouridine synthesis	biological_process	0	15	146419	140608065	1	1
		GO:0050524	coenzyme-B sulfoethylthiotransferase activity	molecular_function	0	15	146419	140608065	1	1
		GO:0009583	detection of light stimulus	biological_process	0	3	146419	140608065	1	1
		GO:0008703	5-amino-6-(5-phosphoribosylamino)uracil reductase activity	molecular_function	0	3	146419	140608065	1	1
		GO:0043168	anion binding	molecular_function	0	6	146419	140608065	1	1
		GO:0019205	nucleobase-containing compound kinase activity	molecular_function	0	171	146419	140608065	1	1
		GO:0009394	2'-deoxyribonucleotide metabolic process	biological_process	0	6	146419	140608065	1	1
		GO:0009891	positive regulation of biosynthetic process	biological_process	0	10	146419	140608065	1	1
		GO:0071214	cellular response to abiotic stimulus	biological_process	0	3	146419	140608065	1	1
		GO:0008320	protein transmembrane transporter activity	molecular_function	0	231	146419	140608065	1	1
		GO:0009071	serine family amino acid catabolic process	biological_process	0	6	146419	140608065	1	1
		GO:0043227	membrane-bounded organelle	cellular_component	925	1657110	146419	140608065	1	1
		GO:0004970	ionotropic glutamate receptor activity	molecular_function	0	171	146419	140608065	1	1
		GO:0008020	G-protein coupled photoreceptor activity	molecular_function	0	3	146419	140608065	1	1
		GO:0006955	immune response	biological_process	0	66	146419	140608065	1	1
		GO:0015746	citrate transport	biological_process	0	6	146419	140608065	1	1
		GO:0016641	oxidoreductase activity, acting on the CH-NH2 group of donors, oxygen as acceptor	molecular_function	0	55	146419	140608065	1	1
		GO:0006352	DNA-dependent transcription, initiation	biological_process	0	703	146419	140608065	1	1
		GO:0042375	quinone cofactor metabolic process	biological_process	0	6	146419	140608065	1	1
		GO:0032555	purine ribonucleotide binding	molecular_function	0	153	146419	140608065	1	1
		GO:0030071	regulation of mitotic metaphase/anaphase transition	biological_process	0	3	146419	140608065	1	1
		GO:0003678	DNA helicase activity	molecular_function	0	78	146419	140608065	1	1
		GO:0008686	3,4-dihydroxy-2-butanone-4-phosphate synthase activity	molecular_function	0	3	146419	140608065	1	1
		GO:0004556	alpha-amylase activity	molecular_function	0	21	146419	140608065	1	1
		GO:0008378	galactosyltransferase activity	molecular_function	0	666	146419	140608065	1	1
		GO:0004124	cysteine synthase activity	molecular_function	0	45	146419	140608065	1	1
		GO:0030291	protein serine/threonine kinase inhibitor activity	molecular_function	0	6	146419	140608065	1	1
		GO:0006621	protein retention in ER lumen	biological_process	0	10	146419	140608065	1	1
		GO:0040029	regulation of gene expression, epigenetic	biological_process	0	153	146419	140608065	1	1
		GO:0004148	dihydrolipoyl dehydrogenase activity	molecular_function	0	6	146419	140608065	1	1
		GO:0046700	heterocycle catabolic process	biological_process	0	171	146419	140608065	1	1
		GO:0009107	lipoate biosynthetic process	biological_process	0	15	146419	140608065	1	1
		GO:0018202	peptidyl-histidine modification	biological_process	0	120	146419	140608065	1	1
		GO:0004470	malic enzyme activity	molecular_function	0	21	146419	140608065	1	1
		GO:0009052	pentose-phosphate shunt, non-oxidative branch	biological_process	0	3	146419	140608065	1	1
		GO:0006422	aspartyl-tRNA aminoacylation	biological_process	0	10	146419	140608065	1	1
		GO:0009435	NAD biosynthetic process	biological_process	0	21	146419	140608065	1	1
		GO:0005663	DNA replication factor C complex	cellular_component	0	3	146419	140608065	1	1
		GO:0004030	aldehyde dehydrogenase [NAD(P)+] activity	molecular_function	0	6	146419	140608065	1	1
		GO:0008430	selenium binding	molecular_function	0	6	146419	140608065	1	1
		GO:0006537	glutamate biosynthetic process	biological_process	0	6	146419	140608065	1	1
		GO:0016787	hydrolase activity	molecular_function	0	153	146419	140608065	1	1
		GO:0008216	spermidine metabolic process	biological_process	0	66	146419	140608065	1	1
		GO:0046417	chorismate metabolic process	biological_process	0	561	146419	140608065	1	1
		GO:0030598	rRNA N-glycosylase activity	molecular_function	0	465	146419	140608065	1	1
		GO:0042719	mitochondrial intermembrane space protein transporter complex	cellular_component	0	21	146419	140608065	1	1
		GO:0071489	cellular response to red or far red light	biological_process	0	3	146419	140608065	1	1
		GO:0009617	response to bacterium	biological_process	0	15	146419	140608065	1	1
		GO:0004550	nucleoside diphosphate kinase activity	molecular_function	0	10	146419	140608065	1	1
		GO:0009245	lipid A biosynthetic process	biological_process	0	3	146419	140608065	1	1
		GO:0004457	lactate dehydrogenase activity	molecular_function	0	3	146419	140608065	1	1
		GO:0016744	transferase activity, transferring aldehyde or ketonic groups	molecular_function	0	55	146419	140608065	1	1
		GO:0006102	isocitrate metabolic process	biological_process	0	3	146419	140608065	1	1
		GO:0006383	transcription from RNA polymerase III promoter	biological_process	0	6	146419	140608065	1	1
		GO:0043096	purine nucleobase salvage	biological_process	0	10	146419	140608065	1	1
		GO:0006631	fatty acid metabolic process	biological_process	0	861	146419	140608065	1	1
		GO:0006024	glycosaminoglycan biosynthetic process	biological_process	0	3	146419	140608065	1	1
		GO:0019201	nucleotide kinase activity	molecular_function	0	55	146419	140608065	1	1
		GO:0008409	5'-3' exonuclease activity	molecular_function	0	3	146419	140608065	1	1
		GO:0008792	arginine decarboxylase activity	molecular_function	0	3	146419	140608065	1	1
		GO:0001871	pattern binding	molecular_function	0	55	146419	140608065	1	1
		GO:0006304	DNA modification	biological_process	0	171	146419	140608065	1	1
		GO:0006487	protein N-linked glycosylation	biological_process	0	21	146419	140608065	1	1
		GO:0046083	adenine metabolic process	biological_process	0	10	146419	140608065	1	1
		GO:0009100	glycoprotein metabolic process	biological_process	0	2080	146419	140608065	1	1
		GO:0051537	2 iron, 2 sulfur cluster binding	molecular_function	0	28	146419	140608065	1	1
		GO:0006553	lysine metabolic process	biological_process	0	15	146419	140608065	1	1
		GO:0042455	ribonucleoside biosynthetic process	biological_process	0	6	146419	140608065	1	1
		GO:0007021	tubulin complex assembly	biological_process	0	3	146419	140608065	1	1
		GO:0015929	hexosaminidase activity	molecular_function	0	15	146419	140608065	1	1
		GO:0009061	anaerobic respiration	biological_process	0	15	146419	140608065	1	1
		GO:0044438	microbody part	cellular_component	0	21	146419	140608065	1	1
		GO:0051173	positive regulation of nitrogen compound metabolic process	biological_process	0	10	146419	140608065	1	1
		GO:0009095	aromatic amino acid family biosynthetic process, prephenate pathway	biological_process	0	91	146419	140608065	1	1
		GO:0051861	glycolipid binding	molecular_function	0	21	146419	140608065	1	1
		GO:0044439	peroxisomal part	cellular_component	0	21	146419	140608065	1	1
		GO:0005504	fatty acid binding	molecular_function	0	10	146419	140608065	1	1
		GO:0043647	inositol phosphate metabolic process	biological_process	0	15	146419	140608065	1	1
		GO:0000398	mRNA splicing, via spliceosome	biological_process	0	15	146419	140608065	1	1
		GO:0015940	pantothenate biosynthetic process	biological_process	0	3	146419	140608065	1	1
		GO:0048522	positive regulation of cellular process	biological_process	0	10	146419	140608065	1	1
		GO:0051187	cofactor catabolic process	biological_process	0	231	146419	140608065	1	1
		GO:0043169	cation binding	molecular_function	0	153	146419	140608065	1	1
		GO:0000303	response to superoxide	biological_process	0	3	146419	140608065	1	1
		GO:0006020	inositol metabolic process	biological_process	0	28	146419	140608065	1	1
		GO:0043631	RNA polyadenylation	biological_process	0	10	146419	140608065	1	1
		GO:0005852	eukaryotic translation initiation factor 3 complex	cellular_component	0	3	146419	140608065	1	1
		GO:0005388	calcium-transporting ATPase activity	molecular_function	0	66	146419	140608065	1	1
		GO:0043229	intracellular organelle	cellular_component	0	153	146419	140608065	1	1
		GO:0008079	translation termination factor activity	molecular_function	0	55	146419	140608065	1	1
		GO:0009088	threonine biosynthetic process	biological_process	0	3	146419	140608065	1	1
		GO:0005543	phospholipid binding	molecular_function	0	703	146419	140608065	1	1
		GO:0031668	cellular response to extracellular stimulus	biological_process	0	21	146419	140608065	1	1
		GO:0047210	glycogenin glucosyltransferase activity	molecular_function	0	6	146419	140608065	1	1
		GO:0017038	protein import	biological_process	0	325	146419	140608065	1	1
		GO:0031968	organelle outer membrane	cellular_component	0	66	146419	140608065	1	1
		GO:0003906	DNA-(apurinic or apyrimidinic site) lyase activity	molecular_function	0	3	146419	140608065	1	1
		GO:0019359	nicotinamide nucleotide biosynthetic process	biological_process	0	21	146419	140608065	1	1
		GO:0033764	steroid dehydrogenase activity, acting on the CH-OH group of donors, NAD or NADP as acceptor	molecular_function	0	10	146419	140608065	1	1
		GO:0010467	gene expression	biological_process	0	153	146419	140608065	1	1
		GO:0008535	respiratory chain complex IV assembly	biological_process	0	3	146419	140608065	1	1
		GO:0006351	transcription, DNA-dependent	biological_process	145	324415	146419	140608065	1	1
		GO:0019363	pyridine nucleotide biosynthetic process	biological_process	0	28	146419	140608065	1	1
		GO:0009262	deoxyribonucleotide metabolic process	biological_process	0	15	146419	140608065	1	1
		GO:0044242	cellular lipid catabolic process	biological_process	0	3	146419	140608065	1	1
		GO:0006426	glycyl-tRNA aminoacylation	biological_process	0	3	146419	140608065	1	1
		GO:0003999	adenine phosphoribosyltransferase activity	molecular_function	0	10	146419	140608065	1	1
		GO:0009975	cyclase activity	molecular_function	0	10	146419	140608065	1	1
		GO:0003711	transcription elongation regulator activity	molecular_function	0	15	146419	140608065	1	1
		GO:0019219	regulation of nucleobase-containing compound metabolic process	biological_process	572	1125750	146419	140608065	1	1
		GO:0017144	drug metabolic process	biological_process	0	28	146419	140608065	1	1
		GO:0008170	N-methyltransferase activity	molecular_function	0	300	146419	140608065	1	1
		GO:0007218	neuropeptide signaling pathway	biological_process	0	3	146419	140608065	1	1
		GO:0015125	bile acid transmembrane transporter activity	molecular_function	0	15	146419	140608065	1	1
		GO:0003883	CTP synthase activity	molecular_function	0	15	146419	140608065	1	1
		GO:0004742	dihydrolipoyllysine-residue acetyltransferase activity	molecular_function	0	3	146419	140608065	1	1
		GO:0002437	inflammatory response to antigenic stimulus	biological_process	0	10	146419	140608065	1	1
		GO:0004860	protein kinase inhibitor activity	molecular_function	0	6	146419	140608065	1	1
		GO:0042586	peptide deformylase activity	molecular_function	0	6	146419	140608065	1	1
		GO:0042451	purine nucleoside biosynthetic process	biological_process	0	6	146419	140608065	1	1
		GO:0009986	cell surface	cellular_component	0	3	146419	140608065	1	1
		GO:0016149	translation release factor activity, codon specific	molecular_function	0	28	146419	140608065	1	1
		GO:0015931	nucleobase-containing compound transport	biological_process	0	6	146419	140608065	1	1
		GO:0009163	nucleoside biosynthetic process	biological_process	0	6	146419	140608065	1	1
		GO:0015137	citrate transmembrane transporter activity	molecular_function	0	6	146419	140608065	1	1
		GO:0016020	membrane	cellular_component	1391	2126953	146419	140608065	1	1
		GO:0004652	polynucleotide adenylyltransferase activity	molecular_function	0	66	146419	140608065	1	1
		GO:0016681	oxidoreductase activity, acting on diphenols and related substances as donors, cytochrome as acceptor	molecular_function	0	406	146419	140608065	1	1
		GO:0015154	disaccharide transmembrane transporter activity	molecular_function	0	10	146419	140608065	1	1
		GO:0004713	protein tyrosine kinase activity	molecular_function	711	977901	146419	140608065	1	1
		GO:0008839	dihydrodipicolinate reductase activity	molecular_function	0	6	146419	140608065	1	1
		GO:0016418	S-acetyltransferase activity	molecular_function	0	3	146419	140608065	1	1
		GO:0008199	ferric iron binding	molecular_function	0	45	146419	140608065	1	1
		GO:0006338	chromatin remodeling	biological_process	0	3	146419	140608065	1	1
		GO:0005267	potassium channel activity	molecular_function	0	231	146419	140608065	1	1
		GO:0006298	mismatch repair	biological_process	0	91	146419	140608065	1	1
		GO:0005234	extracellular-glutamate-gated ion channel activity	molecular_function	0	171	146419	140608065	1	1
		GO:0004449	isocitrate dehydrogenase (NAD+) activity	molecular_function	0	3	146419	140608065	1	1
		GO:0004823	leucine-tRNA ligase activity	molecular_function	0	3	146419	140608065	1	1
		GO:0016892	endoribonuclease activity, producing 3'-phosphomonoesters	molecular_function	0	3	146419	140608065	1	1
		GO:0004765	shikimate kinase activity	molecular_function	0	6	146419	140608065	1	1
		GO:0006760	folic acid-containing compound metabolic process	biological_process	0	105	146419	140608065	1	1
		GO:0006900	membrane budding	biological_process	0	66	146419	140608065	1	1
		GO:0003918	DNA topoisomerase (ATP-hydrolyzing) activity	molecular_function	0	105	146419	140608065	1	1
		GO:0006302	double-strand break repair	biological_process	0	15	146419	140608065	1	1
		GO:0019674	NAD metabolic process	biological_process	0	21	146419	140608065	1	1
		GO:0065007	biological regulation	biological_process	803	2203950	146419	140608065	1	1
		GO:0006012	galactose metabolic process	biological_process	0	21	146419	140608065	1	1
		GO:0031625	ubiquitin protein ligase binding	molecular_function	0	78	146419	140608065	1	1
		GO:0009073	aromatic amino acid family biosynthetic process	biological_process	0	561	146419	140608065	1	1
		GO:0004420	hydroxymethylglutaryl-CoA reductase (NADPH) activity	molecular_function	0	15	146419	140608065	1	1
		GO:0032318	regulation of Ras GTPase activity	biological_process	0	666	146419	140608065	1	1
		GO:0004523	ribonuclease H activity	molecular_function	0	3570	146419	140608065	1	1
		GO:0016721	oxidoreductase activity, acting on superoxide radicals as acceptor	molecular_function	0	3	146419	140608065	1	1
		GO:0006189	'de novo' IMP biosynthetic process	biological_process	0	15	146419	140608065	1	1
		GO:0008967	phosphoglycolate phosphatase activity	molecular_function	0	28	146419	140608065	1	1
		GO:0006310	DNA recombination	biological_process	0	3160	146419	140608065	1	1
		GO:0003896	DNA primase activity	molecular_function	0	3	146419	140608065	1	1
		GO:0009101	glycoprotein biosynthetic process	biological_process	0	1485	146419	140608065	1	1
		GO:0015491	cation:cation antiporter activity	molecular_function	0	15	146419	140608065	1	1
		GO:0003849	3-deoxy-7-phosphoheptulonate synthase activity	molecular_function	0	28	146419	140608065	1	1
		GO:0004356	glutamate-ammonia ligase activity	molecular_function	0	10	146419	140608065	1	1
		GO:0009062	fatty acid catabolic process	biological_process	0	3	146419	140608065	1	1
		GO:0050497	transferase activity, transferring alkylthio groups	molecular_function	0	15	146419	140608065	1	1
		GO:0000428	DNA-directed RNA polymerase complex	cellular_component	0	3	146419	140608065	1	1
		GO:0016878	acid-thiol ligase activity	molecular_function	0	10	146419	140608065	1	1
		GO:0051606	detection of stimulus	biological_process	0	3	146419	140608065	1	1
		GO:0031420	alkali metal ion binding	molecular_function	0	55	146419	140608065	1	1
		GO:0031328	positive regulation of cellular biosynthetic process	biological_process	0	10	146419	140608065	1	1
		GO:0003713	transcription coactivator activity	molecular_function	0	28	146419	140608065	1	1
		GO:0042277	peptide binding	molecular_function	0	15	146419	140608065	1	1
		GO:0016485	protein processing	biological_process	0	66	146419	140608065	1	1
		GO:0015085	calcium ion transmembrane transporter activity	molecular_function	0	66	146419	140608065	1	1
		GO:0006796	phosphate-containing compound metabolic process	biological_process	897	1594005	146419	140608065	1	1
		GO:0003916	DNA topoisomerase activity	molecular_function	0	210	146419	140608065	1	1
		GO:0005634	nucleus	cellular_component	727	1116765	146419	140608065	1	1
		GO:0006026	aminoglycan catabolic process	biological_process	0	300	146419	140608065	1	1
		GO:0031970	organelle envelope lumen	cellular_component	0	36	146419	140608065	1	1
		GO:0070925	organelle assembly	biological_process	0	6	146419	140608065	1	1
		GO:0022892	substrate-specific transporter activity	molecular_function	93	195625	146419	140608065	1	1
		GO:0009581	detection of external stimulus	biological_process	0	3	146419	140608065	1	1
		GO:0016888	endodeoxyribonuclease activity, producing 5'-phosphomonoesters	molecular_function	0	15	146419	140608065	1	1
		GO:0009991	response to extracellular stimulus	biological_process	0	21	146419	140608065	1	1
		GO:0009156	ribonucleoside monophosphate biosynthetic process	biological_process	0	171	146419	140608065	1	1
		GO:0032269	negative regulation of cellular protein metabolic process	biological_process	0	561	146419	140608065	1	1
		GO:0017006	protein-tetrapyrrole linkage	biological_process	0	3	146419	140608065	1	1
		GO:0051003	ligase activity, forming nitrogen-metal bonds, forming coordination complexes	molecular_function	0	3	146419	140608065	1	1
		GO:0016575	histone deacetylation	biological_process	0	55	146419	140608065	1	1
		GO:0046112	nucleobase biosynthetic process	biological_process	0	120	146419	140608065	1	1
		GO:0005085	guanyl-nucleotide exchange factor activity	molecular_function	0	21	146419	140608065	1	1
		GO:0005179	hormone activity	molecular_function	0	66	146419	140608065	1	1
		GO:0046677	response to antibiotic	biological_process	0	45	146419	140608065	1	1
		GO:0023034	intracellular signal transduction	biological_process	0	3	146419	140608065	1	1
		GO:0005048	signal sequence binding	molecular_function	0	15	146419	140608065	1	1
		GO:0008441	3'(2'),5'-bisphosphate nucleotidase activity	molecular_function	0	3	146419	140608065	1	1
		GO:0043566	structure-specific DNA binding	molecular_function	0	300	146419	140608065	1	1
		GO:0009077	histidine family amino acid catabolic process	biological_process	0	6	146419	140608065	1	1
		GO:0010628	positive regulation of gene expression	biological_process	0	10	146419	140608065	1	1
		GO:0015307	drug:hydrogen antiporter activity	molecular_function	0	3	146419	140608065	1	1
		GO:0031361	integral to thylakoid membrane	cellular_component	0	6	146419	140608065	1	1
		GO:0019220	regulation of phosphate metabolic process	biological_process	0	91	146419	140608065	1	1
		GO:0019563	glycerol catabolic process	biological_process	0	10	146419	140608065	1	1
		GO:0030833	regulation of actin filament polymerization	biological_process	0	6	146419	140608065	1	1
		GO:0015276	ligand-gated ion channel activity	molecular_function	0	171	146419	140608065	1	1
		GO:0006527	arginine catabolic process	biological_process	0	3	146419	140608065	1	1
		GO:0010646	regulation of cell communication	biological_process	0	1035	146419	140608065	1	1
		GO:0005343	organic acid:sodium symporter activity	molecular_function	0	15	146419	140608065	1	1
		GO:0046036	CTP metabolic process	biological_process	0	10	146419	140608065	1	1
		GO:0008515	sucrose transmembrane transporter activity	molecular_function	0	10	146419	140608065	1	1
		GO:0009187	cyclic nucleotide metabolic process	biological_process	0	3	146419	140608065	1	1
		GO:0030554	adenyl nucleotide binding	molecular_function	0	153	146419	140608065	1	1
		GO:0016851	magnesium chelatase activity	molecular_function	0	3	146419	140608065	1	1
		GO:0006468	protein phosphorylation	biological_process	748	1192740	146419	140608065	1	1
		GO:0016896	exoribonuclease activity, producing 5'-phosphomonoesters	molecular_function	0	28	146419	140608065	1	1
		GO:0071482	cellular response to light stimulus	biological_process	0	3	146419	140608065	1	1
		GO:0009085	lysine biosynthetic process	biological_process	0	15	146419	140608065	1	1
		GO:0005985	sucrose metabolic process	biological_process	0	66	146419	140608065	1	1
		GO:0042546	cell wall biogenesis	biological_process	0	171	146419	140608065	1	1
		GO:0005096	GTPase activator activity	molecular_function	0	741	146419	140608065	1	1
		GO:0030663	COPI-coated vesicle membrane	cellular_component	0	36	146419	140608065	1	1
		GO:0017057	6-phosphogluconolactonase activity	molecular_function	0	3	146419	140608065	1	1
		GO:0006518	peptide metabolic process	biological_process	0	136	146419	140608065	1	1
		GO:0046493	lipid A metabolic process	biological_process	0	3	146419	140608065	1	1
		GO:0005787	signal peptidase complex	cellular_component	0	10	146419	140608065	1	1
		GO:0006278	RNA-dependent DNA replication	biological_process	0	3321	146419	140608065	1	1
		GO:0033865	nucleoside bisphosphate metabolic process	biological_process	0	153	146419	140608065	1	1
		GO:0003984	acetolactate synthase activity	molecular_function	0	10	146419	140608065	1	1
		GO:0048519	negative regulation of biological process	biological_process	0	990	146419	140608065	1	1
		GO:0006769	nicotinamide metabolic process	biological_process	0	253	146419	140608065	1	1
		GO:0004634	phosphopyruvate hydratase activity	molecular_function	0	10	146419	140608065	1	1
		GO:0019395	fatty acid oxidation	biological_process	0	3	146419	140608065	1	1
		GO:0004725	protein tyrosine phosphatase activity	molecular_function	0	325	146419	140608065	1	1
		GO:0019856	pyrimidine nucleobase biosynthetic process	biological_process	0	15	146419	140608065	1	1
		GO:0005575	cellular_component	cellular_component	0	153	146419	140608065	1	1
		GO:0006144	purine nucleobase metabolic process	biological_process	0	55	146419	140608065	1	1
		GO:0003872	6-phosphofructokinase activity	molecular_function	0	136	146419	140608065	1	1
		GO:0006420	arginyl-tRNA aminoacylation	biological_process	0	3	146419	140608065	1	1
		GO:0046983	protein dimerization activity	molecular_function	24	89253	146419	140608065	1	1
		GO:0051338	regulation of transferase activity	biological_process	0	78	146419	140608065	1	1
		GO:0016151	nickel cation binding	molecular_function	0	10	146419	140608065	1	1
		GO:0010817	regulation of hormone levels	biological_process	0	45	146419	140608065	1	1
		GO:0015018	galactosylgalactosylxylosylprotein 3-beta-glucuronosyltransferase activity	molecular_function	0	91	146419	140608065	1	1
		GO:0046219	indolalkylamine biosynthetic process	biological_process	0	3	146419	140608065	1	1
		GO:0005887	integral to plasma membrane	cellular_component	0	45	146419	140608065	1	1
		GO:0005199	structural constituent of cell wall	molecular_function	0	10	146419	140608065	1	1
		GO:0004017	adenylate kinase activity	molecular_function	0	6	146419	140608065	1	1
		GO:0045426	quinone cofactor biosynthetic process	biological_process	0	6	146419	140608065	1	1
		GO:0000015	phosphopyruvate hydratase complex	cellular_component	0	10	146419	140608065	1	1
		GO:0042054	histone methyltransferase activity	molecular_function	0	105	146419	140608065	1	1
		GO:0022884	macromolecule transmembrane transporter activity	molecular_function	0	231	146419	140608065	1	1
		GO:0003905	alkylbase DNA N-glycosylase activity	molecular_function	0	15	146419	140608065	1	1
		GO:0019932	second-messenger-mediated signaling	biological_process	0	10	146419	140608065	1	1
		GO:0009966	regulation of signal transduction	biological_process	0	1035	146419	140608065	1	1
		GO:0031969	chloroplast membrane	cellular_component	0	3	146419	140608065	1	1
		GO:0009218	pyrimidine ribonucleotide metabolic process	biological_process	0	15	146419	140608065	1	1
		GO:0003824	catalytic activity	molecular_function	0	153	146419	140608065	1	1
		GO:0016773	phosphotransferase activity, alcohol group as acceptor	molecular_function	842	1418770	146419	140608065	1	1
		GO:0030041	actin filament polymerization	biological_process	0	10	146419	140608065	1	1
		GO:0000774	adenyl-nucleotide exchange factor activity	molecular_function	0	10	146419	140608065	1	1
		GO:0006612	protein targeting to membrane	biological_process	0	276	146419	140608065	1	1
		GO:0007266	Rho protein signal transduction	biological_process	0	3	146419	140608065	1	1
		GO:0046040	IMP metabolic process	biological_process	0	21	146419	140608065	1	1
		GO:0009089	lysine biosynthetic process via diaminopimelate	biological_process	0	15	146419	140608065	1	1
		GO:0006228	UTP biosynthetic process	biological_process	0	10	146419	140608065	1	1
		GO:0019202	amino acid kinase activity	molecular_function	0	45	146419	140608065	1	1
		GO:0016279	protein-lysine N-methyltransferase activity	molecular_function	0	105	146419	140608065	1	1
		GO:0046578	regulation of Ras protein signal transduction	biological_process	0	903	146419	140608065	1	1
		GO:0031323	regulation of cellular metabolic process	biological_process	578	1216020	146419	140608065	1	1
		GO:0010033	response to organic substance	biological_process	0	325	146419	140608065	1	1
		GO:0031177	phosphopantetheine binding	molecular_function	0	1176	146419	140608065	1	1
		GO:0044455	mitochondrial membrane part	cellular_component	0	15	146419	140608065	1	1
		GO:0006350	transcription, DNA-dependent	biological_process	607	1276003	146419	140608065	1	1
		GO:0015385	sodium:hydrogen antiporter activity	molecular_function	0	15	146419	140608065	1	1
		GO:0045017	glycerolipid biosynthetic process	biological_process	0	36	146419	140608065	1	1
		GO:0005635	nuclear envelope	cellular_component	0	325	146419	140608065	1	1
		GO:0016763	transferase activity, transferring pentosyl groups	molecular_function	0	351	146419	140608065	1	1
		GO:0009167	purine ribonucleoside monophosphate metabolic process	biological_process	0	120	146419	140608065	1	1
		GO:0004764	shikimate 3-dehydrogenase (NADP+) activity	molecular_function	0	3	146419	140608065	1	1
		GO:0004351	glutamate decarboxylase activity	molecular_function	0	10	146419	140608065	1	1
		GO:0032504	multicellular organism reproduction	biological_process	0	3	146419	140608065	1	1
		GO:0005741	mitochondrial outer membrane	cellular_component	0	36	146419	140608065	1	1
		GO:0030176	integral to endoplasmic reticulum membrane	cellular_component	0	3	146419	140608065	1	1
		GO:0018298	protein-chromophore linkage	biological_process	0	3	146419	140608065	1	1
		GO:0060590	ATPase regulator activity	molecular_function	0	36	146419	140608065	1	1
		GO:0001539	ciliary or flagellar motility	biological_process	0	28	146419	140608065	1	1
		GO:0000105	histidine biosynthetic process	biological_process	0	15	146419	140608065	1	1
		GO:0015969	guanosine tetraphosphate metabolic process	biological_process	0	28	146419	140608065	1	1
		GO:0004826	phenylalanine-tRNA ligase activity	molecular_function	0	10	146419	140608065	1	1
		GO:0043231	intracellular membrane-bounded organelle	cellular_component	886	1633528	146419	140608065	1	1
		GO:0030097	hemopoiesis	biological_process	0	3	146419	140608065	1	1
		GO:0002460	adaptive immune response based on somatic recombination of immune receptors built from immunoglobulin superfamily domains	biological_process	0	10	146419	140608065	1	1
		GO:0008373	sialyltransferase activity	molecular_function	0	10	146419	140608065	1	1
		GO:0048500	signal recognition particle	cellular_component	0	78	146419	140608065	1	1
		GO:0048609	multicellular organismal reproductive process	biological_process	0	3	146419	140608065	1	1
		GO:0016064	immunoglobulin mediated immune response	biological_process	0	10	146419	140608065	1	1
		GO:0003747	translation release factor activity	molecular_function	0	55	146419	140608065	1	1
		GO:0005743	mitochondrial inner membrane	cellular_component	0	2080	146419	140608065	1	1
		GO:0009265	2'-deoxyribonucleotide biosynthetic process	biological_process	0	6	146419	140608065	1	1
		GO:0008898	homocysteine S-methyltransferase activity	molecular_function	0	6	146419	140608065	1	1
		GO:0035300	inositol-1,3,4-trisphosphate 5/6-kinase activity	molecular_function	0	15	146419	140608065	1	1
		GO:0009130	pyrimidine nucleoside monophosphate biosynthetic process	biological_process	0	3	146419	140608065	1	1
		GO:0009123	nucleoside monophosphate metabolic process	biological_process	0	276	146419	140608065	1	1
		GO:0010109	regulation of photosynthesis	biological_process	0	6	146419	140608065	1	1
		GO:0016410	N-acyltransferase activity	molecular_function	0	1035	146419	140608065	1	1
		GO:0004650	polygalacturonase activity	molecular_function	0	861	146419	140608065	1	1
		GO:0009312	oligosaccharide biosynthetic process	biological_process	0	406	146419	140608065	1	1
		GO:0006284	base-excision repair	biological_process	0	190	146419	140608065	1	1
		GO:0007126	meiosis	biological_process	0	3	146419	140608065	1	1
		GO:0016645	oxidoreductase activity, acting on the CH-NH group of donors	molecular_function	0	120	146419	140608065	1	1
		GO:0046524	sucrose-phosphate synthase activity	molecular_function	0	10	146419	140608065	1	1
		GO:0016116	carotenoid metabolic process	biological_process	0	6	146419	140608065	1	1
		GO:0007091	mitotic metaphase/anaphase transition	biological_process	0	3	146419	140608065	1	1
		GO:0019899	enzyme binding	molecular_function	0	91	146419	140608065	1	1
		GO:0016679	oxidoreductase activity, acting on diphenols and related substances as donors	molecular_function	0	406	146419	140608065	1	1
		GO:0016248	channel inhibitor activity	molecular_function	0	3	146419	140608065	1	1
		GO:0006506	GPI anchor biosynthetic process	biological_process	0	15	146419	140608065	1	1
		GO:0015936	coenzyme A metabolic process	biological_process	0	45	146419	140608065	1	1
		GO:0043022	ribosome binding	molecular_function	0	6	146419	140608065	1	1
		GO:0006370	7-methylguanosine mRNA capping	biological_process	0	3	146419	140608065	1	1
		GO:0004287	prolyl oligopeptidase activity	molecular_function	0	36	146419	140608065	1	1
		GO:0004619	phosphoglycerate mutase activity	molecular_function	0	3	146419	140608065	1	1
		GO:0009279	cell outer membrane	cellular_component	0	3	146419	140608065	1	1
		GO:0016743	carboxyl- or carbamoyltransferase activity	molecular_function	0	6	146419	140608065	1	1
		GO:0019887	protein kinase regulator activity	molecular_function	0	10	146419	140608065	1	1
		GO:0016109	tetraterpenoid biosynthetic process	biological_process	0	6	146419	140608065	1	1
		GO:0044464	cell part	cellular_component	0	153	146419	140608065	1	1
		GO:0004182	carboxypeptidase A activity	molecular_function	0	210	146419	140608065	1	1
		GO:0003702	RNA polymerase II transcription factor activity	molecular_function	0	351	146419	140608065	1	1
		GO:0015020	glucuronosyltransferase activity	molecular_function	0	91	146419	140608065	1	1
		GO:0034504	protein localization to nucleus	biological_process	0	120	146419	140608065	1	1
		GO:0003855	3-dehydroquinate dehydratase activity	molecular_function	0	3	146419	140608065	1	1
		GO:0031163	metallo-sulfur cluster assembly	biological_process	0	78	146419	140608065	1	1
		GO:0030570	pectate lyase activity	molecular_function	0	6	146419	140608065	1	1
		GO:0015116	sulfate transmembrane transporter activity	molecular_function	0	55	146419	140608065	1	1
		GO:0008064	regulation of actin polymerization or depolymerization	biological_process	0	6	146419	140608065	1	1
		GO:0016813	hydrolase activity, acting on carbon-nitrogen (but not peptide) bonds, in linear amidines	molecular_function	0	45	146419	140608065	1	1
		GO:0006865	amino acid transport	biological_process	0	435	146419	140608065	1	1
		GO:0032483	regulation of Rab protein signal transduction	biological_process	0	190	146419	140608065	1	1
		GO:0016742	hydroxymethyl-, formyl- and related transferase activity	molecular_function	0	28	146419	140608065	1	1
		GO:0005231	excitatory extracellular ligand-gated ion channel activity	molecular_function	0	171	146419	140608065	1	1
		GO:0006428	isoleucyl-tRNA aminoacylation	biological_process	0	3	146419	140608065	1	1
		GO:0005626	insoluble fraction	cellular_component	0	91	146419	140608065	1	1
		GO:0016701	oxidoreductase activity, acting on single donors with incorporation of molecular oxygen	molecular_function	0	190	146419	140608065	1	1
		GO:0070085	glycosylation	biological_process	0	1485	146419	140608065	1	1
		GO:0048268	clathrin coat assembly	biological_process	0	66	146419	140608065	1	1
		GO:0055029	nuclear DNA-directed RNA polymerase complex	cellular_component	0	3	146419	140608065	1	1
		GO:0048856	anatomical structure development	biological_process	0	10	146419	140608065	1	1
		GO:0002526	acute inflammatory response	biological_process	0	10	146419	140608065	1	1
		GO:0000155	two-component sensor activity	molecular_function	0	171	146419	140608065	1	1
		GO:0008152	metabolic process	biological_process	0	153	146419	140608065	1	1
		GO:0006535	cysteine biosynthetic process from serine	biological_process	0	120	146419	140608065	1	1
		GO:0045039	protein import into mitochondrial inner membrane	biological_process	0	21	146419	140608065	1	1
		GO:0051726	regulation of cell cycle	biological_process	0	6	146419	140608065	1	1
		GO:0000377	RNA splicing, via transesterification reactions with bulged adenosine as nucleophile	biological_process	0	15	146419	140608065	1	1
		GO:0046854	phosphatidylinositol phosphorylation	biological_process	0	10	146419	140608065	1	1
		GO:0004674	protein serine/threonine kinase activity	molecular_function	711	970921	146419	140608065	1	1
		GO:0004478	methionine adenosyltransferase activity	molecular_function	0	15	146419	140608065	1	1
		GO:0005792	microsome	cellular_component	0	66	146419	140608065	1	1
		GO:0004831	tyrosine-tRNA ligase activity	molecular_function	0	21	146419	140608065	1	1
		GO:0006888	ER to Golgi vesicle-mediated transport	biological_process	0	105	146419	140608065	1	1
		GO:0008202	steroid metabolic process	biological_process	0	66	146419	140608065	1	1
		GO:0003707	steroid hormone receptor activity	molecular_function	0	10	146419	140608065	1	1
		GO:0019239	deaminase activity	molecular_function	0	55	146419	140608065	1	1
		GO:0051052	regulation of DNA metabolic process	biological_process	0	3	146419	140608065	1	1
		GO:0008047	enzyme activator activity	molecular_function	0	946	146419	140608065	1	1
		GO:0000226	microtubule cytoskeleton organization	biological_process	0	21	146419	140608065	1	1
		GO:0004813	alanine-tRNA ligase activity	molecular_function	0	3	146419	140608065	1	1
		GO:0006563	L-serine metabolic process	biological_process	0	351	146419	140608065	1	1
		GO:0016859	cis-trans isomerase activity	molecular_function	0	378	146419	140608065	1	1
		GO:0000059	protein import into nucleus, docking	biological_process	0	66	146419	140608065	1	1
		GO:0004096	catalase activity	molecular_function	0	3	146419	140608065	1	1
		GO:0006783	heme biosynthetic process	biological_process	0	3	146419	140608065	1	1
		GO:0051087	chaperone binding	molecular_function	0	36	146419	140608065	1	1
		GO:0034754	cellular hormone metabolic process	biological_process	0	45	146419	140608065	1	1
		GO:0010556	regulation of macromolecule biosynthetic process	biological_process	576	1181953	146419	140608065	1	1
		GO:0070003	threonine-type peptidase activity	molecular_function	0	253	146419	140608065	1	1
		GO:0047325	inositol tetrakisphosphate 1-kinase activity	molecular_function	0	15	146419	140608065	1	1
		GO:0042598	vesicular fraction	cellular_component	0	66	146419	140608065	1	1
		GO:0003676	nucleic acid binding	molecular_function	0	153	146419	140608065	1	1
		GO:0004809	tRNA (guanine-N2-)-methyltransferase activity	molecular_function	0	6	146419	140608065	1	1
		GO:0032313	regulation of Rab GTPase activity	biological_process	0	190	146419	140608065	1	1
		GO:0033674	positive regulation of kinase activity	biological_process	0	78	146419	140608065	1	1
		GO:0004143	diacylglycerol kinase activity	molecular_function	0	78	146419	140608065	1	1
		GO:0006561	proline biosynthetic process	biological_process	0	10	146419	140608065	1	1
		GO:0033015	tetrapyrrole catabolic process	biological_process	0	21	146419	140608065	1	1
		GO:0006305	DNA alkylation	biological_process	0	91	146419	140608065	1	1
		GO:0000267	cell fraction	cellular_component	0	91	146419	140608065	1	1
		GO:0008234	cysteine-type peptidase activity	molecular_function	8	100576	146419	140608065	1	1
		GO:0008508	bile acid:sodium symporter activity	molecular_function	0	15	146419	140608065	1	1
		GO:0031123	RNA 3'-end processing	biological_process	0	10	146419	140608065	1	1
		GO:0030134	ER to Golgi transport vesicle	cellular_component	0	36	146419	140608065	1	1
		GO:0009082	branched-chain amino acid biosynthetic process	biological_process	0	78	146419	140608065	1	1
		GO:0005092	GDP-dissociation inhibitor activity	molecular_function	0	15	146419	140608065	1	1
		GO:0030137	COPI-coated vesicle	cellular_component	0	36	146419	140608065	1	1
		GO:0007015	actin filament organization	biological_process	0	10	146419	140608065	1	1
		GO:0015926	glucosidase activity	molecular_function	0	36	146419	140608065	1	1
		GO:0000502	proteasome complex	cellular_component	0	276	146419	140608065	1	1
		GO:0051252	regulation of RNA metabolic process	biological_process	142	300700	146419	140608065	1	1
		GO:0006081	cellular aldehyde metabolic process	biological_process	0	45	146419	140608065	1	1
		GO:0008235	metalloexopeptidase activity	molecular_function	0	153	146419	140608065	1	1
		GO:0051213	dioxygenase activity	molecular_function	0	190	146419	140608065	1	1
		GO:0003909	DNA ligase activity	molecular_function	0	3	146419	140608065	1	1
		GO:0006397	mRNA processing	biological_process	0	231	146419	140608065	1	1
		GO:0016627	oxidoreductase activity, acting on the CH-CH group of donors	molecular_function	0	3741	146419	140608065	1	1
		GO:0008964	phosphoenolpyruvate carboxylase activity	molecular_function	0	10	146419	140608065	1	1
		GO:0016568	chromatin modification	biological_process	0	406	146419	140608065	1	1
		GO:0043043	peptide biosynthetic process	biological_process	0	15	146419	140608065	1	1
		GO:0009098	leucine biosynthetic process	biological_process	0	6	146419	140608065	1	1
		GO:0006510	ATP-dependent proteolysis	biological_process	0	15	146419	140608065	1	1
		GO:0009812	flavonoid metabolic process	biological_process	0	3	146419	140608065	1	1
		GO:0048038	quinone binding	molecular_function	0	36	146419	140608065	1	1
		GO:0045047	protein targeting to ER	biological_process	0	120	146419	140608065	1	1
		GO:0006914	autophagy	biological_process	0	10	146419	140608065	1	1
		GO:0051128	regulation of cellular component organization	biological_process	0	28	146419	140608065	1	1
		GO:0018346	protein prenylation	biological_process	0	28	146419	140608065	1	1
		GO:0043447	alkane biosynthetic process	biological_process	0	15	146419	140608065	1	1
		GO:0004476	mannose-6-phosphate isomerase activity	molecular_function	0	3	146419	140608065	1	1
		GO:0005960	glycine cleavage complex	cellular_component	0	3	146419	140608065	1	1
		GO:0019825	oxygen binding	molecular_function	0	15	146419	140608065	1	1
		GO:0003917	DNA topoisomerase type I activity	molecular_function	0	15	146419	140608065	1	1
		GO:0004239	methionyl aminopeptidase activity	molecular_function	0	36	146419	140608065	1	1
		GO:0004177	aminopeptidase activity	molecular_function	0	10	146419	140608065	1	1
		GO:0006112	energy reserve metabolic process	biological_process	0	15	146419	140608065	1	1
		GO:0008150	biological_process	biological_process	0	153	146419	140608065	1	1
		GO:0030288	outer membrane-bounded periplasmic space	cellular_component	0	136	146419	140608065	1	1
		GO:0017148	negative regulation of translation	biological_process	0	561	146419	140608065	1	1
		GO:0004324	ferredoxin-NADP+ reductase activity	molecular_function	0	6	146419	140608065	1	1
		GO:0006547	histidine metabolic process	biological_process	0	45	146419	140608065	1	1
		GO:0046131	pyrimidine ribonucleoside metabolic process	biological_process	0	15	146419	140608065	1	1
		GO:0080090	regulation of primary metabolic process	biological_process	586	1261666	146419	140608065	1	1
		GO:0016413	O-acetyltransferase activity	molecular_function	0	10	146419	140608065	1	1
		GO:0015370	solute:sodium symporter activity	molecular_function	0	15	146419	140608065	1	1
		GO:0009106	lipoate metabolic process	biological_process	0	15	146419	140608065	1	1
		GO:0015923	mannosidase activity	molecular_function	0	36	146419	140608065	1	1
		GO:0030523	dihydrolipoamide S-acyltransferase activity	molecular_function	0	3	146419	140608065	1	1
		GO:0005977	glycogen metabolic process	biological_process	0	15	146419	140608065	1	1
		GO:0043446	cellular alkane metabolic process	biological_process	0	15	146419	140608065	1	1
		GO:0006772	thiamine metabolic process	biological_process	0	28	146419	140608065	1	1
		GO:0004788	thiamine diphosphokinase activity	molecular_function	0	3	146419	140608065	1	1
		GO:0090066	regulation of anatomical structure size	biological_process	0	6	146419	140608065	1	1
		GO:0006541	glutamine metabolic process	biological_process	0	91	146419	140608065	1	1
		GO:0070011	peptidase activity, acting on L-amino acid peptides	molecular_function	53	450775	146419	140608065	1	1
		GO:0016788	hydrolase activity, acting on ester bonds	molecular_function	144	334971	146419	140608065	1	1
		GO:0070283	radical SAM enzyme activity	molecular_function	0	10	146419	140608065	1	1
		GO:0008408	3'-5' exonuclease activity	molecular_function	0	300	146419	140608065	1	1
		GO:0034654	nucleobase-containing compound biosynthetic process	biological_process	0	210	146419	140608065	1	1
		GO:0043254	regulation of protein complex assembly	biological_process	0	6	146419	140608065	1	1
		GO:0031325	positive regulation of cellular metabolic process	biological_process	0	10	146419	140608065	1	1
		GO:0032012	regulation of ARF protein signal transduction	biological_process	0	190	146419	140608065	1	1
		GO:0009405	pathogenesis	biological_process	0	10	146419	140608065	1	1
		GO:0006913	nucleocytoplasmic transport	biological_process	0	1711	146419	140608065	1	1
		GO:0045449	regulation of transcription, DNA-dependent	biological_process	571	1116765	146419	140608065	1	1
		GO:0006366	transcription from RNA polymerase II promoter	biological_process	0	136	146419	140608065	1	1
		GO:0042995	cell projection	cellular_component	0	28	146419	140608065	1	1
		GO:0000394	RNA splicing, via endonucleolytic cleavage and ligation	biological_process	0	3	146419	140608065	1	1
		GO:0008131	primary amine oxidase activity	molecular_function	0	36	146419	140608065	1	1
		GO:0044454	nuclear chromosome part	cellular_component	0	6	146419	140608065	1	1
		GO:0006497	protein lipidation	biological_process	0	55	146419	140608065	1	1
		GO:0031300	intrinsic to organelle membrane	cellular_component	0	276	146419	140608065	1	1
		GO:0004672	protein kinase activity	molecular_function	749	1195831	146419	140608065	1	1
		GO:0070882	cellular cell wall organization or biogenesis	biological_process	0	171	146419	140608065	1	1
		GO:0009003	signal peptidase activity	molecular_function	0	66	146419	140608065	1	1
		GO:0009512	cytochrome b6f complex	cellular_component	0	45	146419	140608065	1	1
		GO:0004452	isopentenyl-diphosphate delta-isomerase activity	molecular_function	0	3	146419	140608065	1	1
		GO:0004611	phosphoenolpyruvate carboxykinase activity	molecular_function	0	21	146419	140608065	1	1
		GO:0006168	adenine salvage	biological_process	0	10	146419	140608065	1	1
		GO:0009110	vitamin biosynthetic process	biological_process	0	528	146419	140608065	1	1
		GO:0030173	integral to Golgi membrane	cellular_component	0	15	146419	140608065	1	1
		GO:0004820	glycine-tRNA ligase activity	molecular_function	0	3	146419	140608065	1	1
		GO:0000302	response to reactive oxygen species	biological_process	0	3	146419	140608065	1	1
		GO:0016226	iron-sulfur cluster assembly	biological_process	0	78	146419	140608065	1	1
		GO:0006072	glycerol-3-phosphate metabolic process	biological_process	0	21	146419	140608065	1	1
		GO:0006438	valyl-tRNA aminoacylation	biological_process	0	10	146419	140608065	1	1
		GO:0051539	4 iron, 4 sulfur cluster binding	molecular_function	0	171	146419	140608065	1	1
		GO:0050890	cognition	biological_process	0	6	146419	140608065	1	1
		GO:0019238	cyclohydrolase activity	molecular_function	0	15	146419	140608065	1	1
		GO:0030418	nicotianamine biosynthetic process	biological_process	0	3	146419	140608065	1	1
		GO:0016676	oxidoreductase activity, acting on a heme group of donors, oxygen as acceptor	molecular_function	0	45	146419	140608065	1	1
		GO:0009108	coenzyme biosynthetic process	biological_process	0	1275	146419	140608065	1	1
		GO:0009263	deoxyribonucleotide biosynthetic process	biological_process	0	6	146419	140608065	1	1
		GO:0018193	peptidyl-amino acid modification	biological_process	0	210	146419	140608065	1	1
		GO:0044462	external encapsulating structure part	cellular_component	0	190	146419	140608065	1	1
		GO:0050832	defense response to fungus	biological_process	0	10	146419	140608065	1	1
		GO:0007585	respiratory gaseous exchange	biological_process	0	21	146419	140608065	1	1
		GO:0004365	glyceraldehyde-3-phosphate dehydrogenase (NAD+) (phosphorylating) activity	molecular_function	0	28	146419	140608065	1	1
		GO:0010498	proteasomal protein catabolic process	biological_process	0	6	146419	140608065	1	1
		GO:0006613	cotranslational protein targeting to membrane	biological_process	0	120	146419	140608065	1	1
		GO:0046168	glycerol-3-phosphate catabolic process	biological_process	0	10	146419	140608065	1	1
		GO:0004311	farnesyltranstransferase activity	molecular_function	0	3	146419	140608065	1	1
		GO:0006787	porphyrin-containing compound catabolic process	biological_process	0	21	146419	140608065	1	1
		GO:0004312	fatty acid synthase activity	molecular_function	0	10	146419	140608065	1	1
		GO:0046556	alpha-N-arabinofuranosidase activity	molecular_function	0	28	146419	140608065	1	1
		GO:0002252	immune effector process	biological_process	0	10	146419	140608065	1	1
		GO:0006098	pentose-phosphate shunt	biological_process	0	120	146419	140608065	1	1
		GO:0008200	ion channel inhibitor activity	molecular_function	0	3	146419	140608065	1	1
		GO:0016702	oxidoreductase activity, acting on single donors with incorporation of molecular oxygen, incorporation of two atoms of oxygen	molecular_function	0	190	146419	140608065	1	1
		GO:0046836	glycolipid transport	biological_process	0	21	146419	140608065	1	1
		GO:0010608	posttranscriptional regulation of gene expression	biological_process	0	1225	146419	140608065	1	1
		GO:0030832	regulation of actin filament length	biological_process	0	6	146419	140608065	1	1
		GO:0016491	oxidoreductase activity	molecular_function	942	1420455	146419	140608065	1	1
		GO:0042724	thiamine-containing compound biosynthetic process	biological_process	0	28	146419	140608065	1	1
		GO:0032502	developmental process	biological_process	0	861	146419	140608065	1	1
		GO:0009790	embryo development	biological_process	0	3	146419	140608065	1	1
		GO:0009208	pyrimidine ribonucleoside triphosphate metabolic process	biological_process	0	10	146419	140608065	1	1
		GO:0019538	protein metabolic process	biological_process	0	153	146419	140608065	1	1
		GO:0006388	tRNA splicing, via endonucleolytic cleavage and ligation	biological_process	0	3	146419	140608065	1	1
		GO:0031012	extracellular matrix	cellular_component	0	6	146419	140608065	1	1
		GO:0004427	inorganic diphosphatase activity	molecular_function	0	630	146419	140608065	1	1
		GO:0051253	negative regulation of RNA metabolic process	biological_process	0	3	146419	140608065	1	1
		GO:0043087	regulation of GTPase activity	biological_process	0	861	146419	140608065	1	1
		GO:0002449	lymphocyte mediated immunity	biological_process	0	10	146419	140608065	1	1
		GO:0045158	electron transporter, transferring electrons within cytochrome b6/f complex of photosystem II activity	molecular_function	0	3	146419	140608065	1	1
		GO:0019861	flagellum	cellular_component	0	28	146419	140608065	1	1
		GO:0051235	maintenance of location	biological_process	0	10	146419	140608065	1	1
		GO:0008066	glutamate receptor activity	molecular_function	0	171	146419	140608065	1	1
		GO:0043414	macromolecule methylation	biological_process	0	171	146419	140608065	1	1
		GO:0016208	AMP binding	molecular_function	0	3	146419	140608065	1	1
		GO:0007283	spermatogenesis	biological_process	0	3	146419	140608065	1	1
		GO:0033170	protein-DNA loading ATPase activity	molecular_function	0	3	146419	140608065	1	1
		GO:0016891	endoribonuclease activity, producing 5'-phosphomonoesters	molecular_function	0	4950	146419	140608065	1	1
		GO:0016310	phosphorylation	biological_process	820	1390278	146419	140608065	1	1
		GO:0005746	mitochondrial respiratory chain	cellular_component	0	3	146419	140608065	1	1
		GO:0006744	ubiquinone biosynthetic process	biological_process	0	3	146419	140608065	1	1
		GO:0051248	negative regulation of protein metabolic process	biological_process	0	561	146419	140608065	1	1
		GO:0004879	ligand-activated sequence-specific DNA binding RNA polymerase II transcription factor activity	molecular_function	0	10	146419	140608065	1	1
		GO:0046351	disaccharide biosynthetic process	biological_process	0	378	146419	140608065	1	1
		GO:0009775	photosynthetic electron transport chain	biological_process	0	6	146419	140608065	1	1
		GO:0016559	peroxisome fission	biological_process	0	6	146419	140608065	1	1
		GO:0004129	cytochrome-c oxidase activity	molecular_function	0	45	146419	140608065	1	1
		GO:0003978	UDP-glucose 4-epimerase activity	molecular_function	0	10	146419	140608065	1	1
		GO:0044424	intracellular part	cellular_component	0	153	146419	140608065	1	1
		GO:0016615	malate dehydrogenase activity	molecular_function	0	153	146419	140608065	1	1
		GO:0009076	histidine family amino acid biosynthetic process	biological_process	0	15	146419	140608065	1	1
		GO:0003682	chromatin binding	molecular_function	0	91	146419	140608065	1	1
		GO:0044238	primary metabolic process	biological_process	0	153	146419	140608065	1	1
		GO:0030955	potassium ion binding	molecular_function	0	55	146419	140608065	1	1
		GO:0043167	ion binding	molecular_function	0	153	146419	140608065	1	1
		GO:0016836	hydro-lyase activity	molecular_function	0	1653	146419	140608065	1	1
		GO:0006740	NADPH regeneration	biological_process	0	120	146419	140608065	1	1
		GO:0003935	GTP cyclohydrolase II activity	molecular_function	0	3	146419	140608065	1	1
		GO:0016854	racemase and epimerase activity	molecular_function	0	231	146419	140608065	1	1
		GO:0005991	trehalose metabolic process	biological_process	0	406	146419	140608065	1	1
		GO:0017076	purine nucleotide binding	molecular_function	0	153	146419	140608065	1	1
		GO:0008154	actin polymerization or depolymerization	biological_process	0	10	146419	140608065	1	1
		GO:0070013	intracellular organelle lumen	cellular_component	0	1540	146419	140608065	1	1
		GO:0004568	chitinase activity	molecular_function	0	300	146419	140608065	1	1
		GO:0006573	valine metabolic process	biological_process	0	10	146419	140608065	1	1
		GO:0004616	phosphogluconate dehydrogenase (decarboxylating) activity	molecular_function	0	36	146419	140608065	1	1
		GO:0006801	superoxide metabolic process	biological_process	0	91	146419	140608065	1	1
		GO:0008417	fucosyltransferase activity	molecular_function	0	171	146419	140608065	1	1
		GO:0030189	chaperone activator activity	molecular_function	0	3	146419	140608065	1	1
		GO:0006446	regulation of translational initiation	biological_process	0	15	146419	140608065	1	1
		GO:0004830	tryptophan-tRNA ligase activity	molecular_function	0	3	146419	140608065	1	1
		GO:0008271	secondary active sulfate transmembrane transporter activity	molecular_function	0	55	146419	140608065	1	1
		GO:0009678	hydrogen-translocating pyrophosphatase activity	molecular_function	0	21	146419	140608065	1	1
		GO:0016229	steroid dehydrogenase activity	molecular_function	0	10	146419	140608065	1	1
		GO:0016755	transferase activity, transferring amino-acyl groups	molecular_function	0	6	146419	140608065	1	1
		GO:0004749	ribose phosphate diphosphokinase activity	molecular_function	0	10	146419	140608065	1	1
		GO:0045430	chalcone isomerase activity	molecular_function	0	3	146419	140608065	1	1
		GO:0031647	regulation of protein stability	biological_process	0	21	146419	140608065	1	1
		GO:0004525	ribonuclease III activity	molecular_function	0	66	146419	140608065	1	1
		GO:0042895	antibiotic transporter activity	molecular_function	0	3	146419	140608065	1	1
		GO:0004084	branched-chain-amino-acid transaminase activity	molecular_function	0	15	146419	140608065	1	1
		GO:0005801	cis-Golgi network	cellular_component	0	6	146419	140608065	1	1
		GO:0046914	transition metal ion binding	molecular_function	0	153	146419	140608065	1	1
		GO:0016987	sigma factor activity	molecular_function	0	28	146419	140608065	1	1
		GO:0008097	5S rRNA binding	molecular_function	0	10	146419	140608065	1	1
		GO:0030203	glycosaminoglycan metabolic process	biological_process	0	3	146419	140608065	1	1
		GO:0009987	cellular process	biological_process	0	153	146419	140608065	1	1
		GO:0009813	flavonoid biosynthetic process	biological_process	0	3	146419	140608065	1	1
		GO:0004089	carbonate dehydratase activity	molecular_function	0	105	146419	140608065	1	1
		GO:0004774	succinate-CoA ligase activity	molecular_function	0	3	146419	140608065	1	1
		GO:0006901	vesicle coating	biological_process	0	66	146419	140608065	1	1
		GO:0016728	oxidoreductase activity, acting on CH or CH2 groups, disulfide as acceptor	molecular_function	0	6	146419	140608065	1	1
		GO:0015711	organic anion transport	biological_process	0	10	146419	140608065	1	1
		GO:0051327	M phase of meiotic cell cycle	biological_process	0	3	146419	140608065	1	1
		GO:0015671	oxygen transport	biological_process	0	15	146419	140608065	1	1
		GO:0019139	cytokinin dehydrogenase activity	molecular_function	0	45	146419	140608065	1	1
		GO:0004396	hexokinase activity	molecular_function	0	45	146419	140608065	1	1
		GO:0009219	pyrimidine deoxyribonucleotide metabolic process	biological_process	0	6	146419	140608065	1	1
		GO:0016661	oxidoreductase activity, acting on other nitrogenous compounds as donors	molecular_function	0	3	146419	140608065	1	1
		GO:0008617	guanosine metabolic process	biological_process	0	45	146419	140608065	1	1
		GO:0042325	regulation of phosphorylation	biological_process	0	78	146419	140608065	1	1
		GO:0015772	oligosaccharide transport	biological_process	0	10	146419	140608065	1	1
		GO:0015103	inorganic anion transmembrane transporter activity	molecular_function	0	153	146419	140608065	1	1
		GO:0032259	methylation	biological_process	0	780	146419	140608065	1	1
		GO:0032535	regulation of cellular component size	biological_process	0	6	146419	140608065	1	1
		GO:0004462	lactoylglutathione lyase activity	molecular_function	0	6	146419	140608065	1	1
		GO:0016585	chromatin remodeling complex	cellular_component	0	6	146419	140608065	1	1
		GO:0006023	aminoglycan biosynthetic process	biological_process	0	3	146419	140608065	1	1
		GO:0030131	clathrin adaptor complex	cellular_component	0	120	146419	140608065	1	1
		GO:0030258	lipid modification	biological_process	0	136	146419	140608065	1	1
		GO:0004748	ribonucleoside-diphosphate reductase activity, thioredoxin disulfide as acceptor	molecular_function	0	6	146419	140608065	1	1
		GO:0051170	nuclear import	biological_process	0	120	146419	140608065	1	1
		GO:0004872	receptor activity	molecular_function	0	1275	146419	140608065	1	1
		GO:0051169	nuclear transport	biological_process	0	1711	146419	140608065	1	1
		GO:0015948	methanogenesis	biological_process	0	15	146419	140608065	1	1
		GO:0009893	positive regulation of metabolic process	biological_process	0	10	146419	140608065	1	1
		GO:0046487	glyoxylate metabolic process	biological_process	0	6	146419	140608065	1	1
		GO:0019213	deacetylase activity	molecular_function	0	91	146419	140608065	1	1
		GO:0016624	oxidoreductase activity, acting on the aldehyde or oxo group of donors, disulfide as acceptor	molecular_function	0	15	146419	140608065	1	1
		GO:0031974	membrane-enclosed lumen	cellular_component	0	2080	146419	140608065	1	1
		GO:0042435	indole-containing compound biosynthetic process	biological_process	0	3	146419	140608065	1	1
		GO:0005524	ATP binding	molecular_function	0	153	146419	140608065	1	1
		GO:0000103	sulfate assimilation	biological_process	0	10	146419	140608065	1	1
		GO:0045087	innate immune response	biological_process	0	6	146419	140608065	1	1
		GO:0003854	3-beta-hydroxy-delta5-steroid dehydrogenase activity	molecular_function	0	10	146419	140608065	1	1
		GO:0019208	phosphatase regulator activity	molecular_function	0	91	146419	140608065	1	1
		GO:0006100	tricarboxylic acid cycle intermediate metabolic process	biological_process	0	66	146419	140608065	1	1
		GO:0050657	nucleic acid transport	biological_process	0	3	146419	140608065	1	1
		GO:0000179	rRNA (adenine-N6,N6-)-dimethyltransferase activity	molecular_function	0	3	146419	140608065	1	1
		GO:0071478	cellular response to radiation	biological_process	0	3	146419	140608065	1	1
		GO:0046129	purine ribonucleoside biosynthetic process	biological_process	0	6	146419	140608065	1	1
		GO:0005230	extracellular ligand-gated ion channel activity	molecular_function	0	171	146419	140608065	1	1
		GO:0006810	transport	biological_process	519	1250571	146419	140608065	1	1
		GO:0005758	mitochondrial intermembrane space	cellular_component	0	36	146419	140608065	1	1
		GO:0009620	response to fungus	biological_process	0	10	146419	140608065	1	1
		GO:0016412	serine O-acyltransferase activity	molecular_function	0	10	146419	140608065	1	1
		GO:0007088	regulation of mitosis	biological_process	0	3	146419	140608065	1	1
		GO:0009401	phosphoenolpyruvate-dependent sugar phosphotransferase system	biological_process	0	66	146419	140608065	1	1
		GO:0016986	transcription initiation factor activity	molecular_function	0	78	146419	140608065	1	1
		GO:0016778	diphosphotransferase activity	molecular_function	0	45	146419	140608065	1	1
		GO:0008442	3-hydroxyisobutyrate dehydrogenase activity	molecular_function	0	6	146419	140608065	1	1
		GO:0018904	ether metabolic process	biological_process	0	10	146419	140608065	1	1
		GO:0042579	microbody	cellular_component	0	105	146419	140608065	1	1
		GO:0003933	GTP cyclohydrolase activity	molecular_function	0	6	146419	140608065	1	1
		GO:0043170	macromolecule metabolic process	biological_process	0	153	146419	140608065	1	1
		GO:0004869	cysteine-type endopeptidase inhibitor activity	molecular_function	0	105	146419	140608065	1	1
		GO:0000775	chromosome, centromeric region	cellular_component	0	10	146419	140608065	1	1
		GO:0004372	glycine hydroxymethyltransferase activity	molecular_function	0	78	146419	140608065	1	1
		GO:0019566	arabinose metabolic process	biological_process	0	28	146419	140608065	1	1
		GO:0006289	nucleotide-excision repair	biological_process	0	231	146419	140608065	1	1
		GO:0008060	ARF GTPase activator activity	molecular_function	0	136	146419	140608065	1	1
		GO:0006268	DNA unwinding involved in replication	biological_process	0	21	146419	140608065	1	1
		GO:0007050	cell cycle arrest	biological_process	0	6	146419	140608065	1	1
		GO:0019200	carbohydrate kinase activity	molecular_function	0	561	146419	140608065	1	1
		GO:0003843	1,3-beta-D-glucan synthase activity	molecular_function	0	78	146419	140608065	1	1
		GO:0022834	ligand-gated channel activity	molecular_function	0	171	146419	140608065	1	1
		GO:0006014	D-ribose metabolic process	biological_process	0	15	146419	140608065	1	1
		GO:0070567	cytidylyltransferase activity	molecular_function	0	36	146419	140608065	1	1
		GO:0006221	pyrimidine nucleotide biosynthetic process	biological_process	0	136	146419	140608065	1	1
		GO:0009288	bacterial-type flagellum	cellular_component	0	28	146419	140608065	1	1
		GO:0051172	negative regulation of nitrogen compound metabolic process	biological_process	0	28	146419	140608065	1	1
		GO:0005261	cation channel activity	molecular_function	0	231	146419	140608065	1	1
		GO:0006665	sphingolipid metabolic process	biological_process	0	3	146419	140608065	1	1
		GO:0045300	acyl-[acyl-carrier-protein] desaturase activity	molecular_function	0	28	146419	140608065	1	1
		GO:0009109	coenzyme catabolic process	biological_process	0	105	146419	140608065	1	1
		GO:0044038	cell wall macromolecule biosynthetic process	biological_process	0	3	146419	140608065	1	1
		GO:0043233	organelle lumen	cellular_component	0	1540	146419	140608065	1	1
		GO:0009698	phenylpropanoid metabolic process	biological_process	0	3	146419	140608065	1	1
		GO:0009065	glutamine family amino acid catabolic process	biological_process	0	6	146419	140608065	1	1
		GO:0004450	isocitrate dehydrogenase (NADP+) activity	molecular_function	0	6	146419	140608065	1	1
		GO:0019344	cysteine biosynthetic process	biological_process	0	120	146419	140608065	1	1
		GO:0046058	cAMP metabolic process	biological_process	0	3	146419	140608065	1	1
		GO:0006357	regulation of transcription from RNA polymerase II promoter	biological_process	0	3	146419	140608065	1	1
		GO:0006432	phenylalanyl-tRNA aminoacylation	biological_process	0	10	146419	140608065	1	1
		GO:0000270	peptidoglycan metabolic process	biological_process	0	3	146419	140608065	1	1
		GO:0008107	galactoside 2-alpha-L-fucosyltransferase activity	molecular_function	0	120	146419	140608065	1	1
		GO:0009235	cobalamin metabolic process	biological_process	0	3	146419	140608065	1	1
		GO:0006516	glycoprotein catabolic process	biological_process	0	45	146419	140608065	1	1
		GO:0006367	transcription initiation from RNA polymerase II promoter	biological_process	0	91	146419	140608065	1	1
		GO:0006954	inflammatory response	biological_process	0	10	146419	140608065	1	1
		GO:0044087	regulation of cellular component biogenesis	biological_process	0	6	146419	140608065	1	1
		GO:0009890	negative regulation of biosynthetic process	biological_process	0	861	146419	140608065	1	1
		GO:0030417	nicotianamine metabolic process	biological_process	0	3	146419	140608065	1	1
		GO:0006658	phosphatidylserine metabolic process	biological_process	0	3	146419	140608065	1	1
		GO:0005680	anaphase-promoting complex	cellular_component	0	3	146419	140608065	1	1
		GO:0008654	phospholipid biosynthetic process	biological_process	0	465	146419	140608065	1	1
		GO:0004150	dihydroneopterin aldolase activity	molecular_function	0	3	146419	140608065	1	1
		GO:0042262	DNA protection	biological_process	0	15	146419	140608065	1	1
		GO:0005657	replication fork	cellular_component	0	6	146419	140608065	1	1
		GO:0005544	calcium-dependent phospholipid binding	molecular_function	0	78	146419	140608065	1	1
		GO:0006551	leucine metabolic process	biological_process	0	6	146419	140608065	1	1
		GO:0004363	glutathione synthase activity	molecular_function	0	3	146419	140608065	1	1
		GO:0044270	cellular nitrogen compound catabolic process	biological_process	0	91	146419	140608065	1	1
		GO:0006664	glycolipid metabolic process	biological_process	0	3	146419	140608065	1	1
		GO:0032507	maintenance of protein location in cell	biological_process	0	10	146419	140608065	1	1
		GO:0005088	Ras guanyl-nucleotide exchange factor activity	molecular_function	0	3	146419	140608065	1	1
		GO:0016538	cyclin-dependent protein kinase regulator activity	molecular_function	0	6	146419	140608065	1	1
		GO:0047334	diphosphate-fructose-6-phosphate 1-phosphotransferase activity	molecular_function	0	10	146419	140608065	1	1
		GO:0005672	transcription factor TFIIA complex	cellular_component	0	6	146419	140608065	1	1
		GO:0047746	chlorophyllase activity	molecular_function	0	3	146419	140608065	1	1
		GO:0006564	L-serine biosynthetic process	biological_process	0	15	146419	140608065	1	1
		GO:0006605	protein targeting	biological_process	0	990	146419	140608065	1	1
		GO:0005819	spindle	cellular_component	0	15	146419	140608065	1	1
		GO:0000162	tryptophan biosynthetic process	biological_process	0	3	146419	140608065	1	1
		GO:0032196	transposition	biological_process	0	1711	146419	140608065	1	1
		GO:0033043	regulation of organelle organization	biological_process	0	21	146419	140608065	1	1
		GO:0006220	pyrimidine nucleotide metabolic process	biological_process	0	136	146419	140608065	1	1
		GO:0046923	ER retention sequence binding	molecular_function	0	10	146419	140608065	1	1
		GO:0009892	negative regulation of metabolic process	biological_process	0	946	146419	140608065	1	1
		GO:0016481	negative regulation of transcription, DNA-dependent	biological_process	0	45	146419	140608065	1	1
		GO:0004576	oligosaccharyl transferase activity	molecular_function	0	10	146419	140608065	1	1
		GO:0016717	oxidoreductase activity, acting on paired donors, with oxidation of a pair of donors resulting in the reduction of molecular oxygen to two molecules of water	molecular_function	0	171	146419	140608065	1	1
		GO:0015939	pantothenate metabolic process	biological_process	0	3	146419	140608065	1	1
		GO:0018024	histone-lysine N-methyltransferase activity	molecular_function	0	105	146419	140608065	1	1
		GO:0033365	protein localization to organelle	biological_process	0	780	146419	140608065	1	1
		GO:0007005	mitochondrion organization	biological_process	0	28	146419	140608065	1	1
		GO:0006534	cysteine metabolic process	biological_process	0	136	146419	140608065	1	1
		GO:0015142	tricarboxylic acid transmembrane transporter activity	molecular_function	0	6	146419	140608065	1	1
		GO:0043413	macromolecule glycosylation	biological_process	0	1485	146419	140608065	1	1
		GO:0042364	water-soluble vitamin biosynthetic process	biological_process	0	496	146419	140608065	1	1
		GO:0043467	regulation of generation of precursor metabolites and energy	biological_process	0	6	146419	140608065	1	1
		GO:0016893	endonuclease activity, active with either ribo- or deoxyribonucleic acids and producing 5'-phosphomonoesters	molecular_function	0	5565	146419	140608065	1	1
		GO:0071496	cellular response to external stimulus	biological_process	0	21	146419	140608065	1	1
		GO:0004347	glucose-6-phosphate isomerase activity	molecular_function	0	6	146419	140608065	1	1
		GO:0034599	cellular response to oxidative stress	biological_process	0	3	146419	140608065	1	1
		GO:0004815	aspartate-tRNA ligase activity	molecular_function	0	10	146419	140608065	1	1
		GO:0009690	cytokinin metabolic process	biological_process	0	45	146419	140608065	1	1
		GO:0009719	response to endogenous stimulus	biological_process	0	325	146419	140608065	1	1
		GO:0009124	nucleoside monophosphate biosynthetic process	biological_process	0	276	146419	140608065	1	1
		GO:0006749	glutathione metabolic process	biological_process	0	21	146419	140608065	1	1
		GO:0005451	monovalent cation:hydrogen antiporter activity	molecular_function	0	15	146419	140608065	1	1
		GO:0006465	signal peptide processing	biological_process	0	36	146419	140608065	1	1
		GO:0004818	glutamate-tRNA ligase activity	molecular_function	0	3	146419	140608065	1	1
		GO:0006904	vesicle docking involved in exocytosis	biological_process	0	55	146419	140608065	1	1
		GO:0009639	response to red or far red light	biological_process	0	3	146419	140608065	1	1
		GO:0048513	organ development	biological_process	0	3	146419	140608065	1	1
		GO:0009396	folic acid-containing compound biosynthetic process	biological_process	0	66	146419	140608065	1	1
		GO:0009654	oxygen evolving complex	cellular_component	0	153	146419	140608065	1	1
		GO:0006512	ubiquitin cycle	biological_process	0	210	146419	140608065	1	1
		GO:0016675	oxidoreductase activity, acting on a heme group of donors	molecular_function	0	45	146419	140608065	1	1
		GO:0031227	intrinsic to endoplasmic reticulum membrane	cellular_component	0	91	146419	140608065	1	1
		GO:0008835	diaminohydroxyphosphoribosylaminopyrimidine deaminase activity	molecular_function	0	3	146419	140608065	1	1
		GO:0071451	cellular response to superoxide	biological_process	0	3	146419	140608065	1	1
		GO:0009094	L-phenylalanine biosynthetic process	biological_process	0	55	146419	140608065	1	1
		GO:0008028	monocarboxylic acid transmembrane transporter activity	molecular_function	0	15	146419	140608065	1	1
		GO:0006842	tricarboxylic acid transport	biological_process	0	6	146419	140608065	1	1
		GO:0009148	pyrimidine nucleoside triphosphate biosynthetic process	biological_process	0	21	146419	140608065	1	1
		GO:0016671	oxidoreductase activity, acting on a sulfur group of donors, disulfide as acceptor	molecular_function	0	36	146419	140608065	1	1
		GO:0016740	transferase activity	molecular_function	0	153	146419	140608065	1	1
		GO:0044445	cytosolic part	cellular_component	0	561	146419	140608065	1	1
		GO:0006546	glycine catabolic process	biological_process	0	6	146419	140608065	1	1
		GO:0016251	general RNA polymerase II transcription factor activity	molecular_function	0	10	146419	140608065	1	1
		GO:0030247	polysaccharide binding	molecular_function	0	55	146419	140608065	1	1
		GO:0004049	anthranilate synthase activity	molecular_function	0	6	146419	140608065	1	1
		GO:0006308	DNA catabolic process	biological_process	0	6	146419	140608065	1	1
		GO:0004345	glucose-6-phosphate dehydrogenase activity	molecular_function	0	6	146419	140608065	1	1
		GO:0009526	plastid envelope	cellular_component	0	3	146419	140608065	1	1
		GO:0005094	Rho GDP-dissociation inhibitor activity	molecular_function	0	3	146419	140608065	1	1
		GO:0019430	removal of superoxide radicals	biological_process	0	3	146419	140608065	1	1
		GO:0016886	ligase activity, forming phosphoric ester bonds	molecular_function	0	10	146419	140608065	1	1
		GO:0051668	localization within membrane	biological_process	0	3	146419	140608065	1	1
		GO:0043603	cellular amide metabolic process	biological_process	0	561	146419	140608065	1	1
		GO:0019222	regulation of metabolic process	biological_process	594	1327635	146419	140608065	1	1
		GO:0006662	glycerol ether metabolic process	biological_process	0	10	146419	140608065	1	1
		GO:0016569	covalent chromatin modification	biological_process	0	55	146419	140608065	1	1
		GO:0019904	protein domain specific binding	molecular_function	0	28	146419	140608065	1	1
		GO:0030492	hemoglobin binding	molecular_function	0	3	146419	140608065	1	1
		GO:0004861	cyclin-dependent protein kinase inhibitor activity	molecular_function	0	6	146419	140608065	1	1
		GO:0010468	regulation of gene expression	biological_process	581	1214461	146419	140608065	1	1
		GO:0006525	arginine metabolic process	biological_process	0	91	146419	140608065	1	1
		GO:0004605	phosphatidate cytidylyltransferase activity	molecular_function	0	28	146419	140608065	1	1
		GO:0005093	Rab GDP-dissociation inhibitor activity	molecular_function	0	3	146419	140608065	1	1
		GO:0016846	carbon-sulfur lyase activity	molecular_function	0	351	146419	140608065	1	1
		GO:0009228	thiamine biosynthetic process	biological_process	0	10	146419	140608065	1	1
		GO:0018106	peptidyl-histidine phosphorylation	biological_process	0	105	146419	140608065	1	1
		GO:0016433	rRNA (adenine) methyltransferase activity	molecular_function	0	3	146419	140608065	1	1
		GO:0000922	spindle pole	cellular_component	0	15	146419	140608065	1	1
		GO:0045859	regulation of protein kinase activity	biological_process	0	78	146419	140608065	1	1
		GO:0008800	beta-lactamase activity	molecular_function	0	21	146419	140608065	1	1
		GO:0004751	ribose-5-phosphate isomerase activity	molecular_function	0	3	146419	140608065	1	1
		GO:0010629	negative regulation of gene expression	biological_process	0	36	146419	140608065	1	1
		GO:0004930	G-protein coupled receptor activity	molecular_function	0	6	146419	140608065	1	1
		GO:0051493	regulation of cytoskeleton organization	biological_process	0	6	146419	140608065	1	1
		GO:0006566	threonine metabolic process	biological_process	0	6	146419	140608065	1	1
		GO:0003712	transcription cofactor activity	molecular_function	0	120	146419	140608065	1	1
		GO:0044432	endoplasmic reticulum part	cellular_component	0	496	146419	140608065	1	1
		GO:0016814	hydrolase activity, acting on carbon-nitrogen (but not peptide) bonds, in cyclic amidines	molecular_function	0	66	146419	140608065	1	1
		GO:0046373	L-arabinose metabolic process	biological_process	0	28	146419	140608065	1	1
		GO:0042158	lipoprotein biosynthetic process	biological_process	0	55	146419	140608065	1	1
		GO:0046364	monosaccharide biosynthetic process	biological_process	0	21	146419	140608065	1	1
		GO:0035091	phosphatidylinositol binding	molecular_function	0	190	146419	140608065	1	1
		GO:0016799	hydrolase activity, hydrolyzing N-glycosyl compounds	molecular_function	0	861	146419	140608065	1	1
		GO:0006090	pyruvate metabolic process	biological_process	0	55	146419	140608065	1	1
		GO:0004629	phospholipase C activity	molecular_function	0	66	146419	140608065	1	1
		GO:0005315	inorganic phosphate transmembrane transporter activity	molecular_function	0	21	146419	140608065	1	1
		GO:0022610	biological adhesion	biological_process	0	28	146419	140608065	1	1
		GO:0009273	peptidoglycan-based cell wall biogenesis	biological_process	0	3	146419	140608065	1	1
		GO:0045941	positive regulation of transcription, DNA-dependent	biological_process	0	10	146419	140608065	1	1
		GO:0003950	NAD+ ADP-ribosyltransferase activity	molecular_function	0	36	146419	140608065	1	1
		GO:0046165	alcohol biosynthetic process	biological_process	0	36	146419	140608065	1	1
		GO:0031127	alpha-(1,2)-fucosyltransferase activity	molecular_function	0	120	146419	140608065	1	1
		GO:0004421	hydroxymethylglutaryl-CoA synthase activity	molecular_function	0	3	146419	140608065	1	1
		GO:0005452	inorganic anion exchanger activity	molecular_function	0	3	146419	140608065	1	1
		GO:0009452	7-methylguanosine RNA capping	biological_process	0	3	146419	140608065	1	1
		GO:0016917	GABA receptor activity	molecular_function	0	6	146419	140608065	1	1
		GO:0001727	lipid kinase activity	molecular_function	0	190	146419	140608065	1	1
		GO:0000228	nuclear chromosome	cellular_component	0	36	146419	140608065	1	1
		GO:0005681	spliceosomal complex	cellular_component	0	21	146419	140608065	1	1
		GO:0016833	oxo-acid-lyase activity	molecular_function	0	21	146419	140608065	1	1
		GO:0030127	COPII vesicle coat	cellular_component	0	36	146419	140608065	1	1
		GO:0004349	glutamate 5-kinase activity	molecular_function	0	6	146419	140608065	1	1
		GO:0004825	methionine-tRNA ligase activity	molecular_function	0	3	146419	140608065	1	1
		GO:0048523	negative regulation of cellular process	biological_process	0	903	146419	140608065	1	1
		GO:0009408	response to heat	biological_process	0	6	146419	140608065	1	1
		GO:0006633	fatty acid biosynthetic process	biological_process	0	325	146419	140608065	1	1
		GO:0004108	citrate (Si)-synthase activity	molecular_function	0	3	146419	140608065	1	1
		GO:0031301	integral to organelle membrane	cellular_component	0	78	146419	140608065	1	1
		GO:0020027	hemoglobin metabolic process	biological_process	0	3	146419	140608065	1	1
		GO:0005102	receptor binding	molecular_function	0	136	146419	140608065	1	1
		GO:0006084	acetyl-CoA metabolic process	biological_process	0	105	146419	140608065	1	1
		GO:0004072	aspartate kinase activity	molecular_function	0	10	146419	140608065	1	1
		GO:0051056	regulation of small GTPase mediated signal transduction	biological_process	0	903	146419	140608065	1	1
		GO:0009132	nucleoside diphosphate metabolic process	biological_process	0	6	146419	140608065	1	1
		GO:0004814	arginine-tRNA ligase activity	molecular_function	0	3	146419	140608065	1	1
		GO:0004468	lysine N-acetyltransferase activity	molecular_function	0	21	146419	140608065	1	1
		GO:0016992	lipoate synthase activity	molecular_function	0	6	146419	140608065	1	1
		GO:0043648	dicarboxylic acid metabolic process	biological_process	0	1711	146419	140608065	1	1
		GO:0006075	(1->3)-beta-D-glucan biosynthetic process	biological_process	0	78	146419	140608065	1	1
		GO:0008175	tRNA methyltransferase activity	molecular_function	0	15	146419	140608065	1	1
		GO:0019642	glycolysis	biological_process	0	3	146419	140608065	1	1
		GO:0005789	endoplasmic reticulum membrane	cellular_component	0	435	146419	140608065	1	1
		GO:0006743	ubiquinone metabolic process	biological_process	0	3	146419	140608065	1	1
		GO:0003697	single-stranded DNA binding	molecular_function	0	28	146419	140608065	1	1
		GO:0015002	heme-copper terminal oxidase activity	molecular_function	0	45	146419	140608065	1	1
		GO:0015770	sucrose transport	biological_process	0	10	146419	140608065	1	1
		GO:0006265	DNA topological change	biological_process	0	276	146419	140608065	1	1
		GO:0009221	pyrimidine deoxyribonucleotide biosynthetic process	biological_process	0	6	146419	140608065	1	1
		GO:0042727	flavin-containing compound biosynthetic process	biological_process	0	45	146419	140608065	1	1
		GO:0050658	RNA transport	biological_process	0	3	146419	140608065	1	1
		GO:0015079	potassium ion transmembrane transporter activity	molecular_function	0	435	146419	140608065	1	1
		GO:0032774	RNA biosynthetic process	biological_process	148	326028	146419	140608065	1	1
		GO:0006448	regulation of translational elongation	biological_process	0	6	146419	140608065	1	1
		GO:0042803	protein homodimerization activity	molecular_function	0	28	146419	140608065	1	1
		GO:0031461	cullin-RING ubiquitin ligase complex	cellular_component	0	78	146419	140608065	1	1
		GO:0016423	tRNA (guanine) methyltransferase activity	molecular_function	0	6	146419	140608065	1	1
		GO:0022843	voltage-gated cation channel activity	molecular_function	0	171	146419	140608065	1	1
		GO:0003997	acyl-CoA oxidase activity	molecular_function	0	3	146419	140608065	1	1
		GO:0006171	cAMP biosynthetic process	biological_process	0	3	146419	140608065	1	1
		GO:0012507	ER to Golgi transport vesicle membrane	cellular_component	0	36	146419	140608065	1	1
		GO:0015520	tetracycline:hydrogen antiporter activity	molecular_function	0	3	146419	140608065	1	1
		GO:0051766	inositol trisphosphate kinase activity	molecular_function	0	21	146419	140608065	1	1
		GO:0006807	nitrogen compound metabolic process	biological_process	0	153	146419	140608065	1	1
		GO:0004673	protein histidine kinase activity	molecular_function	0	171	146419	140608065	1	1
		GO:0009126	purine nucleoside monophosphate metabolic process	biological_process	0	120	146419	140608065	1	1
		GO:0010564	regulation of cell cycle process	biological_process	0	6	146419	140608065	1	1
		GO:0030126	COPI vesicle coat	cellular_component	0	36	146419	140608065	1	1
		GO:0016776	phosphotransferase activity, phosphate group as acceptor	molecular_function	0	136	146419	140608065	1	1
		GO:0034614	cellular response to reactive oxygen species	biological_process	0	3	146419	140608065	1	1
		GO:0002524	hypersensitivity	biological_process	0	10	146419	140608065	1	1
		GO:0034703	cation channel complex	cellular_component	0	10	146419	140608065	1	1
		GO:0004016	adenylate cyclase activity	molecular_function	0	3	146419	140608065	1	1
		GO:0016032	viral reproduction	biological_process	0	3	146419	140608065	1	1
		GO:0016872	intramolecular lyase activity	molecular_function	0	10	146419	140608065	1	1
		GO:0006548	histidine catabolic process	biological_process	0	6	146419	140608065	1	1
		GO:0002438	acute inflammatory response to antigenic stimulus	biological_process	0	10	146419	140608065	1	1
		GO:0006571	tyrosine biosynthetic process	biological_process	0	3	146419	140608065	1	1
		GO:0012511	monolayer-surrounded lipid storage body	cellular_component	0	10	146419	140608065	1	1
		GO:0048731	system development	biological_process	0	3	146419	140608065	1	1
		GO:0009252	peptidoglycan biosynthetic process	biological_process	0	3	146419	140608065	1	1
		GO:0046872	metal ion binding	molecular_function	0	153	146419	140608065	1	1
		GO:0042558	pteridine-containing compound metabolic process	biological_process	0	21	146419	140608065	1	1
		GO:0016863	intramolecular oxidoreductase activity, transposing C=C bonds	molecular_function	0	6	146419	140608065	1	1
		GO:0009527	plastid outer membrane	cellular_component	0	3	146419	140608065	1	1
		GO:0016849	phosphorus-oxygen lyase activity	molecular_function	0	6	146419	140608065	1	1
		GO:0016775	phosphotransferase activity, nitrogenous group as acceptor	molecular_function	0	171	146419	140608065	1	1
		GO:0071212	subsynaptic reticulum	cellular_component	0	496	146419	140608065	1	1
		GO:0009070	serine family amino acid biosynthetic process	biological_process	0	276	146419	140608065	1	1
		GO:0005945	6-phosphofructokinase complex	cellular_component	0	136	146419	140608065	1	1
		GO:0016868	intramolecular transferase activity, phosphotransferases	molecular_function	0	66	146419	140608065	1	1
		GO:0009889	regulation of biosynthetic process	biological_process	576	1181953	146419	140608065	1	1
		GO:0015171	amino acid transmembrane transporter activity	molecular_function	0	351	146419	140608065	1	1
		GO:0033293	monocarboxylic acid binding	molecular_function	0	28	146419	140608065	1	1
		GO:0015780	nucleotide-sugar transport	biological_process	0	3	146419	140608065	1	1
		GO:0006188	IMP biosynthetic process	biological_process	0	21	146419	140608065	1	1
		GO:0051179	localization	biological_process	525	1280800	146419	140608065	1	1
		GO:0004803	transposase activity	molecular_function	0	1711	146419	140608065	1	1
		GO:0009129	pyrimidine nucleoside monophosphate metabolic process	biological_process	0	3	146419	140608065	1	1
		GO:0004559	alpha-mannosidase activity	molecular_function	0	3	146419	140608065	1	1
		GO:0043605	cellular amide catabolic process	biological_process	0	21	146419	140608065	1	1
		GO:0005338	nucleotide-sugar transmembrane transporter activity	molecular_function	0	3	146419	140608065	1	1
		GO:0042726	flavin-containing compound metabolic process	biological_process	0	45	146419	140608065	1	1
		GO:0070589	cellular component macromolecule biosynthetic process	biological_process	0	3	146419	140608065	1	1
		GO:0006071	glycerol metabolic process	biological_process	0	190	146419	140608065	1	1
		GO:0004853	uroporphyrinogen decarboxylase activity	molecular_function	0	3	146419	140608065	1	1
		GO:0006595	polyamine metabolic process	biological_process	0	105	146419	140608065	1	1
		GO:0006659	phosphatidylserine biosynthetic process	biological_process	0	3	146419	140608065	1	1
		GO:0005089	Rho guanyl-nucleotide exchange factor activity	molecular_function	0	3	146419	140608065	1	1
		GO:0004519	endonuclease activity	molecular_function	0	10440	146419	140608065	1	1
		GO:0007007	inner mitochondrial membrane organization	biological_process	0	21	146419	140608065	1	1
		GO:0009112	nucleobase metabolic process	biological_process	0	153	146419	140608065	1	1
		GO:0022857	transmembrane transporter activity	molecular_function	111	224785	146419	140608065	1	1
		GO:0004176	ATP-dependent peptidase activity	molecular_function	0	45	146419	140608065	1	1
		GO:0042445	hormone metabolic process	biological_process	0	45	146419	140608065	1	1
		GO:0008889	glycerophosphodiester phosphodiesterase activity	molecular_function	0	66	146419	140608065	1	1
		GO:0006122	mitochondrial electron transport, ubiquinol to cytochrome c	biological_process	0	15	146419	140608065	1	1
		GO:0006570	tyrosine metabolic process	biological_process	0	6	146419	140608065	1	1
		GO:0003684	damaged DNA binding	molecular_function	0	120	146419	140608065	1	1
		GO:0042548	regulation of photosynthesis, light reaction	biological_process	0	6	146419	140608065	1	1
		GO:0009266	response to temperature stimulus	biological_process	0	6	146419	140608065	1	1
		GO:0004003	ATP-dependent DNA helicase activity	molecular_function	0	28	146419	140608065	1	1
		GO:0004316	3-oxoacyl-[acyl-carrier-protein] reductase (NADPH) activity	molecular_function	0	3	146419	140608065	1	1
		GO:0005249	voltage-gated potassium channel activity	molecular_function	0	171	146419	140608065	1	1
		GO:0008213	protein alkylation	biological_process	0	10	146419	140608065	1	1
		GO:0006207	'de novo' pyrimidine nucleobase biosynthetic process	biological_process	0	10	146419	140608065	1	1
		GO:0043101	purine-containing compound salvage	biological_process	0	21	146419	140608065	1	1
		GO:0004540	ribonuclease activity	molecular_function	0	8128	146419	140608065	1	1
		GO:0005759	mitochondrial matrix	cellular_component	0	66	146419	140608065	1	1
		GO:0016646	oxidoreductase activity, acting on the CH-NH group of donors, NAD or NADP as acceptor	molecular_function	0	6	146419	140608065	1	1
		GO:0016165	lipoxygenase activity	molecular_function	0	91	146419	140608065	1	1
		GO:0009236	cobalamin biosynthetic process	biological_process	0	3	146419	140608065	1	1
		GO:0008661	1-deoxy-D-xylulose-5-phosphate synthase activity	molecular_function	0	3	146419	140608065	1	1
		GO:0006306	DNA methylation	biological_process	0	91	146419	140608065	1	1
		GO:0031228	intrinsic to Golgi membrane	cellular_component	0	15	146419	140608065	1	1
		GO:0007205	protein kinase C-activating G-protein coupled receptor signaling pathway	biological_process	0	78	146419	140608065	1	1
		GO:0003910	DNA ligase (ATP) activity	molecular_function	0	3	146419	140608065	1	1
		GO:0019405	alditol catabolic process	biological_process	0	10	146419	140608065	1	1
		GO:0050877	neurological system process	biological_process	0	10	146419	140608065	1	1
		GO:0000150	recombinase activity	molecular_function	0	21	146419	140608065	1	1
		GO:0046474	glycerophospholipid biosynthetic process	biological_process	0	36	146419	140608065	1	1
		GO:0004326	tetrahydrofolylpolyglutamate synthase activity	molecular_function	0	3	146419	140608065	1	1
		GO:0006597	spermine biosynthetic process	biological_process	0	36	146419	140608065	1	1
		GO:0015301	anion:anion antiporter activity	molecular_function	0	3	146419	140608065	1	1
		GO:0016068	type I hypersensitivity	biological_process	0	10	146419	140608065	1	1
		GO:0051321	meiotic cell cycle	biological_process	0	3	146419	140608065	1	1
		GO:0016628	oxidoreductase activity, acting on the CH-CH group of donors, NAD or NADP as acceptor	molecular_function	0	45	146419	140608065	1	1
		GO:0044093	positive regulation of molecular function	biological_process	0	91	146419	140608065	1	1
		GO:0015766	disaccharide transport	biological_process	0	10	146419	140608065	1	1
		GO:0015669	gas transport	biological_process	0	15	146419	140608065	1	1
		GO:0000154	rRNA modification	biological_process	0	3	146419	140608065	1	1
		GO:0042742	defense response to bacterium	biological_process	0	15	146419	140608065	1	1
		GO:0009539	photosystem II reaction center	cellular_component	0	351	146419	140608065	1	1
		GO:0032040	small-subunit processome	cellular_component	0	10	146419	140608065	1	1
		GO:0004179	membrane alanyl aminopeptidase activity	molecular_function	0	21	146419	140608065	1	1
		GO:0016783	sulfurtransferase activity	molecular_function	0	28	146419	140608065	1	1
		GO:0016731	oxidoreductase activity, acting on iron-sulfur proteins as donors, NAD or NADP as acceptor	molecular_function	0	15	146419	140608065	1	1
		GO:0045900	negative regulation of translational elongation	biological_process	0	3	146419	140608065	1	1
		GO:0032312	regulation of ARF GTPase activity	biological_process	0	136	146419	140608065	1	1
		GO:0005811	lipid particle	cellular_component	0	10	146419	140608065	1	1
		GO:0016114	terpenoid biosynthetic process	biological_process	0	45	146419	140608065	1	1
		GO:0000049	tRNA binding	molecular_function	0	45	146419	140608065	1	1
		GO:0004888	transmembrane signaling receptor activity	molecular_function	0	406	146419	140608065	1	1
		GO:0034702	ion channel complex	cellular_component	0	10	146419	140608065	1	1
		GO:0006529	asparagine biosynthetic process	biological_process	0	3	146419	140608065	1	1
		GO:0015850	organic hydroxy compound transport	biological_process	0	3	146419	140608065	1	1
		GO:0006526	arginine biosynthetic process	biological_process	0	36	146419	140608065	1	1
		GO:0051707	response to other organism	biological_process	0	15	146419	140608065	1	1
		GO:0006528	asparagine metabolic process	biological_process	0	3	146419	140608065	1	1
		GO:0008757	S-adenosylmethionine-dependent methyltransferase activity	molecular_function	0	703	146419	140608065	1	1
		GO:0030528	transcription regulator activity	molecular_function	276	488566	146419	140608065	1	1
		GO:0006479	protein methylation	biological_process	0	10	146419	140608065	1	1
		GO:0042157	lipoprotein metabolic process	biological_process	0	66	146419	140608065	1	1
		GO:0046174	polyol catabolic process	biological_process	0	10	146419	140608065	1	1
		GO:0010035	response to inorganic substance	biological_process	0	10	146419	140608065	1	1
		GO:0006400	tRNA modification	biological_process	0	36	146419	140608065	1	1
		GO:0051174	regulation of phosphorus metabolic process	biological_process	0	91	146419	140608065	1	1
		GO:0051765	inositol tetrakisphosphate kinase activity	molecular_function	0	15	146419	140608065	1	1
		GO:0004448	isocitrate dehydrogenase activity	molecular_function	0	21	146419	140608065	1	1
		GO:0008493	tetracycline transporter activity	molecular_function	0	3	146419	140608065	1	1
		GO:0008295	spermidine biosynthetic process	biological_process	0	66	146419	140608065	1	1
		GO:0008878	glucose-1-phosphate adenylyltransferase activity	molecular_function	0	15	146419	140608065	1	1
		GO:0030313	cell envelope	cellular_component	0	190	146419	140608065	1	1
		GO:0022618	ribonucleoprotein complex assembly	biological_process	0	10	146419	140608065	1	1
		GO:0016163	nitrogenase activity	molecular_function	0	15	146419	140608065	1	1
		GO:0000166	nucleotide binding	molecular_function	0	153	146419	140608065	1	1
		GO:0007600	sensory perception	biological_process	0	6	146419	140608065	1	1
		GO:0008198	ferrous iron binding	molecular_function	0	3	146419	140608065	1	1
		GO:0003995	acyl-CoA dehydrogenase activity	molecular_function	0	66	146419	140608065	1	1
		GO:0032271	regulation of protein polymerization	biological_process	0	6	146419	140608065	1	1
		GO:0005839	proteasome core complex	cellular_component	0	253	146419	140608065	1	1
		GO:0042723	thiamine-containing compound metabolic process	biological_process	0	28	146419	140608065	1	1
		GO:0005829	cytosol	cellular_component	0	561	146419	140608065	1	1
		GO:0005097	Rab GTPase activator activity	molecular_function	0	190	146419	140608065	1	1
		GO:0016160	amylase activity	molecular_function	0	136	146419	140608065	1	1
		GO:0005578	proteinaceous extracellular matrix	cellular_component	0	6	146419	140608065	1	1
		GO:0051234	establishment of localization	biological_process	519	1250571	146419	140608065	1	1
		GO:0017001	antibiotic catabolic process	biological_process	0	21	146419	140608065	1	1
		GO:0009086	methionine biosynthetic process	biological_process	0	10	146419	140608065	1	1
		GO:0051336	regulation of hydrolase activity	biological_process	0	903	146419	140608065	1	1
		GO:0005666	DNA-directed RNA polymerase III complex	cellular_component	0	3	146419	140608065	1	1
		GO:0019210	kinase inhibitor activity	molecular_function	0	6	146419	140608065	1	1
		GO:0015932	nucleobase-containing compound transmembrane transporter activity	molecular_function	0	10	146419	140608065	1	1
		GO:0016634	oxidoreductase activity, acting on the CH-CH group of donors, oxygen as acceptor	molecular_function	0	36	146419	140608065	1	1
		GO:0009168	purine ribonucleoside monophosphate biosynthetic process	biological_process	0	120	146419	140608065	1	1
		GO:0003008	system process	biological_process	0	10	146419	140608065	1	1
		GO:0009231	riboflavin biosynthetic process	biological_process	0	45	146419	140608065	1	1
		GO:0046051	UTP metabolic process	biological_process	0	10	146419	140608065	1	1
		GO:0006032	chitin catabolic process	biological_process	0	300	146419	140608065	1	1
		GO:0004298	threonine-type endopeptidase activity	molecular_function	0	253	146419	140608065	1	1
		GO:0043624	cellular protein complex disassembly	biological_process	0	78	146419	140608065	1	1
		GO:0043412	macromolecule modification	biological_process	1039	1929630	146419	140608065	1	1
		GO:0008173	RNA methyltransferase activity	molecular_function	0	105	146419	140608065	1	1
		GO:0008380	RNA splicing	biological_process	0	190	146419	140608065	1	1
		GO:0005515	protein binding	molecular_function	0	153	146419	140608065	1	1
		GO:0015924	mannosyl-oligosaccharide mannosidase activity	molecular_function	0	15	146419	140608065	1	1
		GO:0032147	activation of protein kinase activity	biological_process	0	78	146419	140608065	1	1
		GO:0023051	regulation of signaling	biological_process	0	1035	146419	140608065	1	1
		GO:0032559	adenyl ribonucleotide binding	molecular_function	0	153	146419	140608065	1	1
		GO:0019866	organelle inner membrane	cellular_component	0	2080	146419	140608065	1	1
		GO:0004428	inositol or phosphatidylinositol kinase activity	molecular_function	0	435	146419	140608065	1	1
		GO:0004219	pyroglutamyl-peptidase I activity	molecular_function	0	3	146419	140608065	1	1
		GO:0042559	pteridine-containing compound biosynthetic process	biological_process	0	21	146419	140608065	1	1
		GO:0004617	phosphoglycerate dehydrogenase activity	molecular_function	0	3	146419	140608065	1	1
		GO:0016866	intramolecular transferase activity	molecular_function	0	276	146419	140608065	1	1
		GO:0009585	red, far-red light phototransduction	biological_process	0	3	146419	140608065	1	1
		GO:0008233	peptidase activity	molecular_function	54	460320	146419	140608065	1	1
		GO:0008641	small protein activating enzyme activity	molecular_function	0	21	146419	140608065	1	1
		GO:0006739	NADP metabolic process	biological_process	0	120	146419	140608065	1	1
		GO:0051604	protein maturation	biological_process	0	66	146419	140608065	1	1
		GO:0010604	positive regulation of macromolecule metabolic process	biological_process	0	10	146419	140608065	1	1
		GO:0004549	tRNA-specific ribonuclease activity	molecular_function	0	6	146419	140608065	1	1
		GO:0019362	pyridine nucleotide metabolic process	biological_process	0	276	146419	140608065	1	1
		GO:0017150	tRNA dihydrouridine synthase activity	molecular_function	0	3	146419	140608065	1	1
		GO:0016838	carbon-oxygen lyase activity, acting on phosphates	molecular_function	0	6	146419	140608065	1	1
		GO:0016894	endonuclease activity, active with either ribo- or deoxyribonucleic acids and producing 3'-phosphomonoesters	molecular_function	0	3	146419	140608065	1	1
		GO:0004965	G-protein coupled GABA receptor activity	molecular_function	0	6	146419	140608065	1	1
		GO:0032956	regulation of actin cytoskeleton organization	biological_process	0	6	146419	140608065	1	1
		GO:0006771	riboflavin metabolic process	biological_process	0	45	146419	140608065	1	1
		GO:0008083	growth factor activity	molecular_function	0	10	146419	140608065	1	1
		GO:0004747	ribokinase activity	molecular_function	0	15	146419	140608065	1	1
		GO:0034404	nucleobase-containing small molecule biosynthetic process	biological_process	0	210	146419	140608065	1	1
		GO:0006694	steroid biosynthetic process	biological_process	0	10	146419	140608065	1	1
		GO:0019898	extrinsic to membrane	cellular_component	0	91	146419	140608065	1	1
		GO:0009505	plant-type cell wall	cellular_component	0	6	146419	140608065	1	1
		GO:0006437	tyrosyl-tRNA aminoacylation	biological_process	0	21	146419	140608065	1	1
		GO:0042597	periplasmic space	cellular_component	0	153	146419	140608065	1	1
		GO:0050821	protein stabilization	biological_process	0	21	146419	140608065	1	1
		GO:0006635	fatty acid beta-oxidation	biological_process	0	3	146419	140608065	1	1
		GO:0009269	response to desiccation	biological_process	0	3	146419	140608065	1	1
		GO:0005667	transcription factor complex	cellular_component	0	630	146419	140608065	1	1
		GO:0006099	tricarboxylic acid cycle	biological_process	0	105	146419	140608065	1	1
		GO:0016796	exonuclease activity, active with either ribo- or deoxyribonucleic acids and producing 5'-phosphomonoesters	molecular_function	0	28	146419	140608065	1	1
		GO:0005773	vacuole	cellular_component	0	15	146419	140608065	1	1
		GO:0006097	glyoxylate cycle	biological_process	0	6	146419	140608065	1	1
		GO:0008725	DNA-3-methyladenine glycosylase activity	molecular_function	0	15	146419	140608065	1	1
		GO:0006536	glutamate metabolic process	biological_process	0	36	146419	140608065	1	1
		GO:0042255	ribosome assembly	biological_process	0	3	146419	140608065	1	1
		GO:0016725	oxidoreductase activity, acting on CH or CH2 groups	molecular_function	0	6	146419	140608065	1	1
		GO:0004532	exoribonuclease activity	molecular_function	0	28	146419	140608065	1	1
		GO:0008283	cell proliferation	biological_process	0	21	146419	140608065	1	1
		GO:0045254	pyruvate dehydrogenase complex	cellular_component	0	3	146419	140608065	1	1
		GO:0000375	RNA splicing, via transesterification reactions	biological_process	0	15	146419	140608065	1	1
		GO:0017089	glycolipid transporter activity	molecular_function	0	21	146419	140608065	1	1
		GO:0008215	spermine metabolic process	biological_process	0	36	146419	140608065	1	1
		GO:0051189	prosthetic group metabolic process	biological_process	0	21	146419	140608065	1	1
		GO:0043085	positive regulation of catalytic activity	biological_process	0	91	146419	140608065	1	1
		GO:0030684	preribosome	cellular_component	0	15	146419	140608065	1	1
		GO:0046467	membrane lipid biosynthetic process	biological_process	0	3	146419	140608065	1	1
		GO:0005643	nuclear pore	cellular_component	0	325	146419	140608065	1	1
		GO:0009725	response to hormone stimulus	biological_process	0	325	146419	140608065	1	1
		GO:0006486	protein glycosylation	biological_process	0	1485	146419	140608065	1	1
		GO:0003689	DNA clamp loader activity	molecular_function	0	3	146419	140608065	1	1
		GO:0035023	regulation of Rho protein signal transduction	biological_process	0	3	146419	140608065	1	1
		GO:0009331	glycerol-3-phosphate dehydrogenase complex	cellular_component	0	15	146419	140608065	1	1
		GO:0016812	hydrolase activity, acting on carbon-nitrogen (but not peptide) bonds, in cyclic amides	molecular_function	0	28	146419	140608065	1	1
		GO:0016157	sucrose synthase activity	molecular_function	0	21	146419	140608065	1	1
		GO:0031966	mitochondrial membrane	cellular_component	0	2850	146419	140608065	1	1
		GO:0051274	beta-glucan biosynthetic process	biological_process	0	78	146419	140608065	1	1
		GO:0008937	ferredoxin-NAD(P) reductase activity	molecular_function	0	15	146419	140608065	1	1
		GO:0008076	voltage-gated potassium channel complex	cellular_component	0	10	146419	140608065	1	1
		GO:0005275	amine transmembrane transporter activity	molecular_function	0	351	146419	140608065	1	1
		GO:0008080	N-acetyltransferase activity	molecular_function	0	990	146419	140608065	1	1
		GO:0009399	nitrogen fixation	biological_process	0	15	146419	140608065	1	1
		GO:0045860	positive regulation of protein kinase activity	biological_process	0	78	146419	140608065	1	1
		GO:0006434	seryl-tRNA aminoacylation	biological_process	0	3	146419	140608065	1	1
		GO:0016837	carbon-oxygen lyase activity, acting on polysaccharides	molecular_function	0	6	146419	140608065	1	1
		GO:0009119	ribonucleoside metabolic process	biological_process	0	378	146419	140608065	1	1
		GO:0008649	rRNA methyltransferase activity	molecular_function	0	3	146419	140608065	1	1
		GO:0007265	Ras protein signal transduction	biological_process	0	903	146419	140608065	1	1
		GO:0016117	carotenoid biosynthetic process	biological_process	0	6	146419	140608065	1	1
		GO:0004014	adenosylmethionine decarboxylase activity	molecular_function	0	36	146419	140608065	1	1
		GO:0006643	membrane lipid metabolic process	biological_process	0	15	146419	140608065	1	1
		GO:0051205	protein insertion into membrane	biological_process	0	3	146419	140608065	1	1
		GO:0008276	protein methyltransferase activity	molecular_function	0	231	146419	140608065	1	1
		GO:0006094	gluconeogenesis	biological_process	0	15	146419	140608065	1	1
		GO:0003951	NAD+ kinase activity	molecular_function	0	10	146419	140608065	1	1
		GO:0004066	asparagine synthase (glutamine-hydrolyzing) activity	molecular_function	0	3	146419	140608065	1	1
		GO:0015837	amine transport	biological_process	0	435	146419	140608065	1	1
		GO:0016563	transcription activator activity	molecular_function	0	78	146419	140608065	1	1
		GO:0010557	positive regulation of macromolecule biosynthetic process	biological_process	0	10	146419	140608065	1	1
		GO:0046356	acetyl-CoA catabolic process	biological_process	0	105	146419	140608065	1	1
		GO:0032011	ARF protein signal transduction	biological_process	0	190	146419	140608065	1	1
		GO:0006800	oxygen and reactive oxygen species metabolic process	biological_process	0	91	146419	140608065	1	1
		GO:0043545	molybdopterin cofactor metabolic process	biological_process	0	21	146419	140608065	1	1
		GO:0016855	racemase and epimerase activity, acting on amino acids and derivatives	molecular_function	0	45	146419	140608065	1	1
		GO:0016591	DNA-directed RNA polymerase II, holoenzyme	cellular_component	0	171	146419	140608065	1	1
		GO:0031903	microbody membrane	cellular_component	0	21	146419	140608065	1	1
		GO:0008519	ammonium transmembrane transporter activity	molecular_function	0	78	146419	140608065	1	1
		GO:0004536	deoxyribonuclease activity	molecular_function	0	15	146419	140608065	1	1
		GO:0031224	intrinsic to membrane	cellular_component	120	293761	146419	140608065	1	1
		GO:0004412	homoserine dehydrogenase activity	molecular_function	0	6	146419	140608065	1	1
		GO:0005778	peroxisomal membrane	cellular_component	0	21	146419	140608065	1	1
		GO:0004807	triose-phosphate isomerase activity	molecular_function	0	10	146419	140608065	1	1
		GO:0006721	terpenoid metabolic process	biological_process	0	45	146419	140608065	1	1
		GO:0016810	hydrolase activity, acting on carbon-nitrogen (but not peptide) bonds	molecular_function	0	2926	146419	140608065	1	1
		GO:0008653	lipopolysaccharide metabolic process	biological_process	0	6	146419	140608065	1	1
		GO:0007346	regulation of mitotic cell cycle	biological_process	0	6	146419	140608065	1	1
		GO:0003964	RNA-directed DNA polymerase activity	molecular_function	0	3321	146419	140608065	1	1
		GO:0004707	MAP kinase activity	molecular_function	0	120	146419	140608065	1	1
		GO:0005099	Ras GTPase activator activity	molecular_function	0	190	146419	140608065	1	1
		GO:0046496	nicotinamide nucleotide metabolic process	biological_process	0	253	146419	140608065	1	1
		GO:0005777	peroxisome	cellular_component	0	105	146419	140608065	1	1
		GO:0006419	alanyl-tRNA aminoacylation	biological_process	0	3	146419	140608065	1	1
		GO:0008113	peptide-methionine (S)-S-oxide reductase activity	molecular_function	0	3	146419	140608065	1	1
		GO:0016811	hydrolase activity, acting on carbon-nitrogen (but not peptide) bonds, in linear amides	molecular_function	0	561	146419	140608065	1	1
		GO:0019720	Mo-molybdopterin cofactor metabolic process	biological_process	0	21	146419	140608065	1	1
		GO:0006074	(1->3)-beta-D-glucan metabolic process	biological_process	0	78	146419	140608065	1	1
		GO:0016772	transferase activity, transferring phosphorus-containing groups	molecular_function	1009	1987021	146419	140608065	1	1
		GO:0006415	translational termination	biological_process	0	55	146419	140608065	1	1
		GO:0016138	glycoside biosynthetic process	biological_process	0	378	146419	140608065	1	1
		GO:0008272	sulfate transport	biological_process	0	78	146419	140608065	1	1
		GO:0030276	clathrin binding	molecular_function	0	66	146419	140608065	1	1
		GO:0048534	hemopoietic or lymphoid organ development	biological_process	0	3	146419	140608065	1	1
		GO:0016247	channel regulator activity	molecular_function	0	3	146419	140608065	1	1
		GO:0008252	nucleotidase activity	molecular_function	0	3	146419	140608065	1	1
		GO:0030693	caspase activity	molecular_function	0	45	146419	140608065	1	1
		GO:0048015	phosphatidylinositol-mediated signaling	biological_process	0	10	146419	140608065	1	1
[truncated: 73 more rows]
