# Supplementary material for: NetMiner-an ensemble pipeline for building genome-wide and high-quality gene co-expression network using massive-scale RNA-seq samples
Source: PLoS One. 2018 Feb 9;13(2):e0192613. doi: 10.1371/journal.pone.0192613 (PMC5806890; doi:10.1371/journal.pone.0192613)
Supplement: S6 Dataset — (XLS) [file pone.0192613.s026.xls]

## Sheet: flower_development_OsMADS16
				MSU locus ID	Gene symbol	Functional annotation	Homologs of Arabidopsis thaliana	Gene symbol	Functional annotation
				LOC_Os01g10504	OsMADS3	MADS-box family gene with MIKCc type-box,DNA binding,nucleus,flower development,cell differentiation,biosynthetic process,nucleobase, nucleoside, nucleotide and nucleic acid metabolic process,cell,protein binding,sequence-specific DNA binding transcription factor activity,multicellular organismal development	AT4G18960	AG	MADS domain transcription factor, carpel development, leaf development, maintenance of floral organ identity, meristem development, ovule development, petal development, plant-type cell wall modification, pollen tube growth, post-embryonic morphogenesis, regulation of flower development, regulation of transcription, DNA-templated, stamen development
				LOC_Os01g66030	OsMADS2	MADS-box family gene with MIKCc type-box,DNA binding,nucleus,biosynthetic process,nucleobase, nucleoside, nucleotide and nucleic acid metabolic process,sequence-specific DNA binding transcription factor activity,cytoplasm	AT5G20240	PI	MADS domain transcription factor, cell differentiation, ovule development, regulation of transcription, DNA-templated, transcription, DNA-templated
				LOC_Os02g01326	NA	auxin-induced protein 5NG4,cell,membrane	AT3G30340	NA	nodulin MtN21-like transporter family protein, expressed in carpel, collective leaf structure, flower, hypocotyl, inflorescence meristem, leaf apex, leaf lamina base, pedicel, petal, plant embryo, pollen, root, seed, sepal, shoot apex, shoot system, stamen, stem, vascular leaf
				LOC_Os02g19130	NA	transcription factor X1	AT1G15910	NA	FACTOR OF DNA METHYLATION 1,RNA-directed DNA methylation
				LOC_Os02g29140	NA	ankyrin,binding	AT3G04710	TPR10	TETRATRICOPEPTIDE REPEAT 10, embryo sac egg cell differentiation, karyogamy, protein folding, regulation of unidimensional cell growth, response to endoplasmic reticulum stress, response to heat, response to high light intensity, response to hydrogen peroxide, expressed in carpel, cauline leaf, collective leaf structure, cotyledon, flower, guard cell, hypocotyl, inflorescence meristem, leaf apex,…
				LOC_Os02g40400	NA	expressed protein	NA	NA	NA
				LOC_Os02g49640	NA	expressed protein,biosynthetic process,nucleobase, nucleoside, nucleotide and nucleic acid metabolic process,nucleoplasm	AT3G01435	NA	RNA polymerase II transcription mediator activity, regulation of transcription from RNA polymerase II promoter, transcription, DNA-templated
				LOC_Os03g07140	DPW	male sterility protein,catalytic activity,anatomical structure morphogenesis,cellular component organization,multicellular organismal development,cellular process,metabolic process,cell cycle,plastid	AT3G11980	MS2, FAR2	Similar to fatty acid reductases, long-chain fatty-acyl-CoA metabolic process, pollen exine formation, suberin biosynthetic process
				LOC_Os03g11490	NA	expressed protein,DNA binding,biosynthetic process,nucleobase, nucleoside, nucleotide and nucleic acid metabolic process,binding	AT1G43770	NA	RING/FYVE/PHD zinc finger superfamily protein
				LOC_Os03g11600	DL	YABBY domain containing protein,flower development,biosynthetic process,nucleobase, nucleoside, nucleotide and nucleic acid metabolic process,multicellular organismal development,sequence-specific DNA binding transcription factor activity	AT1G69180	CRC	CRC, carpel development, chromatin assembly or disassembly, floral meristem determinacy, meristem development, nectary development, ovule development, petal development, plant-type cell wall modification, polarity specification of adaxial/abaxial axis, pollen tube growth, post-embryonic morphogenesis, regulation of anthocyanin biosynthetic process, regulation of flower development, regulation of …
				LOC_Os03g11614	OsMADS1	MADS-box family gene with MIKCc type-box,flower development,DNA binding,nucleus,protein binding,biosynthetic process,nucleobase, nucleoside, nucleotide and nucleic acid metabolic process,sequence-specific DNA binding transcription factor activity	AT5G15800	SEP1, AGL2	MADS domain transcription factor, anthocyanin accumulation in tissues in response to UV light, carpel development, cell differentiation, flower development, meristem development, ovule development, petal development, plant-type cell wall modification, pollen tube growth, post-embryonic morphogenesis, regulation of flower development, regulation of transcription, DNA-templated, specification of fl…
				LOC_Os03g39230	NA	OTU-like cysteine protease family protein,metabolic process,hydrolase activity	AT5G03330	NA	Cysteine proteinases superfamily protein, proteolysis
				LOC_Os03g40390	NA	expressed protein	NA	NA	NA
				LOC_Os03g40400	NA	interferon-induced, double-stranded RNA-activated protein kinase,kinase activity,nucleotide binding,protein modification process,translation,catalytic activity	AT3G59410	GCN2	ATGCN2, peptidyl-serine phosphorylation, protein phosphorylation, regulation of cellular amino acid metabolic process, regulation of translational initiation by eIF2 alpha ,expressed in carpel, cauline leaf, collective leaf structure, cotyledon, flower, guard cell, hypocotyl, inflorescence meristem, leaf apex, leaf lamina base, pedicel, petal, petiole, plant embryo, plant sperm cell, pollen, poll…
				LOC_Os03g54160	OsMADS14	MADS-box family gene with MIKCc type-box,DNA binding,nucleus,biosynthetic process,nucleobase, nucleoside, nucleotide and nucleic acid metabolic process,protein binding,flower development,cell differentiation,multicellular organismal development,anatomical structure morphogenesis,sequence-specific DNA binding transcription factor activity	AT1G69120	AP1, AGL7	MADS domain transcription factor, callose deposition in cell wall, carpel development, floral meristem determinacy, flower development, maintenance of floral meristem identity, meristem development, meristem structural organization, microsporogenesis, ovule development, petal development, plant-type cell wall modification, pollen tube growth, positive regulation of transcription, DNA-templated, p…
				LOC_Os03g54170	OsMADS34	MADS-box family gene with MIKCc type-box,flower development,DNA binding,nucleus,protein binding,biosynthetic process,nucleobase, nucleoside, nucleotide and nucleic acid metabolic process,sequence-specific DNA binding transcription factor activity	AT5G15800	SEP1, AGL2	MADS box transcription factor, anthocyanin accumulation in tissues in response to UV light, carpel development, cell differentiation, flower development, meristem development, ovule development, petal development, plant-type cell wall modification, pollen tube growth, post-embryonic morphogenesis, regulation of flower development, regulation of transcription, DNA-templated, specification of flora…
				LOC_Os04g49150	OsMADS17	MADS-box family gene with MIKCc type-box,DNA binding,nucleus,flower development,biosynthetic process,nucleobase, nucleoside, nucleotide and nucleic acid metabolic process,reproduction,post-embryonic development,protein binding,sequence-specific DNA binding transcription factor activity	AT2G45650	AGL6	MADS-box transcription factor, cell differentiation, floral organ development, ovule development, positive regulation of flower development, regulation of transcription, DNA-templated, transcription, DNA-templated, vegetative to reproductive phase transition of meristem
				LOC_Os05g08450	NA	expressed protein	NA	NA	NA
				LOC_Os05g11414	OsMADS58	MADS-box family gene with MIKCc type-box,DNA binding,nucleus,flower development,cell differentiation,biosynthetic process,nucleobase, nucleoside, nucleotide and nucleic acid metabolic process,cell,protein binding,sequence-specific DNA binding transcription factor activity,multicellular organismal development	AT4G18960	AG	MADS domain transcription factor, carpel development, leaf development, maintenance of floral organ identity, meristem development, ovule development, petal development, plant-type cell wall modification, pollen tube growth, post-embryonic morphogenesis, regulation of flower development, regulation of transcription, DNA-templated, stamen development
				LOC_Os05g34940	OsMADS4	MADS-box family gene with MIKCc type-box,DNA binding,nucleus,biosynthetic process,nucleobase, nucleoside, nucleotide and nucleic acid metabolic process,sequence-specific DNA binding transcription factor activity,cytoplasm	AT5G20240	PI	MADS domain transcription factor, cell differentiation, ovule development, regulation of transcription, DNA-templated, transcription, DNA-templated
				LOC_Os06g40020	NA	DEAD-box ATP-dependent RNA helicase 52A,	NA	NA	NA
				LOC_Os06g49840	OsMADS16	MADS-box family gene with MIKCc type-box,DNA binding,nucleus,biosynthetic process,nucleobase, nucleoside, nucleotide and nucleic acid metabolic process,flower development,sequence-specific DNA binding transcription factor activity	AT3G54340	AP3, ATAP3	MADS domain transcription factor, petal development,stamen development
				LOC_Os07g01820	OsMADS15	MADS-box family gene with MIKCc type-box,DNA binding,nucleus,biosynthetic process,nucleobase, nucleoside, nucleotide and nucleic acid metabolic process,protein binding,flower development,cell differentiation,multicellular organismal development,anatomical structure morphogenesis,sequence-specific DNA binding transcription factor activity	AT1G69120	AP1, AGL7	MADS domain transcription factor, callose deposition in cell wall, carpel development, floral meristem determinacy, flower development, maintenance of floral meristem identity, meristem development, meristem structural organization, microsporogenesis, ovule development, petal development, plant-type cell wall modification, pollen tube growth, positive regulation of transcription, DNA-templated, p…
				LOC_Os07g06620	OsYABBY1	YABBY domain containing protein,biosynthetic process,nucleobase, nucleoside, nucleotide and nucleic acid metabolic process,cell differentiation,sequence-specific DNA binding transcription factor activity	AT1G08465	YAB2	YABBY2, Member of the YABBY family of Arabidopsis proteins involved in the abaxial cell fate specification in lateral organs
				LOC_Os07g09020	NA	argonaute,response to endogenous stimulus,response to stress,response to biotic stimulus,anatomical structure morphogenesis,multicellular organismal development,cytoplasm,nuclease activity,regulation of gene expression, epigenetic,cellular process,cell differentiation,protein binding,response to abiotic stimulus,cytosol,RNA binding,nucleus,metabolic process,reproduction,post-embryonic development…	NA	NA	NA
				LOC_Os07g32406	NA	expressed protein	AT2G25010	NA	nuclear localized aminotransferase like protein, meristem maintenance, regulation of root meristem growth
				LOC_Os08g34310	NA	C2H2 zinc finger protein	NA	NA	NA
				LOC_Os08g41480	NA	SAM domain containing protein,transferase activity,metabolic process	AT3G07170	NA	Sterile alpha motif (SAM) domain-containing protein
				LOC_Os08g44020	NA	rhamnogalacturonate lyase,catalytic activity,metabolic process	AT1G09890	NA	Rhamnogalacturonate lyase family protein, expressed in carpel, flower, guard cell, hypocotyl, inflorescence meristem, petiole, shoot system, stamen, vascular leaf
				LOC_Os09g13820	NA	pollen signalling protein with adenylyl cyclase activity,protein binding,response to stress	AT3G14470	NA	NB-ARC domain-containing disease resistance protein, defense response, salicylic acid biosynthetic process, systemic acquired resistance
				LOC_Os09g24210	NA	expressed protein	NA	NA	NA
				LOC_Os10g22394	NA	retrotransposon protein	NA	NA	NA
				LOC_Os10g33250	Wda1	WAX2,response to stress,response to biotic stimulus,endoplasmic reticulum,multicellular organismal development,response to abiotic stimulus,catabolic process,cellular process,biosynthetic process,lipid metabolic process,cell,catalytic activity	AT1G02205	CER1	CER1, Expression of the CER1 gene associated with production of stem epicuticular wax and pollen fertility;aldehyde catabolic process, alkane biosynthetic process, cuticle development, defense response to bacterium, defense response to fungus, fatty acid biosynthetic process, oxidation-reduction process, response to water deprivation, wax biosynthetic process
				LOC_Os11g28910	NA	transposon protein	NA	NA	NA
				LOC_Os11g31740	NA	expressed protein	NA	NA	NA
				LOC_Os12g27102	NA	glycerophosphoryl diester phosphodiesterase family protein,metabolic process,cellular process,kinase activity,hydrolase activity,membrane,cellular component organization,anatomical structure morphogenesis,cell differentiation,post-embryonic development,carbohydrate metabolic process,cell growth,cell wall,multicellular organismal development,plasma membrane	AT4G26690	SHV3, MRH5, GPDL2	GDPDL3,carbohydrate biosynthetic process, cell growth, cell tip growth, cell wall pectin metabolic process, cellulose metabolic process, glycerol metabolic process, guard cell morphogenesis, plant-type cell wall biogenesis, plant-type cell wall cellulose metabolic process, root epidermal cell differentiation, root hair cell differentiation, root hair elongation, sterol biosynthetic process, trich…
				LOC_Os12g32290	NA	expressed protein,mitochondrion	AT3G19550	NA	unknown protein, expressed in carpel, cauline leaf, collective leaf structure, flower, guard cell, inflorescence meristem, leaf apex, pedicel, petal, plant embryo, pollen, seed, sepal, stamen, stem, vascular leaf
				LOC_Os12g42610	OsYABBY6	YABBY domain containing protein,cell differentiation,nucleus,reproduction,biosynthetic process,nucleobase, nucleoside, nucleotide and nucleic acid metabolic process,anatomical structure morphogenesis,multicellular organismal development,protein binding,sequence-specific DNA binding transcription factor activity,post-embryonic development,growth	AT2G45190	AFO, FIL, YAB1	YABBY1,abaxial cell fate specification, cell fate commitment, chromatin assembly or disassembly, embryo development ending in seed dormancy, fruit development, inflorescence meristem growth, iron-sulfur cluster assembly, meristem structural organization, ovule development, polarity specification of adaxial/abaxial axis, regulation of flower development, regulation of leaf development, regulation …

## Sheet: cell_wall_ OsCESA4
				MSU locus ID	Gene symbol	Functional annotation	Homologs of Arabidopsis thaliana	Gene symbol	Functional annotation
				LOC_Os01g06580	NA	fasciclin domain containing protein,membrane,cellular process,plasma membrane	AT5G03170	FLA11, ATFLA11	fasciclin-like arabinogalactan proteins, plant-type secondary cell wall biogenesis
				LOC_Os01g14670	NA	Cupin domain containing protein,cell wall,binding	AT3G62020	GLP10	germin-like protein (GLP10), glucuronoxylan metabolic process, xylan biosynthetic process
				LOC_Os01g18240	NA	MYB family transcription factor,reproduction,post-embryonic development,response to endogenous stimulus,DNA binding,biosynthetic process,nucleobase, nucleoside, nucleotide and nucleic acid metabolic process,cellular process,sequence-specific DNA binding transcription factor activity	AT1G09540	MYB61, ATMYB61	MYB domain protein 61, brassinosteroid biosynthetic process, cell wall macromolecule metabolic process,regulation of stomatal movement, regulation of transcription, DNA-templated, response to auxin, root development, seed coat development, vasculature development, xylem development.
				LOC_Os01g44040	NA	CAS1 domain-containing protein 1 precursor,cell,metabolic process,transferase activity	AT2G34410	NA	a homolog of the protein Cas1p,plant-type secondary cell wall biogenesis
				LOC_Os01g44360	NA	CBS domain containing membrane protein,response to stress,response to abiotic stimulus,mitochondrion,binding	AT5G10860	NA	CBS domain containing protein 3
				LOC_Os01g48440	NA	glycosyltransferase family 43 protein,biosynthetic process,protein modification process,carbohydrate metabolic process,transferase activity,Golgi apparatus,cellular process	AT1G27600	IRX9-L, I9H	GT43 family glycosyltransferases, glucuronoxylan biosynthetic process, plant-type secondary cell wall biogenesis, pollen exine formation, protein glycosylation, xylan biosynthetic process
				LOC_Os01g50750	NA	zinc finger, C3HC4 type domain containing protein,binding,plastid	AT4G26580	NA	RING/U-box superfamily protein, zinc ion binding
				LOC_Os01g54620	OsCESA4	cellulose synthase catalytic subunit genes 4,response to stress,response to biotic stimulus,transferase activity,metabolic process,response to abiotic stimulus,biosynthetic process,cellular process,lipid metabolic process,secondary metabolic process,cell wall,carbohydrate metabolic process,plasma membrane	AT4G18780	CESA8, IRX1, ATCESA8, LEW2	cellulose synthase 8,cellulose biosynthetic process, defense response to bacterium, defense response to fungus, glucuronoxylan metabolic process, plant-type cell wall biogenesis, plant-type secondary cell wall biogenesis, positive regulation of abscisic acid biosynthetic process, response to osmotic stress, response to water deprivation, xylan biosynthetic process
				LOC_Os01g55150	OsbZIP06	bZIP transcription factor,DNA binding,nucleus,protein binding,biosynthetic process,nucleobase, nucleoside, nucleotide and nucleic acid metabolic process,sequence-specific DNA binding transcription factor activity	AT3G58120	ATBZIP61, BZIP61	bZIP transcription factor,endoplasmic reticulum unfolded protein response, positive regulation of transcription, DNA-templated, response to xenobiotic stimulus, transcription, DNA-templated
				LOC_Os01g57050	NA	expressed protein	NA	NA	NA
				LOC_Os01g60340	NA	NTMC2Type1.1 protein	AT1G20080	SYTB, ATSYTB, NTMC2TYPE1.2, NTMC2T1.2, SYT2	synaptotagmin, Golgi apparatus, Golgi membrane, integral component of membrane, plasma membrane
				LOC_Os01g62490	NA	laccase precursor protein,cell,extracellular region,biosynthetic process,cellular process,secondary metabolic process,metabolic process,catalytic activity	AT5G60020	LAC17, ATLAC17	LAC17, glucuronoxylan metabolic process, lignin biosynthetic process, lignin catabolic process, oxidation-reduction process, phenylpropanoid metabolic process, plant-type cell wall biogenesis, xylan biosynthetic process
				LOC_Os01g67090	NA	IQ calmodulin-binding motif domain containing protein,protein binding,plasma membrane	AT3G59690	IQD13	IQ-DOMAIN 13, glucuronoxylan metabolic process, xylan biosynthetic process
				LOC_Os01g70200	NA	exostosin family domain containing protein,cell,membrane,transferase activity,metabolic process,catalytic activity,cellular process,biosynthetic process,carbohydrate metabolic process	AT1G27440	GUT2, IRX10, ATGUT1	GUT2, cell wall organization, glucuronoxylan biosynthetic process, glucuronoxylan metabolic process, plant-type cell wall biogenesis, plant-type secondary cell wall biogenesis, xylan biosynthetic process
				LOC_Os01g72290	NA	expressed protein,nucleus,cell wall,response to stress,response to abiotic stimulus,binding	AT1G09560	GLP5	germin-like protein 5, ER to Golgi vesicle-mediated transport, N-terminal protein myristoylation, amino acid import, amino acid transport, nitrate transport, plasmodesmata-mediated intercellular transport, regulation of root development, response to cold, response to endoplasmic reticulum stress, response to nitrate, systemic acquired resistance
				LOC_Os02g06380	NA	plant-specific domain TIGR01627 family protein,Golgi apparatus,biosynthetic process,carbohydrate metabolic process,cellular process	AT5G67210	NA	DUF579 (domain of unknown function 579) containing protein, glucuronoxylan metabolic process, plant-type secondary cell wall biogenesis, xylan biosynthetic process
				LOC_Os02g19640	NA	IQ calmodulin-binding motif family protein,	NA	NA	NA
				LOC_Os02g40100	NA	plant protein of unknown function DUF869 domain containing protein,plasma membrane	AT1G19835	NA	DUF869
				LOC_Os02g49986	NA	MYB family transcription factor,DNA binding,nucleus,biosynthetic process,nucleobase, nucleoside, nucleotide and nucleic acid metabolic process,cellular process,sequence-specific DNA binding transcription factor activity	AT1G66230	MYB20, AtMYB20	MYB family transcription factor,regulation of secondary cell wall biogenesis, regulation of transcription, DNA-templated
				LOC_Os02g57770	NA	glycosyl hydrolases family 16,extracellular region,transferase activity,metabolic process,carbohydrate metabolic process,cellular process,hydrolase activity,cell,cell wall	AT2G36870	XTH32	carbohydrate metabolic process,cell wall biogenesis, cell wall macromolecule catabolic process, cell wall organization, cellular glucan metabolic process,xyloglucan metabolic process
				LOC_Os03g03600	NA	fasciclin-like arabinogalactan protein,plasma membrane,membrane	AT3G60900	FLA10	FASCICLIN-LIKE ARABINOGALACTAN-PROTEIN 10, anchored component of membrane, anchored component of plasma membrane, plasma membrane
				LOC_Os03g16610	NA	laccase precursor protein,cell,extracellular region,biosynthetic process,cellular process,secondary metabolic process,metabolic process,catalytic activity	AT5G60020	LAC17, ATLAC17	LAC17, glucuronoxylan metabolic process, lignin biosynthetic process, lignin catabolic process, oxidation-reduction process, phenylpropanoid metabolic process, plant-type cell wall biogenesis, xylan biosynthetic process
				LOC_Os03g18300	NA	chloroplast unusual positioning protein,plastid	AT1G07120	NA	unknown protein
				LOC_Os03g18370	NA	MRH1,signal transduction,anatomical structure morphogenesis,cell differentiation,multicellular organismal development,kinase activity,nucleotide binding,protein modification process	AT4G18640	MRH1	MORPHOGENESIS OF ROOT HAIR 1, actin nucleation, cell adhesion, cell wall organization, developmental growth, hydrogen peroxide biosynthetic process, lateral root development, protein desumoylation, protein phosphorylation, root hair cell differentiation, transmembrane receptor protein tyrosine kinase signaling pathway, trichome morphogenesis, vegetative to reproductive phase transition of meristem
				LOC_Os03g25550	NA	myb-like DNA-binding domain containing protein,biosynthetic process,nucleobase, nucleoside, nucleotide and nucleic acid metabolic process	AT5G26660	ATMYB86, MYB86	MYB DOMAIN PROTEIN 86, negative regulation of transcription, DNA-templated, regulation of transcription, DNA-templated, transcription, DNA-templated
				LOC_Os03g25990	NA	expansin precursor,cell,cellular component organization,anatomical structure morphogenesis,cell growth,cellular process,extracellular region	AT2G03090	ATEXPA15, EXP15, ATEXP15, ATHEXP ALPHA 1.3, EXPA15	member of Alpha-Expansin Gene Family, cell wall macromolecule metabolic process, plant-type cell wall loosening, plant-type cell wall modification involved in multidimensional cell growth, plant-type cell wall organization, syncytium formation, unidimensional cell growth, xylem development
				LOC_Os03g29920	NA	proline-rich protein,binding,transport	AT4G16380	NA	heavy metal transport/detoxification superfamily protein, cellular transition metal ion homeostasis, metal ion transport
				LOC_Os03g30250	BC1	COBRA-like protein precursor,membrane,vacuole,cellular process,plasma membrane	AT5G15630	COBL4, IRX6	a member of the COBRA family, cell growth, cell wall macromolecule metabolic process, cellulose microfibril organization, glucuronoxylan metabolic process, plant-type cell wall biogenesis, plant-type secondary cell wall biogenesis, xylan biosynthetic process, xylem development
				LOC_Os03g32470	NA	leucoanthocyanidin dioxygenase,multicellular organismal development,catalytic activity,biosynthetic process,cellular process,secondary metabolic process,metabolic process	AT1G17020	SRG1, ATSRG1	a novel member of the Fe(II)/ascorbate oxidase gene family, cell wall modification involved in abscission, embryo development ending in seed dormancy, flavonoid biosynthetic process, organ senescence, oxidation-reduction process, response to abscisic acid, seed dormancy process, seed germination
				LOC_Os03g45619	NA	cytochrome P450,binding,catalytic activity,metabolic process,oxygen binding	AT1G12740	CYP87A2	cytochrome P450, cellular response to iron ion starvation, iron ion transport, nitrate transport, oxidation-reduction process, response to nitrate
				LOC_Os03g52630	OsGH9A3	endoglucanase,cellular component organization,cellular process,anatomical structure morphogenesis,cell growth,metabolic process,cytoplasm,response to stress,response to abiotic stimulus,hydrolase activity,Golgi apparatus,response to endogenous stimulus,biosynthetic process,carbohydrate metabolic process,multicellular organismal development,endosome,plasma membrane	AT5G49720	ATGH9A1, TSD1, DEC, KOR, RSW2, IRX2, KOR1, GH9A1	a membrane-bound endo-1,4-beta-D-glucanase, Golgi organization, Golgi vesicle transport, anthocyanin accumulation in tissues in response to UV light, auxin-activated signaling pathway, carbohydrate biosynthetic process, cell growth, cell morphogenesis, cell tip growth, cell wall organization, cellulose biosynthetic process, cellulose catabolic process, cellulose metabolic process, cortical microt…
				LOC_Os03g55070	NA	UDP-glucose 6-dehydrogenase,catalytic activity,nucleus,metabolic process,nucleotide binding,binding,cell wall,cytosol	AT5G15490	NA	UDP-glucose dehydrogenase, D-xylose metabolic process, UDP-glucuronate biosynthetic process, carbohydrate metabolic process, cell wall pectin metabolic process, glycosaminoglycan biosynthetic process
				LOC_Os03g58490	NA	DUF593 domain containing protein,cell,biosynthetic process,protein modification process	AT1G08800	NA	DUF593, cytoplasm, integral component of membrane, transport vesicle
				LOC_Os03g59210	NA	expressed protein,mitochondrion	AT5G43150	NA	unknown protein
				LOC_Os03g61740	NA	sex determination protein tasselseed-2,metabolic process,catalytic activity,binding	AT3G29260	NA	NAD(P)-binding Rossmann-fold superfamily protein, oxidation-reduction process
				LOC_Os03g64170	NA	GDSL-like lipase/acylhydrolase,cell,metabolic process,hydrolase activity,lipid metabolic process,reproduction,transferase activity,extracellular region	AT1G20120	NA	GDSL-motif esterase/acyltransferase/lipase, lipid catabolic process
				LOC_Os03g64230	NA	expressed protein,plastid	AT5G60720	NA	DUF547, cell wall macromolecule metabolic process, glucuronoxylan metabolic process, plant-type cell wall biogenesis, xylan biosynthetic process, xylem development
				LOC_Os03g64320	NA	expressed protein,membrane,plasma membrane	AT5G43310	NA	COP1-interacting protein-related, membrane, nucleus, plasma membrane
				LOC_Os04g01960	NA	expressed protein	NA	NA	NA
				LOC_Os04g16970	NA	zinc finger, C3HC4 type domain containing protein,response to endogenous stimulus,signal transduction,protein modification process,catalytic activity,cell,response to stress,response to abiotic stimulus,protein binding,binding	AT1G15100	RHA2A	RING-H2 finger protein RHA2a, abscisic acid-activated signaling pathway, positive regulation of abscisic acid-activated signaling pathway, protein ubiquitination, regulation of response to osmotic stress, response to salt stress
				LOC_Os04g17650	OsSUS7	sucrose synthase,biosynthetic process,carbohydrate metabolic process,cellular process,transferase activity,metabolic process,cell wall	AT1G73370	SUS6, ATSUS6	sucrose synthase, biosynthetic process, callose deposition in phloem sieve plate, galactolipid biosynthetic process, response to hypoxia, sucrose biosynthetic process, sucrose metabolic process
				LOC_Os04g28620	NA	male sterility protein,response to stress,catalytic activity,metabolic process,biosynthetic process,cellular process,lipid metabolic process,secondary metabolic process,multicellular organismal development,cell cycle,response to abiotic stimulus,plastid	AT5G22500	FAR1	FATTY ACID REDUCTASE 1, long-chain fatty-acyl-CoA metabolic process, microsporogenesis, response to salt stress, response to wounding, suberin biosynthetic process
				LOC_Os04g31350	NA	expressed protein	AT5G47920	NA	unknown protein
				LOC_Os04g31550	RALFL22	Rapid ALkalinization Factor RALF family protein precursor	NA	NA	NA
				LOC_Os04g32820	NA	expressed protein	NA	NA	NA
				LOC_Os04g37680	NA	alpha/beta hydrolase fold,metabolic process,hydrolase activity	AT1G47480	NA	alpha/beta-Hydrolases superfamily protein, metabolic process, root hair cell differentiation
				LOC_Os04g39864	NA	beta-glucosidase homologue,binding,hydrolase activity,metabolic process,carbohydrate metabolic process,catalytic activity	AT5G42260	BGLU12	BETA GLUCOSIDASE 12, beta-glucosidase activity, hydrolase activity, hydrolyzing O-glycosyl compounds
				LOC_Os04g42610	NA	unknown function DUF869 domain containing protein	AT2G23360	NA	DUF869
				LOC_Os04g42620	NA	uncharacterized protein AT4G06744 precursor	AT4G06744	NA	Leucine-rich repeat (LRR) family protein
				LOC_Os04g43290	NA	ARPC2B,cellular component organization,cellular process,cytoskeleton,structural molecule activity	AT2G33385	arpc2b	ACTIN-RELATED PROTEIN C2B, Arp2/3 complex-mediated actin nucleation, actin filament organization, regulation of actin filament polymerization
				LOC_Os04g44610	NA	white-brown complex homolog protein 11,response to stress,transport,cellular process,plasma membrane,hydrolase activity,transporter activity,response to endogenous stimulus,catabolic process,nucleobase, nucleoside, nucleotide and nucleic acid metabolic process,response to abiotic stimulus	AT1G17840	WBC11, ABCG11, DSO, COF1, ATWBC11	plasma membrane-localized ATP-binding cassette transporter, cotyledon vascular tissue pattern formation, cutin transport, fatty acid transport, response to abscisic acid, response to salt stress, response to wounding, stem vascular tissue pattern formation
				LOC_Os04g52880	NA	expressed protein	NA	NA	NA
				LOC_Os04g53580	NA	P21-Rho-binding domain containing protein,pollination,cellular component organization,anatomical structure morphogenesis,cell differentiation,cell growth,multicellular organismal development,cytoplasm	AT4G04900	RIC10	ROP-INTERACTIVE CRIB MOTIF-CONTAINING PROTEIN 10, pollen tube growth, regulation of growth
				LOC_Os04g53760	NA	kinesin motor domain containing protein,cellular component organization,cellular process,nucleus,metabolic process,cell cycle,motor activity,cytoskeleton	AT4G05190	ATK5	kinesin protein, DNA endoreduplication, acetyl-CoA metabolic process, actin nucleation, cell proliferation, chromatin silencing, cytokinesis by cell plate formation, histone H3-K9 methylation, histone phosphorylation, microtubule cytoskeleton organization, mitotic cell cycle, nuclear division, protein polymerization, regulation of DNA replication, regulation of G2/M transition of mitotic cell cyc…
				LOC_Os05g01140	NA	methyltransferase,response to stress,response to endogenous stimulus,signal transduction,biosynthetic process,cellular process,lipid metabolic process,metabolic process,cytoplasm,transferase activity	AT1G19640	JMT	S-adenosyl-L-methionine, abscisic acid-activated signaling pathway, hyperosmotic salinity response, jasmonic acid biosynthetic process, jasmonic acid mediated signaling pathway, jasmonic acid metabolic process, methylation, oxylipin biosynthetic process, protein targeting to membrane, regulation of plant-type hypersensitive response, response to auxin, response to ethylene, response to fungus, re…
				LOC_Os05g03174	NA	glycosyltransferase family 43 protein,carbohydrate metabolic process,transferase activity,metabolic process,Golgi apparatus,biosynthetic process,cellular process	AT2G37090	IRX9	family 43 glycosyl transferase, cell wall biogenesis, cell wall macromolecule metabolic process, cell wall organization, glucuronoxylan biosynthetic process, glucuronoxylan metabolic process, plant-type cell wall biogenesis, plant-type secondary cell wall biogenesis, xylan biosynthetic process
				LOC_Os05g04500	NA	peroxidase precursor,endoplasmic reticulum,protein binding,response to stress,response to abiotic stimulus,catalytic activity,metabolic process	AT1G05260	RCI3, RCI3A	cold-inducible cationic peroxidase, brassinosteroid biosynthetic process, cellular response to iron ion starvation, hydrogen peroxide catabolic process, hyperosmotic salinity response, iron ion transport, nitrate transport, oxidation-reduction process, response to cold, response to desiccation, response to nitrate, response to oxidative stress, trichoblast differentiation
				LOC_Os05g04820	OsMYB2P-1	MYB family transcription factor,reproduction,post-embryonic development,response to endogenous stimulus,DNA binding,biosynthetic process,nucleobase, nucleoside, nucleotide and nucleic acid metabolic process,cellular process,sequence-specific DNA binding transcription factor activity	AT1G09540	MYB61, ATMYB61	MYB61, brassinosteroid biosynthetic process, cell wall macromolecule metabolic process, regulation of stomatal movement, regulation of transcription, DNA-templated, response to auxin, root development, seed coat development, vasculature development, xylem development
				LOC_Os05g06720	NA	GDSL-like lipase/acylhydrolase,metabolic process,hydrolase activity,biosynthetic process,carbohydrate metabolic process,generation of precursor metabolites and energy,lipid metabolic process,plastid	AT1G09390	NA	GDSL-motif esterase/acyltransferase/lipase, lipid catabolic process
				LOC_Os05g08370	OsCESA1	cellulose synthase,transferase activity,metabolic process,response to stress,response to abiotic stimulus,Golgi apparatus,biosynthetic process,carbohydrate metabolic process,cellular process,plasma membrane	AT4G32410	CESA1, RSW1, AtCESA1	cellulose synthase, Golgi organization, Golgi vesicle transport, calcium ion transport, cell growth, cell morphogenesis, cellulose biosynthetic process, cellulose metabolic process, glycolytic process, hyperosmotic response, hyperosmotic salinity response, multidimensional cell growth, plant-type cell wall biogenesis, plant-type cell wall organization, plant-type primary cell wall biogenesis, res…
				LOC_Os05g30820	NA	protein kinase,metabolic process,cellular process,kinase activity,nucleotide binding,protein modification process,plasma membrane	AT3G26700	NA	Protein kinase superfamily protein, plasma membrane
				LOC_Os05g32110	NA	COBRA,cellular component organization,cellular process,plasma membrane,membrane,cell,cell wall,cell growth,response to stress,response to abiotic stimulus	AT5G60920	COB	glycosylphosphatidylinositol-anchored protein, Golgi organization, anthocyanin accumulation in tissues in response to UV light, auxin polar transport, calcium ion transport, cell growth, cell tip growth, cell wall organization, cellulose metabolic process, cellulose microfibril organization, glycolytic process, growth, hyperosmotic response, multidimensional cell growth, pattern specification pro…
				LOC_Os05g38000	BGL	ATROPGEF7/ROPGEF7,metabolic process,enzyme regulator activity	AT5G02010	ATROPGEF7, ROPGEF7	a member of KPP-like gene family, positive regulation of GTPase activity
				LOC_Os05g48270	NA	auxin-responsive protein,membrane,metabolic process,catabolic process,cellular process,catalytic activity	AT3G61750	NA	Cytochrome b561/ferric reductase transmembrane with DOMON related domain, oxidation-reduction process
				LOC_Os05g48850	NA	no apical meristem protein,nucleus,biosynthetic process,nucleobase, nucleoside, nucleotide and nucleic acid metabolic process,multicellular organismal development,cellular process,sequence-specific DNA binding transcription factor activity	AT4G28500	ANAC073, SND2, NAC073	NAC DOMAIN CONTAINING PROTEIN 73, glucuronoxylan metabolic process, multicellular organismal development, positive regulation of transcription, DNA-templated, regulation of secondary cell wall biogenesis, transcription, DNA-templated, xylan biosynthetic process
				LOC_Os05g50800	NA	expressed protein,cytoplasm,protein binding,anatomical structure morphogenesis,cellular component organization,cell differentiation,multicellular organismal development,cellular process	AT2G46225	ABIL1	a subunit of the WAVE complex, actin nucleation, trichome morphogenesis
				LOC_Os06g01972	NA	auxin-induced protein 5NG4,cell,membrane	AT3G30340	NA	nodulin MtN21-like transporter family protein, integral component of membrane, membrane
				LOC_Os06g02900	NA	aspartic proteinase nepenthesin-2 precursor,DNA binding,protein metabolic process,hydrolase activity	AT5G10770	NA	Eukaryotic aspartyl protease family protein
				LOC_Os06g03030	NA	expressed protein	NA	NA	NA
				LOC_Os06g03640	NA	BAG domain containing protein,mitochondrion,cell death	AT5G52060	ATBAG1, BAG1	Bcl-2-associated athanogene, cellular cation homeostasis, divalent metal ion transport, response to fructose, response to salt stress, root hair elongation, water transport
				LOC_Os06g04090	OsSWN1	no apical meristem protein,membrane,flower development,biosynthetic process,nucleobase, nucleoside, nucleotide and nucleic acid metabolic process,multicellular organismal development,cellular process,sequence-specific DNA binding transcription factor activity	AT3G61910	NST2, ANAC066, NAC066	NAC transcription factor NST2, anther dehiscence, multicellular organismal development, plant-type secondary cell wall biogenesis, positive regulation of transcription, DNA-templated, transcription, DNA-templated
				LOC_Os06g04850	NA	homeobox associated leucine zipper,DNA binding,nucleus,biosynthetic process,nucleobase, nucleoside, nucleotide and nucleic acid metabolic process,sequence-specific DNA binding transcription factor activity	AT5G06710	HAT14	Homeobox-leucine zipper protein, regulation of transcription, DNA-templated, transcription, DNA-templated
				LOC_Os06g11990	NA	expressed protein,binding,plasma membrane	AT2G22125	CSI1	CELLULOSE SYNTHASE-INTERACTIVE PROTEIN 1, anisotropic cell growth, cell growth, cellulose biosynthetic process, cellulose metabolic process, plant-type cell wall biogenesis
				LOC_Os06g12790	NA	ras-related protein,response to endogenous stimulus,signal transduction,catabolic process,nucleobase, nucleoside, nucleotide and nucleic acid metabolic process,nucleotide binding,plasma membrane,hydrolase activity,transport,protein binding	AT3G48040	ARAC8, ATROP10, ROP10, ATRAC8	a member of the Rop subfamily of Rho GTPases, abscisic acid-activated signaling pathway, actin filament organization, gibberellic acid mediated signaling pathway, negative regulation of abscisic acid-activated signaling pathway, seed dormancy process, small GTPase mediated signal transduction
				LOC_Os06g12820	NA	unknown function domain containing protein	AT3G28150	TBL22	ALTERED XYLOGLUCAN 4-LIKE, xyloglucan metabolic process
				LOC_Os06g28000	NA	carboxyl-terminal peptidase,cell	AT1G70550	NA	DUF239, cytokinin-activated signaling pathway, glucuronoxylan metabolic process, xylan biosynthetic process
				LOC_Os06g28820	NA	cycloartenol synthase,multicellular organismal development,catalytic activity,cellular component organization,cellular process,biosynthetic process,lipid metabolic process,vacuole	AT2G07050	CAS1	CYCLOARTENOL SYNTHASE 1, carotenoid biosynthetic process, chlorophyll biosynthetic process, isopentenyl diphosphate biosynthetic process, methylerythritol 4-phosphate pathway, pentacyclic triterpenoid biosynthetic process, phosphatidylglycerol biosynthetic process, pollen development, sterol biosynthetic process, thylakoid membrane organization, unsaturated fatty acid biosynthetic process
				LOC_Os06g30950	NA	transporter-related,membrane	AT2G28315	NA	UDP-XYLOSE TRANSPORTER1
				LOC_Os06g38960	NA	expressed protein,plasma membrane	AT5G62550	NA	unknown protein
				LOC_Os06g42800	NA	STRUBBELIG-RECEPTOR FAMILY 8 precursor,metabolic process,cellular process,kinase activity,nucleotide binding,protein modification process,plasma membrane	AT4G22130	SRF8	STRUBBELIG-receptor family 8, anther development, regulation of meristem growth, response to nematode
				LOC_Os07g01110	NA	laccase precursor protein	NA	NA	NA
				LOC_Os07g10440	NA	expressed protein	NA	NA	NA
				LOC_Os07g10770	OsCESA8	cellulose synthase catalytic subunit genes 8,transferase activity,metabolic process,Golgi apparatus,response to stress,biosynthetic process,carbohydrate metabolic process,cellular process,plasma membrane	AT5G05170	CESA3, IXR1, ATCESA3, ATH-B, CEV1	cellulose synthase, Golgi organization, anthocyanin accumulation in tissues in response to UV light, auxin polar transport, calcium ion transport, cell growth, cell tip growth, cell wall biogenesis, cell wall organization, cellulose biosynthetic process, cellulose metabolic process, defense response, glycolytic process, growth, hyperosmotic response, lignin biosynthetic process, multidimensional …
				LOC_Os07g24190	OsCESA3	cellulose synthase catalytic subunit genes 3,membrane,transferase activity,metabolic process,biosynthetic process,carbohydrate metabolic process,cellular process,plasma membrane,cellular component organization,cytoskeleton,cytoplasm,cell growth,Golgi apparatus	AT2G25540	CESA10	cellulose synthase, cell wall organization, cellulose biosynthetic process, plant-type cell wall biogenesis
				LOC_Os07g31960	NA	UDP-glucoronosyl and UDP-glucosyl transferase domain containing protein,transferase activity,metabolic process,cytosol	AT3G16520	UGT88A1	UDP-GLUCOSYL TRANSFERASE 88A1, UDP-glycosyltransferase activity, quercetin 3'-O-glucosyltransferase activity, quercetin 3-O-glucosyltransferase activity, quercetin 4'-O-glucosyltransferase activity, quercetin 7-O-glucosyltransferase activity, transferase activity, transferring glycosyl groups
				LOC_Os07g37530	NA	organic cation transporter-related,transport,membrane,cellular process,transporter activity	AT1G79360	ATOCT2, OCT2, 2-Oct	organic cation/carnitine transporter 2, cation transmembrane transport, nitrate transport, transmembrane transport
				LOC_Os07g44370	NA	dirigent,cell,response to stress,biosynthetic process,cellular process,secondary metabolic process	AT1G64160	NA	dirigent, (-)-pinoresinol biosynthetic process, defense response, lignan biosynthetic process, regulation of catalytic activity
				LOC_Os07g44960	NA	nodulation protein-related	AT2G15730	NA	P-loop containing nucleoside triphosphate hydrolases superfamily protein
				LOC_Os07g46490	NA	phosphatidylinositol-4-phosphate 5-kinase,plasma membrane,transport,cellular component organization,cellular process,cell,kinase activity,lipid metabolic process	AT3G07960	NA	phosphatidylinositol-4-phosphate 5-kinase 6, N-terminal protein myristoylation, actin filament-based movement, clathrin-mediated endocytosis, plant-type cell wall modification, pollen tube development, pollen tube growth
				LOC_Os08g01190	NA	ATOFP18/OFP18	AT5G04820	ATOFP13, OFP13	ovate family protein 13, negative regulation of transcription, DNA-templated, transcription, DNA-templated
				LOC_Os08g05520	OsMYB103L	myb-like DNA-binding domain containing protein,DNA binding,nucleus,biosynthetic process,nucleobase, nucleoside, nucleotide and nucleic acid metabolic process,cellular process,sequence-specific DNA binding transcription factor activity	AT1G63910	AtMYB103, MYB103	member of MYB3R- and R2R3- type MYB- encoding genes, positive regulation of syringal lignin biosynthetic process, positive regulation of transcription, DNA-templated, regulation of secondary cell wall biogenesis, regulation of transcription, DNA-templated
				LOC_Os08g29200	NA	BURP domain containing protein,cell,metabolic process,hydrolase activity	AT1G70370	PG2	POLYGALACTURONASE 2, anther development, anthocyanin accumulation in tissues in response to UV light, auxin polar transport, biological_process, cell tip growth, cell wall organization, growth, multidimensional cell growth, pattern specification process, plant-type cell wall biogenesis, plant-type cell wall organization, polysaccharide biosynthetic process, polysaccharide catabolic process, regul…
				LOC_Os08g31060	NA	phospholipase D alpha 1,hydrolase activity,cellular process,lipid metabolic process,metabolic process,plastid	AT1G52570	PLDALPHA2	PHOSPHOLIPASE D ALPHA 2, exocytosis, membrane lipid metabolic process, phosphatidic acid metabolic process, phospholipid catabolic process, regulation of vesicle-mediated transport, signal transduction
				LOC_Os08g34320	NA	expressed protein	AT4G30710	QWRF8	DUF566, centrosome organization, spindle assembly
				LOC_Os08g40060	NA	expressed protein	AT4G35320	NA	unknown protein, cell wall biogenesis
				LOC_Os08g40420	NA	ternary complex factor MIP1	AT5G66600	NA	DUF547
				LOC_Os08g40450	NA	uvrB/uvrC motif family protein,cytosol	AT5G25070	NA	unknown protein
				LOC_Os08g41890	NA	microtubule associated protein,cytoplasm,cytoskeleton	AT1G27920	MAP65-8	microtubule-associated protein 65-8, microtubule cytoskeleton organization, mitotic nuclear division
				LOC_Os08g42670	NA	resistance protein,nucleotide binding,response to stress	AT1G59620	CW9	CW9, defense response
				LOC_Os08g43270	NA	BAG domain-containing protein,mitochondrion,cell death	AT5G52060	ATBAG1, BAG1	BCL-2-ASSOCIATED ATHANOGENE 1, cellular cation homeostasis, divalent metal ion transport, response to fructose, response to salt stress, root hair elongation, water transport
				LOC_Os08g43400	NA	kinesin motor domain containing protein,cellular process,metabolic process,nucleotide binding,motor activity	AT3G51150	NA	ATP binding microtubule motor family protein, microtubule-based movement
				LOC_Os08g44620	NA	zinc-binding protein,binding	AT2G27930	NA	PLATZ transcription factor family protein
				LOC_Os09g07440	NA	retrotransposon protein	NA	NA	NA
				LOC_Os09g07450	NA	flavonol synthase,response to extracellular stimulus,cell communication,response to stress,binding,metabolic process,catalytic activity	AT3G50210	NA	2-oxoglutarate (2OG) and Fe(II)-dependent oxygenase superfamily protein, aging, cellular response to starvation, oxidation-reduction process
				LOC_Os09g13650	NA	microtubule-associated protein	AT5G37478	NA	TPX2 (targeting protein for Xklp2) protein family, mitotic nuclear division
				LOC_Os09g13740	NA	SET domain containing protein,transferase activity,endoplasmic reticulum,protein modification process	AT2G44150	ASHH3, SDG7	protein-lysine N-methyltransferase, histone-lysine N-methyltransferase activity, protein-lysine N-methyltransferase activity
				LOC_Os09g25490	OsCESA9	cellulose synthase catalytic subunit genes 9,cellular component organization,carbohydrate metabolic process,cellular process,transferase activity,metabolic process,biosynthetic process,plasma membrane,plastid	AT5G17420	IRX3, CESA7, ATCESA7, MUR10	cellulose synthase, cell wall biogenesis, cell wall macromolecule metabolic process, cellulose biosynthetic process, glucuronoxylan metabolic process, hydrogen peroxide biosynthetic process, plant-type cell wall biogenesis, plant-type secondary cell wall biogenesis, protein desumoylation, rhamnogalacturonan I side chain metabolic process, vegetative to reproductive phase transition of meristem, x…
				LOC_Os09g25784	NA	auxin-induced protein 5NG4,membrane	AT4G30420	NA	nodulin MtN21-like transporter family protein
				LOC_Os09g28600	NA	expressed protein	NA	NA	NA
				LOC_Os09g37490	NA	Auxin-responsive SAUR gene family member,response to endogenous stimulus	AT1G29430	NA	SAUR-like auxin-responsive protein family, auxin polar transport, response to auxin, stamen filament development
				LOC_Os10g05980	NA	Pollen Ole e I allergen and extensin family protein precursor,cell wall	AT4G38770	PRP4, ATPRP4	four proline-rich proteins, cysteine biosynthetic process,cell wall
				LOC_Os10g16974	NA	cytochrome P450,response to endogenous stimulus,biosynthetic process,cellular process,secondary metabolic process,response to abiotic stimulus,catalytic activity,metabolic process,oxygen binding	AT5G07990	TT7, CYP75B1, D501	CYTOCHROME P450 75B1, anthocyanin-containing compound biosynthetic process, flavonoid biosynthetic process, oxidation-reduction process, response to UV, response to UV-B, response to auxin, response to sucrose
				LOC_Os10g25090	NA	STRUBBELIG-RECEPTOR FAMILY 6 precursor,nucleus,nucleotide binding,protein modification process,signal transduction,kinase activity,cytosol,plasma membrane	AT3G14350	SRF7	STRUBBELIG-RECEPTOR FAMILY 7, protein phosphorylation, transmembrane receptor protein tyrosine kinase signaling pathway
				LOC_Os10g32980	OsCESA7	cellulose synthase catalytic subunit genes 7,response to stress,response to biotic stimulus,membrane,transferase activity,metabolic process,biosynthetic process,carbohydrate metabolic process,cellular process	AT5G44030	CESA4, IRX5, NWS2	cellulose synthase, cell wall biogenesis, cell wall macromolecule metabolic process, cellulose biosynthetic process, defense response to bacterium, defense response to fungus, glucuronoxylan metabolic process, plant-type cell wall biogenesis, plant-type secondary cell wall biogenesis, xylan biosynthetic process
				LOC_Os10g33530	NA	alcohol oxidase-related,catalytic activity,cell,endoplasmic reticulum,binding,metabolic process	AT4G28570	NA	Long-chain fatty alcohol dehydrogenase family protein, ER to Golgi vesicle-mediated transport, oxidation-reduction process
				LOC_Os10g34480	NA	cytochrome P450,binding,endoplasmic reticulum,metabolic process,oxygen binding,biosynthetic process,cellular process,lipid metabolic process,secondary metabolic process,catalytic activity	AT5G23190	CYP86B1	CYTOCHROME P450, FAMILY 86; cell wall organization, oxidation-reduction process, suberin biosynthetic process, transition metal ion transport, very long-chain fatty acid biosynthetic process
				LOC_Os10g35040	NA	receptor kinase like protein,cell,signal transduction,kinase activity,protein binding,nucleotide binding,protein modification process	AT5G07990	TT7, CYP75B1, D501	CYTOCHROME P450 75B1, anthocyanin-containing compound biosynthetic process, flavonoid biosynthetic process, oxidation-reduction process, response to UV, response to UV-B, response to auxin, response to sucrose
				LOC_Os10g40420	NA	Protease inhibitor/seed storage/LTP family protein precursor,lipid binding,membrane,plastid,thylakoid,transport	AT2G45180	NA	Bifunctional inhibitor/lipid-transfer protein/seed storage 2S albumin superfamily protein, cuticle development, lipid transport, proteolysis, very long-chain fatty acid metabolic process
				LOC_Os10g40620	NA	expressed protein,plastid	AT4G25190	QWRF7	QWRF DOMAIN CONTAINING 7, microtubule binding
				LOC_Os11g01570	NA	PMR5,Golgi apparatus	AT2G38320	TBL34	TRICHOME BIREFRINGENCE-LIKE 34, cell wall biogenesis, cell wall macromolecule metabolic process, glucuronoxylan metabolic process, xylan biosynthetic process
				LOC_Os11g01740	NA	serine/threonine-protein kinase,metabolic process,cellular process,kinase activity,protein modification process	AT1G56720	NA	Protein kinase superfamily protein, plasma membrane
				LOC_Os11g04210	NA	hydroxymethylglutaryl-CoA lyase,metabolic process,catalytic activity,cellular process,mitochondrion	AT2G26800	NA	hydroxymethylglutaryl-CoA lyase activity, lyase activity
				LOC_Os11g13750	NA	expressed protein,membrane,vacuole	AT4G02370	NA	DUF538, chloroplast, vacuolar membrane, vacuole
				LOC_Os11g13870	NA	plant-specific domain TIGR01627 family protein,cell	AT4G09990	NA	DUF579, methylation, trichoblast differentiation, xylan metabolic process
				LOC_Os11g18660	NA	expressed protein,metabolic process,enzyme regulator activity,protein metabolic process	AT1G64010	NA	Serine protease inhibitor (SERPIN) family protein, negative regulation of endopeptidase activity, proteolysis, regulation of proteolysis
				LOC_Os11g18940	NA	WW domain containing protein	AT1G78170	NA	unknown protein
				LOC_Os11g19480	NA	receptor protein kinase-like protein AT4G34220 precursor,signal transduction,kinase activity,nucleotide binding,protein modification process,plasma membrane	AT1G67510	NA	Leucine-rich repeat protein kinase family protein, protein phosphorylation, transmembrane receptor protein tyrosine kinase signaling pathway
				LOC_Os11g26190	NA	Rapid ALkalinization Factor RALF family protein precursor,	NA	NA	NA
				LOC_Os11g27329	NA	Putative Serine Carboxypeptidase homologue,cell,protein metabolic process,hydrolase activity,transferase activity,secondary metabolic process	AT1G33540	scpl18	serine carboxypeptidase-like 18, proteolysis
				LOC_Os11g27400	NA	glycosyl hydrolase,hydrolase activity,metabolic process,carbohydrate metabolic process,catabolic process,cell wall,response to stress,response to abiotic stimulus,response to endogenous stimulus	AT4G19810	NA	Class V chitinase, carbohydrate metabolic process, chitin catabolic process, response to abscisic acid, response to jasmonic acid, response to salt stress,cell wall
				LOC_Os11g28310	NA	P21-Rho-binding domain containing protein,pollination,cellular component organization,anatomical structure morphogenesis,cell differentiation,cell growth,multicellular organismal development,plasma membrane	AT1G27380	RIC2	ROP-INTERACTIVE CRIB MOTIF-CONTAINING PROTEIN 2, glucuronoxylan metabolic process, pollen tube growth, regulation of growth, xylan biosynthetic process
				LOC_Os11g38010	NA	targeting protein for Xklp2	AT3G23090	NA	TPX2 (targeting protein for Xklp2) protein family,cellular response to iron ion starvation, glucuronoxylan metabolic process, iron ion transport, nitrate transport, response to nitrate, xylan biosynthetic process
				LOC_Os12g01560	NA	PMR5,Golgi apparatus	AT2G38320	TBL34	TRICHOME BIREFRINGENCE-LIKE 34, cell wall biogenesis, cell wall macromolecule metabolic process, glucuronoxylan metabolic process, xylan biosynthetic process
				LOC_Os12g01740	NA	serine/threonine-protein kinase,metabolic process,cellular process,kinase activity,protein modification process	AT1G56720	NA	Protein kinase superfamily protein, protein autophosphorylation
				LOC_Os12g33070	OsMYB46	myb-like DNA-binding domain containing protein,DNA binding,biosynthetic process,nucleobase, nucleoside, nucleotide and nucleic acid metabolic process,sequence-specific DNA binding transcription factor activity	AT3G08500	MYB83, AtMYB83	R2R3-type MYB transcription factor, positive regulation of transcription, DNA-templated, regulation of secondary cell wall biogenesis, regulation of transcription, DNA-templated
				LOC_Os12g36810	NA	polygalacturonase,cell wall,carbohydrate metabolic process,hydrolase activity,vacuole	AT3G16850	NA	Pectin lyase-like superfamily protein, Golgi organization, calcium ion transport, carbohydrate metabolic process, cell wall organization, protein autophosphorylation, regulation of proton transport, response to blue light, response to salt stress, root hair elongation
				LOC_Os12g37290	NA	resistance protein T10rga2-1A,response to stress,response to biotic stimulus,cell death,nucleotide binding,plasma membrane,cytoplasm	AT3G46530	RPP13	RECOGNITION OF PERONOSPORA PARASITICA 13, defense response, defense response, incompatible interaction, plant-type hypersensitive response
				LOC_Os12g43110	OsSAUR58	Auxin-responsive SAUR gene family member,response to endogenous stimulus	AT1G56150	NA	SAUR-like auxin-responsive protein family, auxin-activated signaling pathway, multicellular organismal development, regulation of growth, response to auxin
				LOC_Os12g43363	NA	fatty acid hydroxylase,cellular process,lipid metabolic process,metabolic process,cell death,catalytic activity	AT2G34770	FAH1, ATFAH1	fatty acid hydroxylase, fatty acid biosynthetic process, intra-Golgi vesicle-mediated transport, negative regulation of programmed cell death, oxidation-reduction process, very long-chain fatty acid metabolic process

## Sheet: cell_cycle_ WTTSSCSS
				MSU locus ID	Gene symbol	Functional annotation	Homologs of Arabidopsis thaliana	Gene symbol	Functional annotation
				LOC_Os01g01170	NA	expressed protein,plastid	AT3G23740	NA	unknown protein,DNA methylation, DNA replication, DNA replication initiation, biological_process, cell proliferation, histone H3-K9 methylation, regulation of DNA replication, regulation of cell cycle
				LOC_Os01g04170	NA	expressed protein	NA	NA	NA
				LOC_Os01g05630	NA	Core histone H2A/H2B/H3/H4 domain containing protein,DNA binding,nucleus,protein binding,nucleolus,cellular component organization,DNA metabolic process	AT5G22880	H2B, HTB2	histone 2B (H2B) protein,cell proliferation
				LOC_Os01g07260	NA	expressed protein,nucleus,nucleoplasm,cellular component organization,cell cycle,biosynthetic process,DNA metabolic process,plastid,response to stress	AT2G40550	ETG1	nuclear localized target of E2Fa-Dpa,DNA endoreduplication, DNA methylation, DNA replication, DNA replication initiation, DNA-dependent DNA replication, cell division, cell proliferation, chromatin modification, double-strand break repair via homologous recombination, gene silencing by RNA, histone H3-K9 methylation, mitotic cell cycle, mitotic nuclear division, pollen development, postreplicatio…
				LOC_Os01g36390	MCM4	Putative minichromosome maintenance MCM complex subunit 4,DNA binding,metabolic process,nucleotide binding,DNA metabolic process,biosynthetic process,nucleus,cytosol,hydrolase activity,catabolic process,nucleobase, nucleoside, nucleotide and nucleic acid metabolic process	AT2G16440	MCM4	MCM4, DNA methylation, DNA replication, DNA replication initiation, DNA unwinding involved in DNA replication, DNA-dependent DNA replication, cell proliferation, chromatin silencing, cytokinesis by cell plate formation, histone H3-K9 methylation, histone lysine methylation, nuclear division, nucleolus organization, nucleotide biosynthetic process, regulation of DNA replication, regulation of cell…
				LOC_Os01g54570	NA	DUF623 domain containing protein,biosynthetic process,nucleobase, nucleoside, nucleotide and nucleic acid metabolic process,cytoskeleton,protein binding,nucleolus,protein modification process,anatomical structure morphogenesis,cellular component organization,cell growth	AT5G01840	ATOFP1, OFP1	ATOFP1,DNA repair, negative regulation of transcription, DNA-templated, organ development, regulation of unidimensional cell growth, transcription, DNA-templated
				LOC_Os01g61920	NA	Core histone H2A/H2B/H3/H4 domain containing protein,membrane,vacuole,DNA binding,protein binding,cytosol,cellular component organization,DNA metabolic process,plasma membrane,plastid	AT1G07660	NA	Histone superfamily protein,DNA binding, protein heterodimerization activity
				LOC_Os01g64640	NA	histone H3,DNA binding,protein binding,cellular component organization,DNA metabolic process	AT1G09200	NA	Histone superfamily protein,cell proliferation
				LOC_Os01g64820	POLA1	Putative DNA polymerase alpha catalytic subunit 1,nucleus,metabolic process,DNA metabolic process,biosynthetic process,anatomical structure morphogenesis,multicellular organismal development,cell cycle,flower development,transferase activity,response to stress	AT5G67100	ICU2	putative catalytic subunit of the DNA polymerase alpha,DNA biosynthetic process, DNA endoreduplication, DNA methylation, DNA replication, DNA replication checkpoint, DNA replication initiation, DNA replication, synthesis of RNA primer, DNA strand elongation involved in DNA replication, DNA synthesis involved in DNA repair, DNA-dependent DNA replication, actin nucleation, cell adhesion, cell proli…
				LOC_Os01g64900	NA	HEAT,binding	AT1G77600	NA	ARM repeat superfamily protein, mitotic nuclear division
				LOC_Os01g67100	NA	expressed protein,protein binding,multicellular organismal development,cellular component organization,DNA metabolic process,nucleus,cell differentiation,cellular process,anatomical structure morphogenesis,response to stress,cell cycle	AT1G65470	FAS1, NFB2	FAS1, DNA methylation, DNA recombination, DNA replication initiation, DNA-dependent DNA replication, cell proliferation, chromatin modification, chromatin organization, double-strand break repair via homologous recombination, gene silencing by RNA, heterochromatin assembly, leaf development, mitotic cell cycle, nucleosome assembly, pollen development, positive regulation of cell cycle, regulation…
				LOC_Os01g68260	NA	lysine ketoglutarate reductase trans-splicing related 1	AT1G67850	NA	Protein of unknown function (DUF707)
				LOC_Os02g03030	NA	ATXR,cellular component organization,protein modification process,DNA binding,nucleus,flower development,biosynthetic process,nucleobase, nucleoside, nucleotide and nucleic acid metabolic process,DNA metabolic process,transferase activity,protein binding,cell cycle	AT5G24330	ATXR6, SDG34	SET-domain protein, DNA endoreduplication, DNA-dependent DNA replication, anther dehiscence, cytokinesis by cell plate formation, histone H3-K27 methylation, nuclear division, regulation of DNA replication, regulation of G2/M transition of mitotic cell cycle, regulation of cell cycle, regulation of transcription, DNA-templated, spindle assembly
				LOC_Os02g04240	NA	wee1-like protein kinase,metabolic process,cellular process,protein binding,kinase activity,protein modification process,cell cycle	AT1G02970	WEE1, ATWEE1	WEE1, DNA endoreduplication, DNA methylation, DNA replication, DNA replication checkpoint, DNA replication initiation, DNA-dependent DNA replication, cell cycle arrest, cell proliferation, chromatin modification, cytokinesis by cell plate formation, double-strand break repair via homologous recombination, gene silencing by RNA, histone H3-K9 methylation, mitotic cell cycle, mitotic nuclear divisi…
				LOC_Os02g30800	POLE1	Putative DNA polymerase epsilon catalytic subunit,cell cycle,extracellular region,DNA binding,metabolic process,nucleus,reproduction,response to abiotic stimulus,post-embryonic development,nucleic acid binding,transferase activity,nucleotide binding,binding,embryo development	AT1G08260	EMB142, EMB2284, POL2A, TIL1, EMB529, ABO4, ESD7	POL2A,DNA biosynthetic process, DNA methylation, DNA repair, DNA replication, cell proliferation, embryo development ending in seed dormancy, embryonic root morphogenesis, histone H3-K9 methylation, negative regulation of long-day photoperiodism, flowering, regulation of cell division
				LOC_Os02g42560	NA	expressed protein,biosynthetic process,protein modification process	AT1G65710	NA	unknown protein
				LOC_Os02g45940	NA	Core histone H2A/H2B/H3/H4 domain containing protein,membrane,vacuole,DNA binding,protein binding,cytosol,cellular component organization,DNA metabolic process,plasma membrane,plastid	AT1G07660	NA	Histone superfamily protein, DNA binding, protein heterodimerization activity
				LOC_Os02g55410	MCM5	Putative minichromosome maintenance MCM complex subunit 5,DNA binding,nucleus,nucleotide binding,DNA metabolic process,biosynthetic process,cytoplasm,catabolic process,nucleobase, nucleoside, nucleotide and nucleic acid metabolic process,hydrolase activity	AT2G07690	MCM5	MCM5,DNA methylation, DNA replication, DNA replication initiation, DNA unwinding involved in DNA replication, cell proliferation, cytokinesis by cell plate formation, histone H3-K9 methylation, histone lysine methylation, regulation of DNA replication, regulation of G2/M transition of mitotic cell cycle, regulation of cell cycle, regulation of flower development
				LOC_Os02g56130	NA	Putative DNA replicative polymerase clamp,DNA binding,nucleus,DNA metabolic process,biosynthetic process,metabolic process,enzyme regulator activity,response to stress,protein binding	AT2G29570	PCNA2, ATPCNA2	PCNA2,DNA metabolic process, DNA methylation, DNA replication, DNA-dependent DNA replication, cell proliferation, error-prone translesion synthesis, histone H3-K9 methylation, regulation of DNA replication
				LOC_Os02g58220	NA	Putative single-stranded DNA binding complex subunit 2,nucleus,metabolic process,cellular process,response to stress,DNA metabolic process,protein binding,biosynthetic process	AT2G24490	RPA2, ATRPA2, ROR1, ATRPA32A, RPA32A	ATRPA2, DNA methylation, DNA repair, DNA replication, DNA replication initiation, DNA-dependent DNA replication, cell proliferation, chromatin modification, cytokinesis by cell plate formation, double-strand break repair via homologous recombination, gene silencing, gene silencing by RNA, histone H3-K9 methylation, histone lysine methylation, mitotic cell cycle, pollen development, regulation of …
				LOC_Os03g03650	NA	Putative DNA polymerase delta complex subunit,transferase activity,DNA binding,biosynthetic process,DNA metabolic process	AT2G42120	POLD2	DNA polymerase delta small subunit, DNA methylation, DNA replication, DNA-dependent DNA replication, cell proliferation, chromatin silencing by small RNA, embryo sac egg cell differentiation, floral organ formation, gene silencing, gene silencing by RNA, histone H3-K9 methylation, histone lysine methylation, histone modification, methylation-dependent chromatin silencing, microtubule nucleation, …
				LOC_Os03g06670	NA	Core histone H2A/H2B/H3/H4 domain containing protein,flower development,DNA binding,nucleus,protein binding,response to external stimulus,response to abiotic stimulus,response to stress,response to biotic stimulus,intracellular	AT3G54560	HTA11	HTA11,chromatin remodeling, defense response to bacterium, detection of temperature stimulus, flower development, regulation of DNA methylation, regulation of flower development, regulation of gene expression
				LOC_Os03g10120	NA	proteasome subunit,protein modification process,post-embryonic development,response to abiotic stimulus,cell cycle,protein binding,cytosol,nucleus	AT5G42970	COP8, FUS4, EMB134, COP14, CSN4, FUS8, ATS4	ATS4,cullin deneddylation, photomorphogenesis, positive regulation of G2/M transition of mitotic cell cycle, red, far-red light phototransduction
				LOC_Os03g11540	RPA1B	Putative single-stranded DNA binding complex subunit 1,DNA binding,nucleus,response to stress,DNA metabolic process,biosynthetic process,response to abiotic stimulus,nucleic acid binding	AT5G08020	ATRPA70B, RPA70B	RPA70B, DNA methylation, DNA repair, DNA replication, DNA replication initiation, DNA-dependent DNA replication, cell proliferation, chromatin modification, double-strand break repair via homologous recombination, gene silencing, gene silencing by RNA, histone H3-K9 methylation, histone lysine methylation, mitotic cell cycle, pollen development, regulation of DNA replication, regulation of G2/M t…
				LOC_Os03g15810	NA	AAA-type ATPase family protein,metabolic process,nucleotide binding,cellular component organization,cell cycle,catabolic process,nucleobase, nucleoside, nucleotide and nucleic acid metabolic process,hydrolase activity,intracellular	AT1G04730	CTF18	CTF18, DNA-dependent DNA replication, sister chromatid cohesion
				LOC_Os03g17100	NA	Core histone H2A/H2B/H3/H4 domain containing protein,DNA binding,nucleus,cellular component organization,DNA metabolic process,intracellular	AT5G02560	HTA12	HTA12, heterochromatin organization
				LOC_Os03g41100	CycA3	cyclin,metabolic process,cellular process,nucleus,enzyme regulator activity,cell cycle	AT1G47230	CYCA3;4	CYCA3, DNA endoreduplication, cell division, mitotic cell cycle, negative regulation of cyclin-dependent protein serine/threonine kinase activity, regulation of cell cycle, stomatal lineage progression
				LOC_Os03g49200	NA	WD domain, G-beta repeat domain containing protein,intracellular,nucleotide binding	AT3G27640	NA	Transducin/WD40 repeat-like superfamily protein,DNA-dependent DNA replication
				LOC_Os03g50220	NA	homologous-pairing protein meu13,cellular component organization,cell cycle	AT1G13330	AHP2	HOP2,DNA-dependent DNA replication, chiasma assembly, double-strand break repair, response to gamma radiation
				LOC_Os03g51760	OsFBX109	F-box domain containing protein	NA	NA	NA
				LOC_Os03g53580	NA	expressed protein,endoplasmic reticulum,catalytic activity,biosynthetic process,cellular process,lipid metabolic process	AT1G05440	NA	C-8 sterol isomerases, DNA methylation, DNA replication initiation, cell proliferation, chromatin silencing, chromatin silencing by small RNA, cytokinesis by cell plate formation, gene silencing, gene silencing by RNA, histone H3-K9 methylation, histone lysine methylation, lipid transport, methylation-dependent chromatin silencing, microtubule cytoskeleton organization, petal formation, regulatio…
				LOC_Os03g61700	NA	expressed protein	AT3G17030	NA	Nucleic acid-binding proteins superfamily, DNA-dependent DNA replication, biological_process, embryo sac egg cell differentiation
				LOC_Os04g09800	NA	SWI/SNF-related matrix-associated actin-dependent regulator of chromatin subfamily A	NA	NA	NA
				LOC_Os04g10650	CDT1A	Putative DNA replication initiation protein,nucleus,biosynthetic process,DNA metabolic process,protein modification process,cellular component organization,cellular process,protein binding,kinase activity,cell cycle,plastid	AT2G31270	ATCDT1A, CDT1A, CDT1	CDT1, DNA replication, DNA replication initiation, DNA-dependent DNA replication, acetyl-CoA metabolic process, cell cycle, chloroplast organization, chromatin silencing, chromosome organization, gametophyte development, gene silencing, histone H3-K9 methylation, histone lysine methylation, histone phosphorylation, regulation of DNA replication, regulation of G2/M transition of mitotic cell cycle…
				LOC_Os04g33670	NA	expressed protein	NA	NA	NA
				LOC_Os04g33680	NA	glutaredoxin,catalytic activity,biosynthetic process,protein modification process,metabolic process,cellular homeostasis	AT5G03870	NA	Glutaredoxin family protein,anther development, cell redox homeostasis
				LOC_Os04g35430	NA	PHD-finger domain containing protein,DNA binding,nucleus,metabolic process,biosynthetic process,nucleobase, nucleoside, nucleotide and nucleic acid metabolic process,binding,transferase activity	AT3G14980	NA	histone H3 acetyltransferase, RNA-directed DNA methylation, cell-cell signaling, histone H3-K14 acetylation, histone H3-K18 acetylation, histone H3-K23 acetylation, production of miRNAs involved in gene silencing by miRNA, production of ta-siRNAs involved in RNA interference, regulation of DNA methylation, regulation of transcription, DNA-templated, transcription, DNA-templated, virus induced gen…
				LOC_Os04g39670	NA	expressed protein,protein binding,anatomical structure morphogenesis,cellular component organization,cell differentiation,multicellular organismal development,DNA metabolic process,biosynthetic process,cell cycle,response to abiotic stimulus	AT2G42260	UVI4, PYM	UVI4,DNA endoreduplication, cell division, defense response, endosperm development, megagametogenesis, mitotic nuclear division, negative regulation of APC-Cdc20 complex activity, positive regulation of defense response to bacterium, response to UV-B, trichome branching
				LOC_Os04g40050	NA	ribonuclease H2 subunit B,nucleus	AT4G20325	NA	unknown protein
				LOC_Os04g40380	NA	expressed protein	NA	NA	NA
				LOC_Os04g40940	NA	mitotic spindle checkpoint protein MAD2,intracellular,DNA binding,cellular component organization,cell cycle	AT3G25980	MAD2	MAD2,DNA endoreduplication, cell division, cell proliferation, histone phosphorylation, mitotic nuclear division, mitotic spindle assembly checkpoint, proteasome assembly, proteasome-mediated ubiquitin-dependent protein catabolic process, regulation of mitotic cell cycle, regulation of unidimensional cell growth, response to misfolded protein
				LOC_Os04g41900	NA	expressed protein	AT5G16250	NA	unknown protein
				LOC_Os04g43300	NA	BRCA1 C Terminus domain containing protein,DNA binding,response to stress,DNA metabolic process,anatomical structure morphogenesis,multicellular organismal development,intracellular	AT1G04020	ATBARD1, BARD1, ROW1	BARD1, DNA methylation, DNA repair, DNA replication, DNA-dependent DNA replication, cell proliferation, chromatin modification, double-strand break repair via homologous recombination, gene silencing by RNA, histone H3-K4 trimethylation, histone H3-K9 methylation, leaf development, leaf morphogenesis, maintenance of root meristem identity, maintenance of shoot apical meristem identity, mitotic ce…
				LOC_Os04g47580	CycB2	cyclin,metabolic process,cellular process,enzyme regulator activity,cell cycle	AT1G76310	CYCB2;4	CYCB2, DNA methylation, DNA replication, DNA replication initiation, RNA interference, cell cycle, cell division, cell proliferation, chromatin silencing, chromatin silencing by small RNA, gene silencing by RNA, histone H3-K9 methylation, methylation-dependent chromatin silencing, regulation of DNA replication, regulation of cell cycle, regulation of cyclin-dependent protein serine/threonine kina…
				LOC_Os04g48760	NA	leucine-rich repeat family protein,signal transduction,kinase activity,nucleotide binding,protein modification process,plasma membrane	AT4G36180	NA	Leucine-rich receptor-like protein kinase family protein, DNA methylation, DNA replication, cell proliferation, cellulose biosynthetic process, cytokinesis by cell plate formation, determination of bilateral symmetry, histone H3-K9 methylation, meristem initiation, meristem maintenance, microtubule cytoskeleton organization, protein phosphorylation, regulation of meristem growth, response to mole…
				LOC_Os05g02040	RPA1C	Putative single-stranded DNA binding complex subunit 1,DNA binding,nucleus,biosynthetic process,DNA metabolic process,binding,nucleic acid binding	AT4G19130	NA	RPA1E,DNA recombination, DNA replication, double-strand break repair, response to gamma radiation
				LOC_Os05g02300	NA	Core histone H2A/H2B/H3/H4 domain containing protein,DNA binding,nucleus,cellular component organization,DNA metabolic process,intracellular	AT5G02560	HTA12	HTA12, heterochromatin organization
				LOC_Os05g11980	NA	timeless protein,nucleus	AT5G52910	ATIM	homolog of Drosophila timeless, DNA-dependent DNA replication, regulation of circadian rhythm
				LOC_Os05g14590	MCM6	Putative minichromosome maintenance MCM complex subunit 6,DNA binding,nucleotide binding,DNA metabolic process,biosynthetic process,catabolic process,nucleobase, nucleoside, nucleotide and nucleic acid metabolic process,hydrolase activity,nucleus	AT5G44635	MCM6	MCM6, DNA replication initiation, DNA unwinding involved in DNA replication, cell cycle
				LOC_Os05g29010	POLA4	Putative DNA polymerase alpha complex subunit 4,DNA metabolic process,biosynthetic process,transferase activity,nucleobase, nucleoside, nucleotide and nucleic acid metabolic process	AT5G41880	POLA3, POLA4	POLA3, DNA methylation, DNA replication, DNA replication, synthesis of RNA primer, DNA-dependent DNA replication, cell proliferation, histone H3-K9 methylation
				LOC_Os05g31254	NA	acetyltransferase, GNAT family,metabolic process,intracellular,transferase activity	AT2G41450	NA	N-acetyltransferases, BRCT domain-containing DNA repair protein
				LOC_Os05g39050	NA	Core histone H2A/H2B/H3/H4 domain containing protein,membrane,vacuole,DNA binding,protein binding,cytosol,cellular component organization,DNA metabolic process,plasma membrane,plastid	AT1G07660	NA	Histone superfamily protein, DNA binding, protein heterodimerization activity
				LOC_Os05g39850	MCM3	Putative minichromosome maintenance MCM complex subunit 3,DNA binding,metabolic process,nucleotide binding,DNA metabolic process,biosynthetic process,nucleus,hydrolase activity,catabolic process,nucleobase, nucleoside, nucleotide and nucleic acid metabolic process	AT5G46280	MCM3	MINICHROMOSOME MAINTENANCE 3, DNA methylation, DNA replication, DNA replication initiation, DNA unwinding involved in DNA replication, cell proliferation, cytokinesis by cell plate formation, gene silencing, histone H3-K9 methylation, histone lysine methylation, regulation of DNA replication, regulation of cell cycle, regulation of flower development
				LOC_Os05g43140	NA	expressed protein,cell,biosynthetic process,protein modification process	AT5G36800	NA	unknown protein
				LOC_Os05g43610	NA	ATBARD1/BARD1,nucleus,response to stress,DNA metabolic process,protein modification process,intracellular,response to abiotic stimulus,catalytic activity	AT4G21070	ATBRCA1, BRCA1	ATBRCA1,DNA recombination, DNA repair, cellular response to gamma radiation, double-strand break repair, double-strand break repair via homologous recombination, response to gamma radiation
				LOC_Os05g49860	NA	Core histone H2A/H2B/H3/H4 domain containing protein,DNA binding,cellular component organization,DNA metabolic process	AT3G46030	HTB11	HTB11, nucleosome assembly
				LOC_Os06g02530	NA	expressed protein	AT4G28310	NA	unknown protein
				LOC_Os06g03710	NA	DELLA protein SLR1,biosynthetic process,nucleobase, nucleoside, nucleotide and nucleic acid metabolic process,sequence-specific DNA binding transcription factor activity	AT1G63100	NA	GRAS family transcription factor,cytokinesis by cell plate formation, microtubule cytoskeleton organization, petal formation, regulation of transcription, DNA-templated, sepal formation, transcription, DNA-templated
				LOC_Os06g03720	RNRS2	ribonucleoside-diphosphate reductase small chain,response to stress,DNA metabolic process,biosynthetic process,binding,metabolic process,catalytic activity,multicellular organismal development,cell death,nucleobase, nucleoside, nucleotide and nucleic acid metabolic process,cell cycle	AT3G27060	TSO2, ATTSO2	3 ribonucleotide reductase (RNR) small subunit,DNA repair, DNA replication, DNA-dependent DNA replication, deoxyribonucleoside diphosphate metabolic process, deoxyribonucleotide biosynthetic process, multicellular organismal development, nucleotide biosynthetic process, programmed cell death, regulation of cell cycle
				LOC_Os06g06460	NA	histone H3,DNA binding,protein binding,cellular component organization,DNA metabolic process	AT1G09200	NA	Histone superfamily protein, cell proliferation
				LOC_Os06g06510	NA	histone H3,DNA binding,protein binding,cellular component organization,DNA metabolic process	AT1G09200	NA	Histone superfamily protein, cell proliferation
				LOC_Os06g07620	NA	expressed protein	NA	NA	NA
				LOC_Os06g13670	NA	E2F family transcription factor protein,DNA binding,nucleus,biosynthetic process,nucleobase, nucleoside, nucleotide and nucleic acid metabolic process,DNA metabolic process,cell cycle,sequence-specific DNA binding transcription factor activity	AT3G48160	DEL1, E2L3, E2FE	DEL1, DNA endoreduplication, negative regulation of DNA endoreduplication, regulation of transcription, DNA-templated, transcription, DNA-templated
				LOC_Os07g12710	NA	GIY-YIG catalytic domain containing protein,response to stress,DNA metabolic process,intracellular,nuclease activity	AT2G30350	NA	Excinuclease ABC, C subunit, N-terminal; DNA double-strand break processing involved in repair via single-strand annealing, DNA repair, DNA-dependent DNA replication, double-strand break repair via homologous recombination
				LOC_Os07g18560	OsFBLD6	F-box, LRR and FBD domain containing protein	AT1G69630	NA	F-box/RNI-like superfamily protein,chromosome segregation, meiotic DNA double-strand break formation, reciprocal meiotic recombination, synapsis
				LOC_Os07g22400	POLA3	Putative DNA polymerase alpha complex subunit,DNA metabolic process,biosynthetic process,transferase activity,nucleobase, nucleoside, nucleotide and nucleic acid metabolic process	AT1G67320	NA	EMBRYO DEFECTIVE 2813, DNA methylation, DNA replication, DNA replication initiation, DNA replication, synthesis of RNA primer, DNA-dependent DNA replication, cell proliferation, histone H3-K9 methylation, regulation of DNA replication, regulation of cell cycle
				LOC_Os07g22580	NA	rhoGAP domain containing protein,enzyme regulator activity,signal transduction,intracellular,nucleobase, nucleoside, nucleotide and nucleic acid metabolic process,catabolic process	AT4G03100	NA	Rho GTPase activating protein, cell proliferation, cytokinesis by cell plate formation, microtubule cytoskeleton organization, positive regulation of GTPase activity, signal transduction
				LOC_Os08g01100	NA	HMG1/2,DNA binding,nucleus,biosynthetic process,nucleobase, nucleoside, nucleotide and nucleic acid metabolic process,sequence-specific DNA binding transcription factor activity	AT5G23420	HMGB6	HMGB6,DNA-dependent DNA replication, karyogamy, polar nucleus fusion
				LOC_Os08g06600	NA	nuf2 family protein,membrane,vacuole,plasma membrane,cellular component organization,cell cycle	AT1G61000	NA	molecular_function unknown, mitotic nuclear division
				LOC_Os08g31930	NA	BRCA1 C Terminus domain containing protein,binding,intracellular	AT1G67180	NA	zinc finger (C3HC4-type RING finger) family protein / BRCT domain-containing protein;petal formation, sepal formation
				LOC_Os08g36010	OsFBX295	F-box domain containing protein	AT1G13570	NA	F-box/RNI-like superfamily protein,cyclin-like
				LOC_Os08g38300	NA	Core histone H2A/H2B/H3/H4 domain containing protein,DNA binding,nucleus,protein binding,nucleolus,cellular component organization,DNA metabolic process	AT5G22880	H2B, HTB2	H2B,cell proliferation
				LOC_Os08g41540	NA	ubiquitin carboxyl-terminal hydrolase family protein,hydrolase activity,intracellular,protein metabolic process,catabolic process,cellular process,metabolic process,plastid	AT1G04860	UBP2, ATUBP2	ubiquitin-specific protease,proteolysis, ubiquitin-dependent protein catabolic process
				LOC_Os09g06560	NA	WD domain, G-beta repeat domain containing protein,nucleotide binding	AT3G42660	NA	transducin family protein / WD-40 repeat family protein, DNA methylation, DNA replication, DNA replication initiation, DNA-dependent DNA replication, biological_process, cell proliferation, floral organ formation, gene silencing, histone H3-K9 methylation, histone lysine methylation, histone modification, regulation of DNA replication, regulation of G2/M transition of mitotic cell cycle, regulati…
				LOC_Os09g21430	NA	C2H2 zinc finger protein,DNA binding,post-embryonic development,cytosol	AT3G42170	NA	DAYSLEEPER, post-embryonic development, regulation of transcription, DNA-templated, transcription, DNA-templated, DAYSLEEPER was isolated as a factor binding to a motif (Kubox1) present in the upstream region of the Arabidopsis DNA repair gene Ku70.
				LOC_Os09g21510	NA	STE kinases include homologs to sterile 7, sterile 11 and sterile 20 from yeast,metabolic process,cellular process,kinase activity,signal transducer activity,signal transduction,protein modification process,flower development,response to stress	AT1G09000	ANP1, MAPKKK1, NP1	ANP1,MAPK cascade, actin nucleation, activation of protein kinase activity, cell adhesion, cell wall organization, flower development, protein autophosphorylation, regulation of apoptotic process, regulation of mitotic cell cycle, response to oxidative stress, root hair cell differentiation, stress-activated MAPK cascade, trichome morphogenesis
				LOC_Os09g36900	NA	WD domain, G-beta repeat domain containing protein,intracellular,protein binding	AT4G35050	MSI3, NFC3	NFC3,RNA processing, chromatin modification, embryo development ending in seed dormancy, embryo sac egg cell differentiation, lipid storage, mRNA export from nucleus, maintenance of meristem identity, meristem structural organization, mitotic cell cycle, photomorphogenesis, protein import into nucleus, protein ubiquitination, regulation of flower development, regulation of transcription, DNA-temp…
				LOC_Os09g37920	NA	helicase	NA	NA	NA
				LOC_Os09g38540	NA	plastocyanin-like domain containing protein,binding,plasma membrane,membrane,vacuole	AT5G15350	ENODL17, AtENODL17	ENODL17,acetyl-CoA metabolic process, brassinosteroid biosynthetic process, cell wall pectin metabolic process, plant-type cell wall cellulose metabolic process, sterol biosynthetic process
				LOC_Os10g01570	NA	C-5 cytosine-specific DNA methylase,regulation of gene expression, epigenetic,DNA metabolic process,biosynthetic process,nucleobase, nucleoside, nucleotide and nucleic acid metabolic process,nucleus,intracellular,cellular component organization,protein modification process,transferase activity,reproduction,post-embryonic development,embryo development,cell cycle	AT1G69770	CMT3	CHROMOMETHYLASE 3, DNA methylation, DNA methylation on cytosine within a CNG sequence, DNA replication, DNA replication initiation, DNA-dependent DNA replication, cell proliferation, chromatin silencing, chromatin silencing by small RNA, gene silencing, gene silencing by RNA, histone H3-K9 methylation, histone lysine methylation, histone phosphorylation, methylation-dependent chromatin silencing,…
				LOC_Os10g26280	ORC3	Putative origin recognition complex subunit 3,intracellular,protein binding,biosynthetic process,DNA metabolic process	AT5G16690	ORC3, ATORC3	ORIGIN RECOGNITION COMPLEX SUBUNIT 3, DNA replication, DNA-dependent DNA replication, cytokinesis by cell plate formation, double-strand break repair via homologous recombination
				LOC_Os10g26560	PAIR3	expressed protein	AT2G46980	NA	ASY3,meiotic nuclear division
				LOC_Os10g28230	NA	Core histone H2A/H2B/H3/H4 domain containing protein,flower development,DNA binding,nucleus,protein binding,response to external stimulus,response to abiotic stimulus,response to stress,response to biotic stimulus,intracellular	AT3G54560	HTA11	HTA11,chromatin remodeling, defense response to bacterium, detection of temperature stimulus, flower development, regulation of DNA methylation, regulation of flower development, regulation of gene expression
				LOC_Os10g38834	NA	no apical meristem protein,nucleus,biosynthetic process,nucleobase, nucleoside, nucleotide and nucleic acid metabolic process,sequence-specific DNA binding transcription factor activity	AT4G36160	ANAC076, VND2, NAC076	NAC-domain transcription factor, cell wall organization, multicellular organismal development, positive regulation of secondary cell wall biogenesis, regulation of transcription, DNA-templated, response to brassinosteroid, transcription, DNA-templated, xylem development, xylem vessel member cell differentiation
				LOC_Os10g41390	NA	protein kinase domain containing protein,metabolic process,cellular process,kinase activity,protein modification process	AT4G16970	NA	Protein kinase superfamily protein,positive regulation of translation, protein autophosphorylation
				LOC_Os10g42660	NA	expressed protein,catalytic activity,biosynthetic process,cellular process,secondary metabolic process	AT5G66230	NA	Chalcone-flavanone isomerase family protein, cell proliferation, flavonoid biosynthetic process, petal formation, sepal formation
				LOC_Os11g02740	NA	expressed protein,cytosol	AT4G13370	NA	Plant protein of unknown function (DUF936)
				LOC_Os11g03590	NA	EMB1379,reproduction,post-embryonic development,embryo development	AT5G21140	emb1379	EMBRYO DEFECTIVE 1379, double-strand break repair via homologous recombination, embryo development ending in seed dormancy, postreplication repair, protein ubiquitination
				LOC_Os11g05730	NA	histone H3,DNA binding,protein binding,cellular component organization,DNA metabolic process	AT1G09200	NA	Histone superfamily protein, cell proliferation
				LOC_Os11g29380	MCM2	Putative minichromosome maintenance MCM complex subunit 2,anatomical structure morphogenesis,multicellular organismal development,growth,DNA binding,nucleotide binding,cellular process,DNA metabolic process,biosynthetic process,nucleus,cytosol,embryo development,catabolic process,nucleobase, nucleoside, nucleotide and nucleic acid metabolic process,hydrolase activity	AT1G44900	MCM2, ATMCM2	MINICHROMOSOME MAINTENANCE 2, DNA methylation, DNA replication, DNA replication initiation, DNA unwinding involved in DNA replication, DNA-dependent DNA replication, acetyl-CoA metabolic process, cell proliferation, cytokinesis by cell plate formation, embryo development, histone H3-K9 methylation, histone lysine methylation, nucleotide biosynthetic process, regulation of DNA replication, regulat…
				LOC_Os11g44910	NA	DEAD-box ATP-dependent RNA helicase	NA	NA	NA
				LOC_Os12g02710	NA	expressed protein,cytosol	AT4G13370	NA	Plant protein of unknown function (DUF936)
				LOC_Os12g03130	CDC45A	Putative DNA replication initiation protein,DNA metabolic process,biosynthetic process,multicellular organismal development	AT3G25100	CDC45	CDC45, DNA methylation, DNA replication, DNA-dependent DNA replication, cell proliferation, gametophyte development, histone H3-K9 methylation, premeiotic DNA replication
				LOC_Os12g03360	NA	EMB1379,reproduction,post-embryonic development,embryo development	AT5G21140	emb1379	EMBRYO DEFECTIVE 1379, double-strand break repair via homologous recombination, embryo development ending in seed dormancy, postreplication repair, protein ubiquitination
				LOC_Os12g10850	NA	hhH-GPD superfamily base excision DNA repair protein,response to stress,DNA metabolic process,hydrolase activity,catalytic activity	AT4G12740	NA	HhH-GPD base excision DNA repair family protein,DNA methylation, base-excision repair
				LOC_Os12g13950	POLA2	Putative DNA polymerase alpha complex subunit 2,transferase activity,DNA binding,metabolic process,biosynthetic process,DNA metabolic process,mitochondrion	AT1G67630	POLA2	EMBRYO DEFECTIVE 2814,DNA biosynthetic process, DNA methylation, DNA replication, DNA replication initiation, DNA-dependent DNA replication, cell proliferation, double-strand break repair via homologous recombination, gene silencing, histone H3-K9 methylation, histone lysine methylation, regulation of DNA replication, regulation of G2/M transition of mitotic cell cycle, regulation of cell cycle, …
				LOC_Os12g24550	NA	expressed protein,cell cycle,cytoplasm,kinase activity,anatomical structure morphogenesis,multicellular organismal development,protein modification process	AT1G50240	FU	Ser/Thr family protein kinase,DNA endoreduplication, DNA methylation, DNA replication, DNA replication initiation, cell proliferation, chromatin silencing, chromatin silencing by small RNA, cytokinesis by cell plate formation, embryo sac cellularization, gene silencing, gene silencing by RNA, histone H3-K9 methylation, histone lysine methylation, histone phosphorylation, methylation-dependent chr…
				LOC_Os12g26060	NA	bifunctional dihydrofolate reductase-thymidylate synthase,cytosol,biosynthetic process,cellular process,transferase activity,metabolic process,catalytic activity	AT2G16370	THY-1	THYMIDYLATE SYNTHASE 1, 10-formyltetrahydrofolate biosynthetic process, dTMP biosynthetic process, glycine biosynthetic process, methylation, one-carbon metabolic process, oxidation-reduction process
				LOC_Os12g34510	NA	Core histone H2A/H2B/H3/H4 domain containing protein,DNA binding,nucleus,nucleolus,cellular component organization,DNA metabolic process	AT1G54690	HTA3, H2AXB, G-H2AX, GAMMA-H2AX	HTA3,RNA methylation, cell proliferation
				LOC_Os12g36890	NA	cellulose synthase-like family D,transferase activity,metabolic process,response to stress,response to abiotic stimulus,cellular process,biosynthetic process,carbohydrate metabolic process,Golgi apparatus,multicellular organismal development	AT1G02730	ATCSLD5, CSLD5, SOS6	CELLULOSE SYNTHASE LIKE D5,cell wall biogenesis, cytokinesis by cell plate formation, double-strand break repair via homologous recombination, leaf morphogenesis, mannosylation, microtubule cytoskeleton organization, plant-type cell wall biogenesis, polysaccharide biosynthetic process, regulation of cell proliferation, response to cyclopentenone, response to osmotic stress, response to salt stres…
				LOC_Os12g37400	MCM7	Putative minichromosome maintenance MCM complex subunit 7,DNA binding,nucleus,nucleotide binding,DNA metabolic process,biosynthetic process,cytoplasm,signal transduction,protein binding,catabolic process,nucleobase, nucleoside, nucleotide and nucleic acid metabolic process,hydrolase activity	AT4G02060	PRL, MCM7	MCM7, DNA methylation, DNA replication, DNA replication initiation, DNA unwinding involved in DNA replication, cell cycle, cell proliferation, chromatin silencing, histone H3-K9 methylation, sugar mediated signaling pathway, transcription, DNA-templated
				LOC_Os12g39210	CycA3	cyclin,metabolic process,cellular process,nucleus,protein binding,enzyme regulator activity,cell cycle	AT5G43080	CYCA3;1	CYCA3, cell cycle, cell division, double-strand break repair via homologous recombination, regulation of cell cycle, regulation of cyclin-dependent protein serine/threonine kinase activity
				LOC_Os12g40860	NA	Leucine Rich Repeat family protein,multicellular organismal development,reproduction,cellular component organization,cell cycle,protein metabolic process,catabolic process,cellular process,protein modification process,intracellular,catalytic activity,post-embryonic development,protein binding,nucleus,embryo development,plastid	AT3G54650	FBL17	FBL17, DNA-dependent DNA replication, SCF-dependent proteasomal ubiquitin-dependent protein catabolic process, embryo development, generative cell mitosis, pollen development, protein ubiquitination, seed development, ubiquitin-dependent protein catabolic process
				LOC_Os12g41940	NA	remorin family protein,DNA binding,plasma membrane	AT1G30320	NA	Remorin family protein, DNA binding

## Sheet: stress_response_TTGACY
				MSU locus ID	Gene symbol	Functional annotation	Homologs of Arabidopsis thaliana	Gene symbol	Functional annotation
				LOC_Os01g03620	NA	multicopper oxidase domain containing protein, expressed,response to extracellular stimulus,cell communication,response to stress,endoplasmic reticulum,catalytic activity,response to abiotic stimulus,binding,metabolic process,multicellular organismal development	AT1G23010	LPR1	Cupredoxin superfamily protein,meristem maintenance,cellular response to phosphate starvation,response to karrikin,oxidation-reduction process
				LOC_Os01g06220	NA	gibberellin receptor GID1L2, putative, expressed,metabolic process,hydrolase activity	AT5G06570	NA	alpha/beta-Hydrolases superfamily protein,metabolic process,amino acid transport
				LOC_Os01g06450	NA	glycosyltransferase family 43 protein, putative, expressed,carbohydrate metabolic process,transferase activity,metabolic process,Golgi apparatus,biosynthetic process,cellular process	AT2G37090	IRX9	Nucleotide-diphospho-sugar transferases superfamily protein,glucuronoxylan metabolic process,cell wall organization,cell wall macromolecule metabolic process,plant-type secondary cell wall biogenesis,xylan biosynthetic process,glucuronoxylan biosynthetic process,plant-type cell wall biogenesis,cell wall biogenesis
				LOC_Os01g08170	NA	expressed protein,membrane	AT1G52780	NA	Protein of unknown function (DUF2921)
				LOC_Os01g09260	NA	cytokinin dehydrogenase precursor, putative, expressed,cell,catalytic activity,cellular process,catabolic process,metabolic process	AT4G29740	CKX4, ATCKX4	cytokinin oxidase 4,cytokinin catabolic process,cytokinin metabolic process,oxidation-reduction process
				LOC_Os01g11730	NA	GDSL-like lipase/acylhydrolase, putative, expressed,cell,metabolic process,hydrolase activity,lipid metabolic process	AT1G28570	NA	SGNH hydrolase-type esterase superfamily protein,protein targeting to membrane,regulation of plant-type hypersensitive response,lipid catabolic process,positive regulation of flavonoid biosynthetic process
				LOC_Os01g11760	NA	GDSL-like lipase/acylhydrolase, putative, expressed,metabolic process,hydrolase activity,cell wall,lipid metabolic process	AT1G28600	NA	GDSL-like Lipase/Acylhydrolase superfamily protein,lipid catabolic process
				LOC_Os01g12930	NA	U-box domain containing protein, expressed,nucleotide binding,binding	AT3G06880	NA	Transducin/WD40 repeat-like superfamily protein
				LOC_Os01g14520	NA	C4-dicarboxylate transporter/malic acid transport protein domain containing protein, expressed,transport,membrane,cellular homeostasis,plasma membrane,transporter activity	AT1G62280	SLAH1	SLAC1 homologue 1,cellular ion homeostasis,transmembrane transport,ion transport
				LOC_Os01g16400	NA	NB-ARC domain containing protein, expressed,response to stress,cell death,protein binding,nucleotide binding,plasma membrane	AT3G07040	RPM1, RPS3	NB-ARC domain-containing disease resistance protein,plant-type hypersensitive response,defense response
				LOC_Os01g18170	NA	Cupin domain containing protein, expressed,nucleus,cell wall,response to stress,response to abiotic stimulus,binding	AT1G09560	GLP5	germin-like protein 5,nitrate transport,plasmodesmata-mediated intercellular transport,N-terminal protein myristoylation,response to endoplasmic reticulum stress,systemic acquired resistance,response to nitrate,response to cold,ER to Golgi vesicle-mediated transport,regulation of root development,amino acid import,amino acid transport
				LOC_Os01g18400	CHIT10	Chitinase family protein precursor, expressed,response to stress,response to biotic stimulus,cell,metabolic process,hydrolase activity	AT1G02360	NA	Chitinase family protein,defense response to fungus,cell wall macromolecule catabolic process,respiratory burst involved in defense response,nitrate transport,chitin catabolic process,response to chitin,amino acid transport,response to nitrate,carbohydrate metabolic process
				LOC_Os01g18744	NA	transferase family protein, putative, expressed,metabolic process,transferase activity	AT3G62160	NA	HXXXD-type acyl-transferase family protein
				LOC_Os01g19210	NA	transposon protein, putative, unclassified, expressed	NA	NA	NA
				LOC_Os01g19260	NA	ATPase, putative, expressed,reproduction,nucleotide binding,catabolic process,nucleobase, nucleoside, nucleotide and nucleic acid metabolic process,mitochondrion,post-embryonic development,hydrolase activity	AT5G40010	AATP1	AAA-ATPase 1,systemic acquired resistance, response to abscisic acid, response to cold, response to salt stress, response to water deprivation, salicylic acid mediated signaling pathway,regulation of hydrogen peroxide metabolic process,response to hypoxia,seed maturation,fruit development
				LOC_Os01g20160	OsHKT8	Na+ transporter, expressed,transport,cellular process,response to stress,response to abiotic stimulus,transporter activity,plasma membrane	AT4G10310	HKT1, ATHKT1	high-affinity K+ transporter 1,response to osmotic stress,sodium ion transmembrane transport,response to salt stress,sodium ion transport,potassium ion transport
				LOC_Os01g24550	NA	fruit bromelain precursor, putative, expressed,response to stress,response to biotic stimulus,protein metabolic process,hydrolase activity,multicellular organismal development,vacuole,response to endogenous stimulus	AT5G45890	SAG12	senescence-associated gene 12,proteolysis involved in cellular protein catabolic process,proteolysis,floral organ senescence,leaf senescence,response to fructose,response to cytokinin,defense response to fungus, incompatible interaction,response to glucose,response to sucrose,aging,response to auxin,response to ethylene,response to UV-B
				LOC_Os01g24560	NA	fruit bromelain precursor, putative, expressed,cell,protein metabolic process,metabolic process,protein binding,hydrolase activity	AT3G19390	NA	Granulin repeat cysteine protease family protein,transition metal ion transport,proteolysis
				LOC_Os01g25630	NA	NB-ARC domain containing protein, expressed,nucleotide binding,response to stress	AT3G14460	NA	LRR and NB-ARC domains-containing disease resistance protein,defense response
				LOC_Os01g28600	NA	exo70 exocyst complex subunit family protein, putative, expressed,extracellular region,cytoplasm,cytosol,transport,cellular process	AT5G61010	ATEXO70E2, EXO70E2	exocyst subunit exo70 family protein E2,vesicle docking involved in exocytosis,exocytosis,response to molecule of bacterial origin,systemic acquired resistance,salicylic acid biosynthetic process
				LOC_Os01g33684	NA	disease resistance RPP13-like protein 1, putative, expressed,protein binding,response to stress	AT3G14470	NA	NB-ARC domain-containing disease resistance protein,salicylic acid biosynthetic process,systemic acquired resistance,defense response
				LOC_Os01g33810	NA	disease resistance protein RPM1, putative, expressed,response to stress,cell death,protein binding,nucleotide binding,plasma membrane	AT3G07040	RPM1, RPS3	NB-ARC domain-containing disease resistance protein,plant-type hypersensitive response,defense response
				LOC_Os01g35230	NA	1-aminocyclopropane-1-carboxylate oxidase homolog 1, putative, expressed,metabolic process	AT1G06620	NA	2-oxoglutarate (2OG) and Fe(II)-dependent oxygenase superfamily protein,oxidation-reduction process,hyperosmotic salinity response,response to wounding,jasmonic acid mediated signaling pathway,response to water deprivation
				LOC_Os01g36240	NA	peroxidase precursor, putative, expressed,cell,response to stress,binding,catalytic activity,metabolic process	AT5G66390	NA	Peroxidase superfamily protein,hydrogen peroxide catabolic process,oxidation-reduction process,lignin biosynthetic process,response to oxidative stress
				LOC_Os01g36790	NA	TKL_IRAK_DUF26-lf.2 - DUF26 kinases have homology to DUF26 containing loci, expressed,cell,metabolic process,cellular process,kinase activity,protein modification process	AT5G40380	CRK42	cysteine-rich RLK (RECEPTOR-like protein kinase) 42,protein autophosphorylation,hormone-mediated signaling pathway
				LOC_Os01g37000	NA	carboxyl-terminal peptidase, putative, expressed,cell	AT3G13510	NA	Protein of Unknown Function (DUF239),RNA interference,meristem maintenance,polarity specification of adaxial/abaxial axis,methylation-dependent chromatin silencing,flower morphogenesis,flavonoid biosynthetic process,regulation of meristem growth,determination of bilateral symmetry,organ morphogenesis,response to sucrose,meristem initiation,negative regulation of biological process,xylem and phloe…
				LOC_Os01g40560	NA	hypersensitive-induced response protein, putative, expressed,membrane,biosynthetic process,protein modification process,vacuole,protein binding,plasma membrane	AT5G62740	HIR1, ATHIR1	SPFH/Band 7/PHB domain-containing membrane-associated protein family
				LOC_Os01g40870	OsALDH2C1	aldehyde dehydrogenase, putative, expressed,catalytic activity,biosynthetic process,cellular process,secondary metabolic process,metabolic process	AT3G24503	ALDH2C4, ALDH1A, REF1	aldehyde dehydrogenase 2C4,nitrate transport,response to endoplasmic reticulum stress,phenylpropanoid biosynthetic process,oxidation-reduction process,systemic acquired resistance,response to nitrate
				LOC_Os01g41510	NA	calcineurin B, putative, expressed,biosynthetic process,protein modification process,cytoplasm,protein binding,cellular homeostasis,binding,metabolic process,cellular process,intracellular,hydrolase activity,response to stress,response to abiotic stimulus	AT5G24270	SOS3, CBL4, ATSOS3	Calcium-binding EF-hand family protein,hypotonic salinity response,detection of calcium ion,calcium-mediated signaling,stomatal movement,cellular potassium ion homeostasis
				LOC_Os01g42330	NA	retrotransposon protein, putative, unclassified, expressed	NA	NA	NA
				LOC_Os01g45250	NA	DUF1645 domain containing protein, putative, expressed	AT5G62770	NA	Protein of unknown function (DUF1645)
				LOC_Os01g45720	NA	expressed protein	NA	NA	NA
				LOC_Os01g45990	OsAKT1	potassium channel AKT1, putative, expressed,transport,nucleotide binding,transporter activity,cellular process,anatomical structure morphogenesis,cell differentiation,multicellular organismal development,cell growth,protein binding,response to stress,response to abiotic stimulus,plasma membrane	AT2G26650	AKT1, ATAKT1, KT1	K+ transporter 1,root hair elongation,developmental growth,cellular response to iron ion starvation,regulation of stomatal closure,transition metal ion transport,regulation of membrane potential,potassium ion import,root hair cell differentiation,nitrate transport,cell adhesion,response to water deprivation,response to salt stress,trichome morphogenesis,actin nucleation,meristem initiation,cell w…
				LOC_Os01g52180	NA	lipase, putative, expressed,hydrolase activity,lipid metabolic process	AT4G10955	NA	alpha/beta-Hydrolases superfamily protein,lipid catabolic process,lipid metabolic process
				LOC_Os01g52410	NA	myb-like DNA-binding domain containing protein, putative, expressed,DNA binding,biosynthetic process,nucleobase, nucleoside, nucleotide and nucleic acid metabolic process,response to endogenous stimulus,signal transduction,response to abiotic stimulus,protein binding,sequence-specific DNA binding transcription factor activity	AT2G36890	RAX2, MYB38, ATMYB38, BIT1	Duplicated homeodomain-like superfamily protein,multicellular organismal development,regulation of transcription, DNA-templated,blue light signaling pathway,response to abscisic acid,transcription, DNA-templated,response to gibberellin,response to salicylic acid,response to jasmonic acid
				LOC_Os01g56420	COPT1	ctr copper transporter family protein, putative, expressed,transport,cellular process,membrane,reproduction,cell differentiation,multicellular organismal development,transporter activity	AT5G59030	COPT1	copper transporter 1,root development,pollen sperm cell differentiation,copper ion transmembrane transport,copper ion transport
				LOC_Os01g57270	NA	disease resistance RPP13-like protein 1, putative, expressed,nucleotide binding,response to stress	AT3G14460	NA	LRR and NB-ARC domains-containing disease resistance protein,defense response
				LOC_Os01g57280	NA	rp1, putative, expressed,protein binding,response to stress	AT3G14470	NA	NB-ARC domain-containing disease resistance protein,salicylic acid biosynthetic process,systemic acquired resistance,defense response
				LOC_Os01g57730	NA	peroxidase precursor, putative, expressed,cell,response to stress,binding,catalytic activity,metabolic process	AT5G15180	NA	Peroxidase superfamily protein,hydrogen peroxide catabolic process,response to oxidative stress,oxidation-reduction process
				LOC_Os01g58240	OsSub6	Putative Subtilisin homologue, expressed,hydrolase activity,extracellular region,protein metabolic process,metabolic process,cell wall,protein binding	AT1G32940	ATSBT3.5, SBT3.5	Subtilase family protein,galactolipid biosynthetic process,cellular response to phosphate starvation,proteolysis,cellular response to water deprivation,metabolic process,regulation of growth
				LOC_Os01g58320	NA	expressed protein	NA	NA	NA
				LOC_Os01g58970	NA	cytochrome P450, putative, expressed,cell,binding,catalytic activity,metabolic process,oxygen binding	AT3G56630	CYP94D2	cytochrome P450, family 94, subfamily D, polypeptide 2,oxidation-reduction process
				LOC_Os01g59410	NA	VQ motif family protein, expressed,protein binding,binding,plastid	AT3G56710	SIB1	sigma factor binding protein 1,regulation of hydrogen peroxide metabolic process,regulation of innate immune response,salicylic acid biosynthetic process,cellular response to nitrogen starvation,cellular response to light stimulus,systemic acquired resistance,systemic acquired resistance, salicylic acid mediated signaling pathway,MAPK cascade,negative regulation of defense response,regulation of …
				LOC_Os01g60060	NA	leucine-rich repeat family protein, putative, expressed,cell,signal transduction,kinase activity,nucleotide binding,protein modification process	AT1G79620	NA	Leucine-rich repeat protein kinase family protein,cell wall biogenesis,cell wall macromolecule metabolic process,glucuronoxylan metabolic process,protein phosphorylation,xylan biosynthetic process,transmembrane receptor protein tyrosine kinase signaling pathway
				LOC_Os01g62030	NA	disease resistance-responsive family protein, putative, expressed,cell	AT1G07730	NA	Disease resistance-responsive (dirigent-like protein) family protein
				LOC_Os01g64020	OsbZIP11	transcription factor, putative, expressed,DNA binding,biosynthetic process,nucleobase, nucleoside, nucleotide and nucleic acid metabolic process,sequence-specific DNA binding transcription factor activity	AT1G08320	TGA9, bZIP21	bZIP transcription factor family protein,regulation of transcription, DNA-templated,calcium-mediated signaling,response to mechanical stimulus,transcription, DNA-templated
				LOC_Os01g64470	NA	harpin-induced protein 1 domain containing protein, expressed,multicellular organismal development,response to stress,response to biotic stimulus,plastid	AT2G35980	YLS9, NHL10, ATNHL10	Late embryogenesis abundant (LEA) hydroxyproline-rich glycoprotein family,negative regulation of defense response,response to other organism,MAPK cascade,defense response to virus,regulation of hydrogen peroxide metabolic process,regulation of plant-type hypersensitive response,systemic acquired resistance, salicylic acid mediated signaling pathway,response to chitin,jasmonic acid mediated signal…
				LOC_Os01g64840	NA	aspartic proteinase nepenthesin-1 precursor, putative, expressed,cell,protein metabolic process,hydrolase activity	AT2G03200	NA	Eukaryotic aspartyl protease family protein,vegetative to reproductive phase transition of meristem,xylan biosynthetic process,hydrogen peroxide biosynthetic process,glucuronoxylan metabolic process,transition metal ion transport,protein desumoylation,proteolysis
				LOC_Os01g67030	NA	auxin-responsive protein, putative, expressed,membrane,metabolic process,catabolic process,cellular process,catalytic activity	AT3G07570	NA	Cytochrome b561/ferric reductase transmembrane with DOMON related domain,oxidation-reduction process,brassinosteroid biosynthetic process
				LOC_Os01g71080	NA	xylanase inhibitor, putative, expressed,cell wall,metabolic process,response to stress,response to abiotic stimulus,hydrolase activity	AT1G03230	NA	Eukaryotic aspartyl protease family protein,response to salt stress
				LOC_Os01g71380	NA	glycosyl hydrolases family 17, putative, expressed,response to stress,response to biotic stimulus,metabolic process,catalytic activity,membrane,vacuole,hydrolase activity,binding,cell wall,response to abiotic stimulus	AT4G16260	NA	Glycosyl hydrolase superfamily protein,defense response to fungus, incompatible interaction,response to salt stress,defense response to nematode,carbohydrate metabolic process
				LOC_Os01g71830	OsGLN1	glycosyl hydrolases family 17, putative, expressed,response to stress,response to biotic stimulus,metabolic process,catalytic activity,membrane,vacuole,hydrolase activity,binding,cell wall,response to abiotic stimulus	AT4G16260	NA	Glycosyl hydrolase superfamily protein,defense response to fungus, incompatible interaction,response to salt stress,defense response to nematode,carbohydrate metabolic process
				LOC_Os01g72140	NA	glutathione S-transferase, putative, expressed,transferase activity,catabolic process,cellular process,secondary metabolic process,metabolic process,cytosol,cytoplasm	AT2G29420	ATGSTU7, GST25, GSTU7	glutathione S-transferase tau 7,toxin catabolic process,response to toxic substance,response to cyclopentenone,response to salicylic acid
				LOC_Os01g72740	NA	cytochrome P450, putative, expressed,cell,binding,catalytic activity,metabolic process,oxygen binding	AT5G25140	CYP71B13	cytochrome P450, family 71, subfamily B, polypeptide 13
				LOC_Os01g72834	NA	RNA recognition motif containing protein, putative, expressed,RNA binding,nucleotide binding,nucleic acid binding	AT1G20880	NA	RNA-binding (RRM/RBD/RNP motifs) family protein
				LOC_Os01g72900	NA	abscisic stress-ripening, putative, expressed	NA	NA	NA
				LOC_Os01g72910	OsASR6	abscisic stress-ripening, putative, expressed	NA	NA	NA
				LOC_Os01g73240	NA	expressed protein	NA	NA	NA
				LOC_Os01g74110	NA	metal cation transporter, putative, expressed,transport,cellular process,transferase activity,metabolic process,transporter activity,plasma membrane	AT5G59520	ZIP2	ZRT/IRT-like protein 2,response to nitrate,zinc II ion transport,nitrate transport,iron ion transport,cellular response to iron ion starvation,transmembrane transport,transition metal ion transport
				LOC_Os02g02640	NA	NBS-LRR disease resistance protein, putative, expressed,protein binding,response to stress	AT3G14470	NA	NB-ARC domain-containing disease resistance protein,salicylic acid biosynthetic process,systemic acquired resistance,defense response
				LOC_Os02g05940	NA	phytosulfokine receptor precursor, putative, expressed,response to stress,signal transduction,nucleotide binding,protein modification process,kinase activity,receptor activity,signal transducer activity,binding	AT1G72300	NA	Leucine-rich receptor-like protein kinase family protein,unidimensional cell growth,response to wounding,pH reduction,protein phosphorylation,regulation of defense response,transmembrane receptor protein tyrosine kinase signaling pathway
				LOC_Os02g09220	NA	cytochrome P450, putative, expressed,cell,binding,catalytic activity,metabolic process,oxygen binding	AT3G26300	CYP71B34	cytochrome P450, family 71, subfamily B, polypeptide 34
				LOC_Os02g12080	NA	expressed protein	NA	NA	NA
				LOC_Os02g12690	OsAOS4	cytochrome P450, putative, expressed,membrane,plastid,thylakoid,response to biotic stimulus,catalytic activity,oxygen binding,mitochondrion,cellular process,lipid metabolic process,response to stress,response to endogenous stimulus,biosynthetic process	AT5G42650	AOS, CYP74A, DDE2	allene oxide synthase,sulfur compound biosynthetic process,oxylipin biosynthetic process,response to chitin,defense response to bacterium,isopentenyl diphosphate biosynthetic process, methylerythritol 4-phosphate pathway,protein targeting to membrane,nucleotide metabolic process,sulfur amino acid metabolic process,jasmonic acid biosynthetic process,response to light stimulus,indoleacetic acid bio…
				LOC_Os02g16540	OsWRKY39	expressed,biosynthetic process,nucleobase, nucleoside, nucleotide and nucleic acid metabolic process,nucleus,response to stress,response to biotic stimulus,response to endogenous stimulus,signal transduction,protein binding,sequence-specific DNA binding transcription factor activity	AT5G52830	WRKY27, ATWRKY27	WRKY DNA-binding protein 27,defense response to bacterium,negative regulation of transcription, DNA-templated,regulation of transcription, DNA-templated,response to gibberellin,nitric oxide mediated signal transduction,transcription, DNA-templated
				LOC_Os02g17880	NA	glycosyl hydrolases family 16, putative, expressed,extracellular region,transferase activity,metabolic process,carbohydrate metabolic process,cellular process,hydrolase activity,cell,cell wall	AT4G28850	XTH26, ATXTH26	xyloglucan endotransglucosylase/hydrolase 26,cellular glucan metabolic process,cell wall organization
				LOC_Os02g18510	NA	stripe rust resistance protein Yr10, putative, expressed,response to stress,response to biotic stimulus,cell death,nucleotide binding,plasma membrane,cytoplasm	AT3G46530	RPP13	NB-ARC domain-containing disease resistance protein,defense response, incompatible interaction,plant-type hypersensitive response,defense response
				LOC_Os02g18930	OsCBL8	calcineurin B, putative, expressed,biosynthetic process,protein modification process,cytoplasm,protein binding,cellular homeostasis,binding,metabolic process,cellular process,intracellular,hydrolase activity,response to stress,response to abiotic stimulus	AT5G24270	SOS3, CBL4, ATSOS3	Calcium-binding EF-hand family protein,hypotonic salinity response,detection of calcium ion,calcium-mediated signaling,stomatal movement,cellular potassium ion homeostasis
				LOC_Os02g18954	NA	GDSL-like lipase/acylhydrolase, putative, expressed,cell,metabolic process,hydrolase activity,lipid metabolic process	AT1G71691	NA	GDSL-like Lipase/Acylhydrolase superfamily protein,lipid catabolic process
				LOC_Os02g30190	NA	expressed protein,membrane,signal transduction,response to stress,protein modification process,response to biotic stimulus,cell death,protein binding,plasma membrane	AT3G25070	RIN4	RPM1 interacting protein 4,response to bacterium,response to molecule of bacterial origin,negative regulation of plant-type hypersensitive response,defense response to bacterium, incompatible interaction,protein phosphorylation,defense response signaling pathway, resistance gene-independent,plant-type hypersensitive response,innate immune response
				LOC_Os02g30810	OsSAUR10	OsSAUR10 - Auxin-responsive SAUR gene family member, expressed,response to endogenous stimulus	AT5G50760	NA	SAUR-like auxin-responsive protein family ,response to auxin,nitrate transport,response to nitrate
				LOC_Os02g31840	NA	expressed protein	NA	NA	NA
				LOC_Os02g32950	NA	RCN2 Centroradialis-like1 homologous to TFL1 gene; contains Pfam profile PF01161: Phosphatidylethanolamine-binding protein, expressed,lipid binding	AT2G27550	ATC	centroradialis,transition metal ion transport,vegetative to reproductive phase transition of meristem,negative regulation of flower development
				LOC_Os02g36350	NA	expressed protein	AT4G40020	NA	Myosin heavy chain-related protein
				LOC_Os02g37360	NA	expressed protein	NA	NA	NA
				LOC_Os02g40730	OsAMT1.2	ammonium transporter protein, putative, expressed,transport,transporter activity,membrane,cellular process,response to biotic stimulus,plasma membrane	AT1G64780	ATAMT1;2, AMT1;2	ammonium transporter 1;2,ammonium transmembrane transport,transport,response to nematode,ammonium transport,myo-inositol hexakisphosphate biosynthetic process,nitrogen utilization,methylammonium transport,cellular response to nitrogen starvation
				LOC_Os02g41670	OsPAL3	phenylalanine ammonia-lyase, putative, expressed,catabolic process,cellular process,secondary metabolic process,response to stress,catalytic activity,multicellular organismal development,metabolic process,response to abiotic stimulus,cytoplasm,biosynthetic process	AT2G37040	PAL1, ATPAL1	PHE ammonia lyase 1,phenylpropanoid metabolic process,drought recovery,phenylpropanoid biosynthetic process,response to wounding,cellular modified amino acid biosynthetic process,L-phenylalanine catabolic process,positive regulation of flavonoid biosynthetic process,salicylic acid catabolic process,defense response,lignin catabolic process,cinnamic acid biosynthetic process,polyamine catabolic pr…
				LOC_Os02g44080	NA	aquaporin protein, putative, expressed,transport,transporter activity,membrane,cellular process,vacuole,response to stress,response to abiotic stimulus	AT5G47450	ATTIP2;3, TIP2;3, DELTA-TIP3	tonoplast intrinsic protein 2;3,transition metal ion transport,nitrate transport,iron ion transport,cellular response to iron ion starvation,xylan biosynthetic process,transport,ammonium transmembrane transport,glucuronoxylan metabolic process,response to nitrate
				LOC_Os02g44310	LTPL112	Protease inhibitor/seed storage/LTP family protein precursor, expressed,cell,lipid binding,transport	AT1G62510	NA	Bifunctional inhibitor/lipid-transfer protein/seed storage 2S albumin superfamily protein,lipid transport
				LOC_Os02g45010	NA	ethylene-responsive protein related, putative, expressed,nucleus,biosynthetic process,nucleobase, nucleoside, nucleotide and nucleic acid metabolic process,sequence-specific DNA binding transcription factor activity	AT1G31050	NA	basic helix-loop-helix (bHLH) DNA-binding superfamily protein,root hair cell differentiation,regulation of transcription, DNA-templated,lateral root development,developmental growth,inorganic anion transport,transition metal ion transport
				LOC_Os02g45160	NA	aluminum-activated malate transporter, putative, expressed	AT4G00910	NA	Aluminium activated malate transporter family protein,malate transport
				LOC_Os02g45890	NA	sulfotransferase domain containing protein, expressed,metabolic process,transferase activity,response to endogenous stimulus,cellular process,lipid metabolic process	AT5G07010	ATST2A, ST2A	sulfotransferase 2A,jasmonic acid mediated signaling pathway,jasmonic acid metabolic process,response to wounding,response to jasmonic acid,jasmonic acid biosynthetic process
				LOC_Os02g47090	NA	peptide transporter PTR2, putative, expressed,transporter activity,transport,vacuole,membrane	AT2G02040	ATPTR2-B, NTR1, PTR2-B, PTR2, ATPTR2	peptide transporter 2,lithium ion transport,tripeptide transport,protein import into peroxisome matrix,intra-Golgi vesicle-mediated transport,peptide transport,dipeptide transport,lipid transport
				LOC_Os02g48060	NA	helix-loop-helix DNA-binding domain containing protein, expressed,DNA binding,biosynthetic process,nucleobase, nucleoside, nucleotide and nucleic acid metabolic process,anatomical structure morphogenesis,cellular component organization,cell differentiation,multicellular organismal development,mitochondrion,sequence-specific DNA binding transcription factor activity	AT1G66470	RHD6	ROOT HAIR DEFECTIVE6,regulation of transcription, DNA-templated,transcription, DNA-templated,root hair initiation
				LOC_Os02g48200	NA	lectin-like protein kinase, putative, expressed,metabolic process,cellular process,nucleotide binding,kinase activity,protein modification process,binding,cell,carbohydrate binding	AT5G06740	NA	Concanavalin A-like lectin protein kinase family protein,transition metal ion transport
				LOC_Os02g50390	NA	expressed protein	NA	NA	NA
				LOC_Os02g56310	NA	calcium-dependent protein kinase isoform AK1, putative, expressed,metabolic process,cellular process,response to extracellular stimulus,cell communication,response to stress,kinase activity,protein modification process	AT3G04530	PPCK2, PEPCK2, ATPPCK2	phosphoenolpyruvate carboxylase kinase 2,cellular response to phosphate starvation,protein phosphorylation,negative regulation of transcription, DNA-templated,galactolipid biosynthetic process
				LOC_Os02g57560	NA	tyrosine protein kinase domain containing protein, putative, expressed,metabolic process,cellular process,multicellular organismal development,kinase activity,nucleotide binding,protein modification process	AT4G00330	CRCK2	calmodulin-binding receptor-like cytoplasmic kinase 2,pollen development
				LOC_Os03g01270	NA	expansin precursor, putative, expressed,cell,cellular component organization,anatomical structure morphogenesis,cell growth,cellular process,extracellular region	AT1G65680	ATEXPB2, EXPB2, ATHEXP BETA 1.4	expansin B2,sexual reproduction,plant-type cell wall modification involved in multidimensional cell growth,plant-type cell wall loosening,unidimensional cell growth
				LOC_Os03g01700	Lsi2	expressed protein,transport,cellular process,transporter activity,cell,membrane, silicon efflux transporter	AT1G02260	NA	Divalent ion symporter,anion transmembrane transport
				LOC_Os03g05060	NA	exostosin family domain containing protein, expressed,biosynthetic process,carbohydrate metabolic process,cellular process,membrane,cellular component organization,anatomical structure morphogenesis,cell growth,metabolic process,catalytic activity,signal transduction,transferase activity,Golgi apparatus	AT2G20370	KAM1, MUR3	Exostosin family protein,protein glycosylation,salicylic acid mediated signaling pathway,xyloglucan biosynthetic process,fucose biosynthetic process,endomembrane system organization,unidimensional cell growth
				LOC_Os03g05140	NA	receptor-like protein kinase 2 precursor, putative, expressed,cell,metabolic process,cellular process,reproduction,post-embryonic development,embryo development,kinase activity,protein modification process	AT1G08590	NA	Leucine-rich receptor-like protein kinase family protein,stamen development,signal transduction,vasculature development,response to molecule of bacterial origin,stomatal complex morphogenesis,procambium histogenesis
				LOC_Os03g05500	OsCrll1	DUF260 domain containing protein, putative, expressed,nucleus,anatomical structure morphogenesis,post-embryonic development	AT3G58190	LBD29, ASL16	lateral organ boundaries-domain 29,lateral root formation,response to auxin,response to brassinosteroid,response to cyclopentenone
				LOC_Os03g07350	CSLA4	cellulose synthase-like family A; mannan synthase, expressed,transferase activity,metabolic process,response to biotic stimulus	AT5G03760	ATCSLA09, CSLA09, ATCSLA9, CSLA9, RAT4	Nucleotide-diphospho-sugar transferases superfamily protein,mannosylation,cell wall biogenesis,cytokinin-activated signaling pathway,Golgi organization,response to salt stress,calcium ion transport,response to bacterium,DNA mediated transformation
				LOC_Os03g08720	NA	transferase family protein, putative, expressed,transferase activity,metabolic process,biosynthetic process,cellular process,secondary metabolic process,cytosol	AT5G48930	HCT	hydroxycinnamoyl-CoA shikimate/quinate hydroxycinnamoyl transferase,protein targeting to membrane,coumarin biosynthetic process,response to wounding,positive regulation of flavonoid biosynthetic process,regulation of plant-type hypersensitive response,auxin homeostasis,lignin biosynthetic process
				LOC_Os03g08880	OsPUP1	purine permease, putative, expressed,membrane,transport,cellular process,transporter activity	AT1G28220	ATPUP3, PUP3	purine permease 3,purine nucleobase transport,transmembrane transport
				LOC_Os03g08920	NA	Zinc finger, C3HC4 type domain containing protein, expressed,response to extracellular stimulus,cell communication,membrane,protein modification process,binding,response to endogenous stimulus,catalytic activity	AT5G27420	CNI1, ATL31	carbon/nitrogen insensitive 1,protein ubiquitination,response to auxin,response to abscisic acid,hyperosmotic salinity response,signal transduction,endoplasmic reticulum unfolded protein response,response to water deprivation,defense response to bacterium, incompatible interaction,response to chitin,response to ethylene,response to jasmonic acid,abscisic acid-activated signaling pathway,intracell…
				LOC_Os03g09900	NA	membrane protein, putative, expressed,membrane,multicellular organismal development	AT4G12980	NA	Auxin-responsive family protein,oxidation-reduction process,multicellular organismal development
				LOC_Os03g09970	NA	sulfate transporter, putative, expressed,response to extracellular stimulus,cell communication,response to stress,transport,cellular process,transporter activity,plasma membrane	AT1G78000	SULTR1;2, SEL1	sulfate transporter 1;2,oligopeptide transport,transition metal ion transport,nitrate transport,sulfate transport,sulfate transmembrane transport,selenate transport,cellular response to sulfate starvation,response to nitrate
				LOC_Os03g09980	NA	sulfate transporter, putative, expressed,response to extracellular stimulus,cell communication,response to stress,transport,cellular process,transporter activity,plasma membrane	AT1G78000	SULTR1;2, SEL1	sulfate transporter 1;2,oligopeptide transport,transition metal ion transport,nitrate transport,sulfate transport,sulfate transmembrane transport,selenate transport,cellular response to sulfate starvation,response to nitrate
				LOC_Os03g10440	NA	glycosyl hydrolase family 10 protein, putative, expressed,cell,binding,hydrolase activity,metabolic process,carbohydrate metabolic process,catalytic activity	AT4G33840	NA	Glycosyl hydrolase family 10 protein,carbohydrate metabolic process
				LOC_Os03g11734	OsFRDL1	MATE efflux protein, putative, expressed,cell,membrane,transport,cellular process,transporter activity	AT1G51340	NA	MATE efflux family protein,glucosinolate biosynthetic process,drug transmembrane transport,ion transport
				LOC_Os03g12290	OsGSr	glutamine synthetase, catalytic domain containing protein, expressed,metabolic process,catalytic activity,cell wall,protein binding,cytosol,binding,plasma membrane,ribosome	AT5G37600	ATGSR1, GLN1;1, GSR 1, ATGLN1;1	glutamine synthase clone R1,glutamine biosynthetic process,response to fructose,nitrate assimilation,leaf senescence,response to glucose,response to sucrose,nitrogen fixation
				LOC_Os03g13140	NA	non-symbiotic hemoglobin 2, putative, expressed,cell wall,cytosol,oxygen binding,plasma membrane,response to stress	AT2G16060	GLB1, AHB1, ARATH GLB1, NSHB1, ATGLB1, HB1	hemoglobin 1,response to hypoxia,systemic acquired resistance, salicylic acid mediated signaling pathway,regulation of hydrogen peroxide metabolic process,oxygen transport
				LOC_Os03g14260	NA	guanine nucleotide exchange family protein, putative, expressed,nucleus,enzyme regulator activity,metabolic process,binding,transport,cellular process,cytosol,multicellular organismal development	AT1G01960	EDA10	SEC7-like guanine nucleotide exchange family protein,positive regulation of GTPase activity,protein transport,megagametogenesis,vesicle-mediated transport,regulation of catalytic activity
				LOC_Os03g15080	NA	expressed protein	NA	NA	NA
				LOC_Os03g19330	NA	glycosyltransferase, putative, expressed,transferase activity,biosynthetic process,carbohydrate metabolic process,cellular process,metabolic process,anatomical structure morphogenesis,cell differentiation,multicellular organismal development,cell growth	AT3G62720	ATXT1, XT1, XXT1	xylosyltransferase 1,protein glycosylation,xyloglucan metabolic process,response to chitin,polysaccharide biosynthetic process,xyloglucan biosynthetic process,root hair elongation,response to mechanical stimulus
				LOC_Os03g20210	NA	aspartic proteinase nepenthesin precursor, putative, expressed,cell,protein metabolic process,hydrolase activity	AT2G03200	NA	Eukaryotic aspartyl protease family protein,vegetative to reproductive phase transition of meristem,xylan biosynthetic process,hydrogen peroxide biosynthetic process,glucuronoxylan metabolic process,transition metal ion transport,protein desumoylation,proteolysis
				LOC_Os03g21480	NA	HAD superfamily phosphatase, putative, expressed,cell,hydrolase activity,metabolic process,cellular process	AT2G38600	NA	HAD superfamily, subfamily IIIB acid phosphatase
				LOC_Os03g22170	NA	AP2 domain containing protein, expressed,metabolic process,DNA binding,nucleus,biosynthetic process,nucleobase, nucleoside, nucleotide and nucleic acid metabolic process,sequence-specific DNA binding transcription factor activity,response to stress	AT3G14230	RAP2.2	related to AP2 2,protein N-linked glycosylation,regulation of transcription, DNA-templated,response to hypoxia,ethylene-activated signaling pathway,regulation of gene expression,response to arsenic-containing substance,transcription, DNA-templated
				LOC_Os03g25030	NA	GDSL-like lipase/acylhydrolase, putative, expressed,metabolic process,hydrolase activity,cell wall,lipid metabolic process	AT1G28600	NA	GDSL-like Lipase/Acylhydrolase superfamily protein,lipid catabolic process
				LOC_Os03g25320	NA	peroxidase precursor, putative, expressed,cell,response to stress,binding,catalytic activity,metabolic process	AT4G11290	NA	Peroxidase superfamily protein,oxidation-reduction process,hydrogen peroxide catabolic process,response to oxidative stress
				LOC_Os03g25360	NA	peroxidase precursor, putative, expressed,response to stress,binding,catalytic activity,metabolic process	AT4G33420	NA	Peroxidase superfamily protein,nitrate transport,phenylpropanoid metabolic process,oxidation-reduction process,response to oxidative stress,cellular modified amino acid biosynthetic process,response to nitrate,polyamine catabolic process
				LOC_Os03g29410	NA	tyrosine protein kinase domain containing protein, putative, expressed,metabolic process,cellular process,kinase activity,response to stress,response to biotic stimulus	AT2G05940	NA	Protein kinase superfamily protein,positive regulation of flavonoid biosynthetic process,salicylic acid mediated signaling pathway,systemic acquired resistance,response to cold,endoplasmic reticulum unfolded protein response,cellular response to water deprivation,galactolipid biosynthetic process,salicylic acid biosynthetic process,cellular response to phosphate starvation,jasmonic acid mediated …
				LOC_Os03g32230	ZOS3-12	ZOS3-12 - C2H2 zinc finger protein, expressed,response to stress,response to abiotic stimulus,biosynthetic process,nucleobase, nucleoside, nucleotide and nucleic acid metabolic process,DNA binding,binding,sequence-specific DNA binding transcription factor activity,nucleus,nucleic acid binding,response to endogenous stimulus,growth,photosynthesis	AT1G27730	STZ, ZAT10	salt tolerance zinc finger,transcription, DNA-templated,ethylene-activated signaling pathway,response to mechanical stimulus,response to fungus,response to water deprivation,response to salt stress,respiratory burst involved in defense response,response to ethylene,response to oxidative stress,intracellular signal transduction,signal transduction,negative regulation of transcription, DNA-template…
				LOC_Os03g36650	NA	cysteine-rich repeat secretory protein 55 precursor, putative, expressed,cell wall,response to endogenous stimulus,vacuole	AT3G22060	NA	Receptor-like protein kinase-related family protein,response to molecule of bacterial origin,response to abscisic acid
				LOC_Os03g43400	OsIAA11	OsIAA11 - Auxin-responsive Aux/IAA gene family member, expressed,response to endogenous stimulus,nucleus,biosynthetic process,nucleobase, nucleoside, nucleotide and nucleic acid metabolic process,sequence-specific DNA binding transcription factor activity	AT3G04730	IAA16	indoleacetic acid-induced protein 16,transcription, DNA-templated,regulation of transcription, DNA-templated,auxin-activated signaling pathway,response to osmotic stress,response to cadmium ion,response to cyclopentenone,response to auxin
				LOC_Os03g48540	NA	expressed protein,metabolic process,plasma membrane,catalytic activity,membrane	AT1G74790	NA	catalytics,carbohydrate metabolic process,oxidation-reduction process
				LOC_Os03g53230	NA	bifunctional 3-phosphoadenosine 5-phosphosulfate synthetase, putative, expressed,metabolic process,transferase activity,plasma membrane,plastid	AT3G22890	APS1	ATP sulfurylase 1,response to cadmium ion,response to cytokinin,defense response to bacterium,hyperosmotic response,glucosinolate biosynthetic process,response to salt stress,response to temperature stimulus,water transport,Golgi organization,indoleacetic acid biosynthetic process,glycolytic process,hydrogen sulfide biosynthetic process,tryptophan catabolic process,gluconeogenesis,selenium compou…
				LOC_Os03g55210	NA	TKL_IRAK_CrRLK1L-1.1 - The CrRLK1L-1 subfamily has homology to the CrRLK1L homolog, expressed,cell,metabolic process,cellular process,kinase activity,protein modification process	AT5G61350	NA	Protein kinase superfamily protein,cellular ammonia homeostasis,root hair cell development,regulation of calcium ion transport,protein phosphorylation
				LOC_Os03g57120	NA	ferredoxin--NADP reductase, chloroplast precursor, putative, expressed,binding,metabolic process,membrane,thylakoid,catalytic activity,plastid	AT1G30510	ATRFNR2, RFNR2	root FNR 2,photosynthesis,oxidation-reduction process
				LOC_Os03g57410	NA	RING-H2 finger protein ATL5D, putative, expressed,binding	AT2G35910	NA	RING/U-box superfamily protein,protein ubiquitination
				LOC_Os03g58110	NA	uncharacterized protein At4g06744 precursor, putative, expressed,structural molecule activity,cell wall,protein binding	AT4G13340	NA	Leucine-rich repeat (LRR) family protein,cell wall organization
				LOC_Os03g61470	NA	uncharacterized Cys-rich domain containing protein, putative, expressed	AT5G35525	NA	PLAC8 family protein
				LOC_Os04g01950	NA	legume lectins beta domain containing protein, putative, expressed	NA	NA	NA
				LOC_Os04g02030	NA	rp1, putative, expressed,nucleotide binding,response to stress	AT3G14460	NA	LRR and NB-ARC domains-containing disease resistance protein,defense response
				LOC_Os04g02040	NA	NBS-LRR, putative, expressed	NA	NA	NA
				LOC_Os04g03870	NA	cytochrome P450, putative, expressed,binding,catalytic activity,metabolic process,oxygen binding	AT1G64900	CYP89A2, CYP89	cytochrome P450, family 89, subfamily A, polypeptide 2,oxidation-reduction process
				LOC_Os04g04390	NA	retrotransposon protein, putative, unclassified, expressed	NA	NA	NA
				LOC_Os04g08290	ZOS4-04	C2H2 zinc finger protein, expressed,biosynthetic process,nucleobase, nucleoside, nucleotide and nucleic acid metabolic process,intracellular,sequence-specific DNA binding transcription factor activity	AT5G22890	NA	C2H2 and C2HC zinc fingers superfamily protein,regulation of transcription, DNA-templated,nitrate transport,cellular response to iron ion starvation,response to nitrate,iron ion transport,response to chitin
				LOC_Os04g11030	NA	expressed protein	NA	NA	NA
				LOC_Os04g11040	NA	expressed protein	NA	NA	NA
				LOC_Os04g11060	NA	expressed protein	NA	NA	NA
				LOC_Os04g13550	NA	retrotransposon protein, putative, Ty1-copia subclass, expressed	NA	NA	NA
				LOC_Os04g17890	NA	retrotransposon protein, putative, unclassified, expressed	NA	NA	NA
				LOC_Os04g21890	NA	disease resistance protein RPM1, putative, expressed,response to stress,cell death,protein binding,nucleotide binding,plasma membrane	AT3G07040	RPM1, RPS3	NB-ARC domain-containing disease resistance protein,plant-type hypersensitive response,defense response
				LOC_Os04g29580	OsWAK37	OsWAK short gene, expressed,cellular component organization,anatomical structure morphogenesis,cell growth,nucleotide binding,cellular homeostasis,protein modification process,kinase activity,binding,carbohydrate metabolic process,plasma membrane	AT1G21270	WAK2	wall-associated kinase 2,cellular water homeostasis,response to salicylic acid,embryo development ending in seed dormancy,protein phosphorylation,unidimensional cell growth,oligosaccharide metabolic process,thylakoid membrane organization,vegetative to reproductive phase transition of meristem,iron-sulfur cluster assembly,ovule development,glucosinolate biosynthetic process
				LOC_Os04g30490	NA	MATE efflux family protein, putative, expressed,transport,membrane,cellular process,response to biotic stimulus,transporter activity,vacuole	AT5G52450	NA	MATE efflux family protein,response to nematode,drug transmembrane transport
				LOC_Os04g32840	NA	formin-like protein 20, putative, expressed	NA	NA	NA
				LOC_Os04g34030	NA	U-box domain-containing protein, putative, expressed,response to stress,response to abiotic stimulus,protein modification process,metabolic process,catalytic activity,cytosol	AT2G35930	PUB23	plant U-box 23,negative regulation of defense response,regulation of plant-type hypersensitive response,jasmonic acid mediated signaling pathway,protein targeting to membrane,systemic acquired resistance, salicylic acid mediated signaling pathway,response to water deprivation,regulation of hydrogen peroxide metabolic process,respiratory burst involved in defense response,protein ubiquitination,pr…
				LOC_Os04g34390	NA	serine/threonine-protein kinase receptor precursor, putative, expressed,cell,kinase activity,nucleotide binding,carbohydrate binding,pollen-pistil interaction,protein modification process	AT2G19130	NA	S-locus lectin protein kinase family protein
				LOC_Os04g35160	NA	CorA-like magnesium transporter protein, putative, expressed,transport,membrane,cellular process,transporter activity,plasma membrane	AT3G19640	MGT4, MRS2-3	magnesium transporter 4,cation transmembrane transport,response to hydrogen peroxide,metal ion transport,magnesium ion transport,response to high light intensity
				LOC_Os04g37650	NA	xyloglucan fucosyltransferase, putative, expressed,cell,membrane,transferase activity,metabolic process,cellular process	AT1G14070	FUT7	fucosyltransferase 7
				LOC_Os04g42740	NA	serine/threonine-protein kinase receptor precursor, putative, expressed,cell,kinase activity,nucleotide binding,carbohydrate binding,pollen-pistil interaction,protein modification process	AT2G19130	NA	S-locus lectin protein kinase family protein
				LOC_Os04g42889	NA	expressed protein	NA	NA	NA
				LOC_Os04g45860	NA	transposon protein, putative, unclassified, expressed	NA	NA	NA
				LOC_Os04g46650	OsEXPB5	expansin precursor, putative, expressed,cell,cellular component organization,anatomical structure morphogenesis,cell growth,cellular process,extracellular region	AT1G65680	ATEXPB2, EXPB2, ATHEXP BETA 1.4	expansin B2,sexual reproduction,plant-type cell wall modification involved in multidimensional cell growth,plant-type cell wall loosening,unidimensional cell growth
				LOC_Os04g46940	NA	copper-transporting ATPase 3, putative, expressed,membrane,hydrolase activity,transporter activity,transport,cellular process,catabolic process,nucleobase, nucleoside, nucleotide and nucleic acid metabolic process	AT1G63440	HMA5	heavy metal atpase 5,copper ion transport,response to copper ion,detoxification of copper ion,response to zinc ion
				LOC_Os04g48170	NA	cytochrome P450, putative, expressed,binding,catalytic activity,metabolic process,oxygen binding	AT1G12740	CYP87A2	cytochrome P450, family 87, subfamily A, polypeptide 2,cellular response to iron ion starvation,oxidation-reduction process,nitrate transport,iron ion transport,response to nitrate
				LOC_Os04g49900	NA	ABC transporter family protein, putative, expressed,transport,cellular process,hydrolase activity,transporter activity,catabolic process,nucleobase, nucleoside, nucleotide and nucleic acid metabolic process,response to biotic stimulus	AT3G60160	ATMRP9, MRP9, ABCC9	multidrug resistance-associated protein 9,response to nematode
				LOC_Os04g49970	NA	U-box, putative, expressed,response to stress,response to abiotic stimulus,protein modification process,metabolic process,catalytic activity,cytosol	AT3G52450	PUB22	plant U-box 22,proline transport,amino acid transport,protein ubiquitination,respiratory burst involved in defense response,response to water deprivation,protein autoubiquitination,response to chitin,defense response
				LOC_Os04g50950	OsPTR6	peptide transporter PTR2, putative, expressed,transporter activity,transport,vacuole,membrane	AT2G02040	ATPTR2-B, NTR1, PTR2-B, PTR2, ATPTR2	peptide transporter 2,lithium ion transport,tripeptide transport,protein import into peroxisome matrix,intra-Golgi vesicle-mediated transport,peptide transport,dipeptide transport,lipid transport
				LOC_Os04g53640	NA	peroxidase precursor, putative, expressed,cell,response to stress,binding,catalytic activity,metabolic process	AT3G01190	NA	Peroxidase superfamily protein,root hair cell differentiation,regulation of anion channel activity,developmental growth,cellular response to iron ion starvation,transition metal ion transport,oxidation-reduction process,lateral root development,response to nitrate,nitrate transport,hydrogen peroxide catabolic process,iron ion transport,response to oxidative stress
				LOC_Os04g54130	NA	TKL_IRAK_DUF26-ld.1 - DUF26 kinases have homology to DUF26 containing loci, expressed,metabolic process,cellular process,signal transduction,kinase activity,protein binding,protein modification process,vacuole,pollen-pistil interaction,receptor activity,signal transducer activity,plasma membrane	AT4G21380	ARK3, RK3	receptor kinase 3,protein autophosphorylation
				LOC_Os04g54180	NA	serine/threonine-protein kinase receptor precursor, putative, expressed,membrane,kinase activity,receptor activity,signal transducer activity,metabolic process,cellular process,nucleus,signal transduction,protein modification process	AT1G65790	ARK1, RK1	receptor kinase 1,protein phosphorylation,protein autophosphorylation,cellular response to abscisic acid stimulus
				LOC_Os04g54370	NA	expressed protein	AT2G22795	NA	unknown protein; BEST Arabidopsis thaliana protein match is: unknown protein (TAIR:AT4G37820.1); Has 799854 Blast hits to 188815 proteins in 4452 species: Archae - 4529; Bacteria - 144236; Metazoa - 287749; Fungi - 87083; Plants - 43826; Viruses - 3662; Other Eukaryotes - 228769 (source: NCBI BLink).
				LOC_Os04g55610	NA	expressed protein	NA	NA	NA
				LOC_Os04g56420	NA	retrotransposon protein, putative, unclassified, expressed	NA	NA	NA
				LOC_Os04g56920	NA	glycosyl hydrolases, putative, expressed,hydrolase activity,metabolic process,carbohydrate metabolic process,vacuole	AT1G55120	ATFRUCT5, AtcwINV3, FRUCT5	beta-fructofuranosidase 5,carbohydrate metabolic process
				LOC_Os04g57860	NA	endoglucanase precursor, putative, expressed,cell,carbohydrate binding,hydrolase activity,metabolic process,carbohydrate metabolic process,extracellular region,catalytic activity	AT1G48930	AtGH9C1, GH9C1	glycosyl hydrolase 9C1,trichoblast differentiation,cellulose catabolic process,cell wall organization
				LOC_Os04g58090	NA	harpin-induced protein 1 domain containing protein, expressed	AT1G65690	NA	Late embryogenesis abundant (LEA) hydroxyproline-rich glycoprotein family,response to endoplasmic reticulum stress,amino acid transport,systemic acquired resistance
				LOC_Os04g58760	NA	membrane associated DUF588 domain containing protein, putative, expressed,cell wall,extracellular region,cellular component organization,cellular process,plasma membrane,protein binding	AT5G06200	NA	Uncharacterised protein family (UPF0497),xylan biosynthetic process,cell wall modification,cell-cell junction assembly,glucuronoxylan metabolic process
				LOC_Os05g02110	NA	protein phosphatase 2C, putative, expressed,metabolic process,biosynthetic process,protein modification process,cellular process,catalytic activity,hydrolase activity,plasma membrane,multicellular organismal development	AT1G07630	PLL5	pol-like 5,regulation of plant-type hypersensitive response,systemic acquired resistance, salicylic acid mediated signaling pathway,MAPK cascade,response to cold,negative regulation of defense response,lateral root development,defense response to fungus,endoplasmic reticulum unfolded protein response,abscisic acid-activated signaling pathway,protein targeting to membrane,negative regulation of pr…
				LOC_Os05g04440	NA	peroxidase precursor, putative, expressed,response to stress,binding,catalytic activity,metabolic process	AT4G33420	NA	Peroxidase superfamily protein,nitrate transport,phenylpropanoid metabolic process,oxidation-reduction process,response to oxidative stress,cellular modified amino acid biosynthetic process,response to nitrate,polyamine catabolic process
				LOC_Os05g04470	NA	peroxidase precursor, putative, expressed,response to stress,extracellular region,protein binding,cell wall,catalytic activity,cytosol,metabolic process	AT5G05340	NA	Peroxidase superfamily protein,positive regulation of syringal lignin biosynthetic process,lignin biosynthetic process,xylem development
				LOC_Os05g04490	NA	peroxidase precursor, putative, expressed,endoplasmic reticulum,protein binding,response to stress,response to abiotic stimulus,catalytic activity,metabolic process	AT1G05260	RCI3, RCI3A	Peroxidase superfamily protein,trichoblast differentiation,nitrate transport,response to oxidative stress,cellular response to iron ion starvation,response to desiccation,oxidation-reduction process,hydrogen peroxide catabolic process,brassinosteroid biosynthetic process,hyperosmotic salinity response,response to cold,response to nitrate,iron ion transport
				LOC_Os05g05610	NA	expressed protein	NA	NA	NA
				LOC_Os05g07420	NA	S-domain receptor-like protein kinase, putative, expressed,cell,kinase activity,nucleotide binding,carbohydrate binding,pollen-pistil interaction,protein modification process	AT2G19130	NA	S-locus lectin protein kinase family protein
				LOC_Os05g07600	NA	expressed protein	NA	NA	NA
				LOC_Os05g08390	NA	expressed protein,plasma membrane	AT1G15400	NA	unknown protein; FUNCTIONS IN: molecular_function unknown; INVOLVED IN: biological_process unknown; LOCATED IN: plasma membrane; EXPRESSED IN: 23 plant structures; EXPRESSED DURING: 13 growth stages; BEST Arabidopsis thaliana protein match is: unknown protein (TAIR:AT1G80180.1); Has 84 Blast hits to 84 proteins in 17 species: Archae - 0; Bacteria - 6; Metazoa - 0; Fungi - 0; Plants - 75; Viruses …
				LOC_Os05g11620	NA	expressed protein	NA	NA	NA
				LOC_Os05g14220	NA	tyrosine protein kinase domain containing protein, putative, expressed,cell,metabolic process,cellular process,kinase activity,protein modification process	AT5G65600	NA	Concanavalin A-like lectin protein kinase family protein,response to ethylene
				LOC_Os05g15230	NA	plant protein of unknown function domain containing protein, expressed,mitochondrion	AT3G50150	NA	Plant protein of unknown function (DUF247)
				LOC_Os05g16920	NA	SHR5-receptor-like kinase, putative, expressed,kinase activity,nucleotide binding,protein modification process,plasma membrane	AT1G56140	NA	Leucine-rich repeat transmembrane protein kinase,protein phosphorylation
				LOC_Os05g16930	NA	protein kinase domain containing protein, expressed,kinase activity,nucleotide binding,protein modification process,plasma membrane	AT1G56145	NA	Leucine-rich repeat transmembrane protein kinase,protein phosphorylation,transition metal ion transport
				LOC_Os05g19570	NA	expansin precursor, putative, expressed,cellular component organization,anatomical structure morphogenesis,cell growth,cell wall,cellular process	AT1G20190	ATEXPA11, EXP11, ATEXP11, ATHEXP ALPHA 1.14, EXPA11	expansin 11,plant-type cell wall loosening,plant-type cell wall organization,unidimensional cell growth,plant-type cell wall modification involved in multidimensional cell growth
				LOC_Os05g20930	ZOS5-07	C2H2 zinc finger protein, expressed,biosynthetic process,nucleobase, nucleoside, nucleotide and nucleic acid metabolic process,binding,intracellular,sequence-specific DNA binding transcription factor activity,nucleic acid binding	AT4G17810	NA	C2H2 and C2HC zinc fingers superfamily protein,regulation of transcription, DNA-templated,positive regulation of transcription, DNA-templated,regulation of translation,cell differentiation,plastid organization,leaf morphogenesis
				LOC_Os05g27090	NA	basic helix-loop-helix domain containing protein, expressed	NA	NA	NA
				LOC_Os05g30300	Os5bglu21	beta-glucosidase homologue, similar to G. max isohydroxyurate hydrolase, expressed,binding,hydrolase activity,metabolic process,carbohydrate metabolic process,catalytic activity	AT1G02850	BGLU11	beta glucosidase 11,carbohydrate metabolic process
				LOC_Os05g31530	NA	disease resistance protein RGA4, putative, expressed,nucleotide binding,response to stress	AT3G14460	NA	LRR and NB-ARC domains-containing disease resistance protein,defense response
				LOC_Os05g31550	NA	disease resistance protein RGA4, putative, expressed,protein binding,response to stress	AT3G14470	NA	NB-ARC domain-containing disease resistance protein,salicylic acid biosynthetic process,systemic acquired resistance,defense response
				LOC_Os05g34325	NA	cytochrome P450 51, putative, expressed,biosynthetic process,lipid metabolic process,endoplasmic reticulum,catalytic activity,metabolic process,oxygen binding,cellular process,plasma membrane,reproduction,post-embryonic development,embryo development	AT1G11680	CYP51G1, EMB1738, CYP51A2, CYP51	CYTOCHROME P450 51G1,oxidation-reduction process,sterol biosynthetic process,RNA splicing, via endonucleolytic cleavage and ligation,pentacyclic triterpenoid biosynthetic process,methionine biosynthetic process,embryo development ending in seed dormancy,methylation
				LOC_Os05g40160	NA	NB-ARC domain containing protein, expressed,cell,nucleotide binding,response to stress	AT3G46730	NA	NB-ARC domain-containing disease resistance protein,defense response
				LOC_Os05g41420	NA	auxin-induced protein 5NG4, putative, expressed,membrane	AT5G07050	NA	nodulin MtN21 /EamA-like transporter family protein
				LOC_Os05g43120	NA	GDSL-like lipase/acylhydrolase, putative, expressed,cell,metabolic process,hydrolase activity,lipid metabolic process	AT5G45910	NA	GDSL-like Lipase/Acylhydrolase superfamily protein,lipid catabolic process
				LOC_Os05g44930	NA	receptor-like protein kinase, putative, expressed,cell,metabolic process,cellular process,kinase activity,protein modification process,response to stress,response to biotic stimulus	AT1G51890	NA	Leucine-rich repeat protein kinase family protein,protein phosphorylation,defense response to fungus,salicylic acid mediated signaling pathway,protein targeting to membrane,regulation of plant-type hypersensitive response,negative regulation of programmed cell death,defense response to bacterium
				LOC_Os05g44970	NA	senescence-induced receptor-like serine/threonine-protein kinase precursor, putative, expressed,cell,metabolic process,cellular process,kinase activity,protein modification process	AT2G19210	NA	Leucine-rich repeat transmembrane protein kinase protein
				LOC_Os05g44990	NA	light repressible receptor protein kinase, putative, expressed,cell,metabolic process,cellular process,biosynthetic process,protein modification process,kinase activity	AT2G19230	NA	Leucine-rich repeat transmembrane protein kinase protein
				LOC_Os05g47700	LTPL152	Protease inhibitor/seed storage/LTP family protein precursor, expressed,cell,lipid binding,transport	AT3G18280	NA	Bifunctional inhibitor/lipid-transfer protein/seed storage 2S albumin superfamily protein,protein targeting to membrane,positive regulation of flavonoid biosynthetic process,regulation of plant-type hypersensitive response,lipid transport
				LOC_Os05g50580	OsSCP30	Putative Serine Carboxypeptidase homologue, expressed,protein metabolic process,hydrolase activity,vacuole	AT1G15000	scpl50	serine carboxypeptidase-like 50,proteolysis
				LOC_Os05g51780	NA	zinc finger, C3HC4 type domain containing protein, expressed,cell,protein modification process,binding,catalytic activity	AT4G28890	NA	RING/U-box superfamily protein,root hair cell differentiation,developmental growth,protein ubiquitination,root hair elongation,transition metal ion transport,lateral root development
				LOC_Os06g02360	NA	Skp1 family, dimerisation domain containing protein, expressed,protein modification process,cytoplasm,intracellular,cellular component organization,cell cycle,protein metabolic process,catabolic process,cellular process,protein binding,cytosol,cytoskeleton,plasma membrane,nucleus,catalytic activity,DNA metabolic process	AT1G75950	SKP1, ASK1, ATSKP1, SKP1A, UIP1	S phase kinase-associated protein 1,DNA endoreduplication,ubiquitin-dependent protein catabolic process,mitotic nuclear division,auxin-activated signaling pathway,multicellular organismal development,protein ubiquitination,regulation of unidimensional cell growth,negative regulation of DNA recombination,male meiosis,viral process,response to misfolded protein,proteasome-mediated ubiquitin-depende…
				LOC_Os06g03500	NA	NBS-LRR disease resistance protein, putative, expressed,cell,nucleotide binding,response to stress	AT3G46730	NA	NB-ARC domain-containing disease resistance protein,defense response
				LOC_Os06g05310	NA	transferase family protein, putative, expressed,metabolic process,cytosol,transferase activity	AT5G39050	NA	HXXXD-type acyl-transferase family protein,response to toxic substance
				LOC_Os06g05990	NA	zinc finger family protein, putative, expressed,protein modification process,binding,catalytic activity	AT3G54780	NA	Zinc finger (C3HC4-type RING finger) family protein
				LOC_Os06g06000	NA	expressed protein,protein modification process,binding,plasma membrane,catalytic activity	AT1G08050	NA	Zinc finger (C3HC4-type RING finger) family protein,salicylic acid biosynthetic process,cell communication,endoplasmic reticulum unfolded protein response,protein targeting to membrane,MAPK cascade,systemic acquired resistance, salicylic acid mediated signaling pathway,systemic acquired resistance,jasmonic acid mediated signaling pathway,abscisic acid-activated signaling pathway,N-terminal protei…
				LOC_Os06g06390	NA	NBS-LRR type disease resistance protein, putative, expressed,response to stress,cell death,protein binding,nucleotide binding,plasma membrane	AT3G07040	RPM1, RPS3	NB-ARC domain-containing disease resistance protein,plant-type hypersensitive response,defense response
				LOC_Os06g06850	NA	resistance protein LR10, putative, expressed,cell,nucleotide binding,response to stress	AT3G46730	NA	NB-ARC domain-containing disease resistance protein,defense response
				LOC_Os06g07250	NA	jacalin-like lectin domain containing protein, expressed	AT1G73040	NA	Mannose-binding lectin superfamily protein,chlorophyll catabolic process
				LOC_Os06g09920	NA	expressed protein	NA	NA	NA
				LOC_Os06g10850	NA	lipase, putative, expressed,hydrolase activity,lipid metabolic process	AT5G42930	NA	alpha/beta-Hydrolases superfamily protein,lipid metabolic process
				LOC_Os06g11700	NA	phosphate-induced protein 1 conserved region domain containing protein, expressed,cell wall,growth	AT1G35140	PHI-1, EXL7	Phosphate-responsive 1 family protein,response to hypoxia,response to mechanical stimulus,growth
				LOC_Os06g12180	NA	jacalin-like lectin domain containing protein, expressed	AT1G19715	NA	Mannose-binding lectin superfamily protein
				LOC_Os06g13120	NA	expressed protein	NA	NA	NA
				LOC_Os06g15600	NA	plastocyanin-like domain containing protein, putative, expressed,flower development,pollination,extracellular region,binding,external encapsulating structure	AT2G02850	ARPN	plantacyanin,response to freezing,sugar mediated signaling pathway,meristem structural organization,protein ubiquitination,photomorphogenesis,seed germination,vegetative to reproductive phase transition of meristem,regulation of flower development,oxidation-reduction process,lipid storage,response to abscisic acid,seed dormancy process,pollination,embryo development ending in seed dormancy,anther…
				LOC_Os06g15750	NA	NB-ARC domain containing protein, expressed,protein binding,response to stress	AT3G14470	NA	NB-ARC domain-containing disease resistance protein,salicylic acid biosynthetic process,systemic acquired resistance,defense response
				LOC_Os06g19010	NA	cadmium tolerance factor, putative, expressed	AT4G11000	NA	Ankyrin repeat family protein
				LOC_Os06g20150	NA	peroxidase precursor, putative, expressed,endoplasmic reticulum,protein binding,response to stress,response to abiotic stimulus,catalytic activity,metabolic process	AT1G05260	RCI3, RCI3A	Peroxidase superfamily protein,trichoblast differentiation,nitrate transport,response to oxidative stress,cellular response to iron ion starvation,response to desiccation,oxidation-reduction process,hydrogen peroxide catabolic process,brassinosteroid biosynthetic process,hyperosmotic salinity response,response to cold,response to nitrate,iron ion transport
				LOC_Os06g20570	NA	glycosyltransferase, putative, expressed,transferase activity,metabolic process	AT3G18170	NA	Glycosyltransferase family 61 protein
				LOC_Os06g23140	NA	copper methylamine oxidase precursor, putative, expressed,cell,catalytic activity,binding,metabolic process	AT1G31690	NA	Copper amine oxidase family protein,oxidation-reduction process,amine metabolic process
				LOC_Os06g29340	NA	retrotransposon protein, putative, unclassified, expressed	NA	NA	NA
				LOC_Os06g30500	NA	cytochrome P450, putative, expressed,binding,metabolic process,oxygen binding,cell,catalytic activity,response to biotic stimulus	AT2G30750	CYP71A12	cytochrome P450, family 71, subfamily A, polypeptide 12,secondary metabolite biosynthetic process,response to bacterium,induced systemic resistance
				LOC_Os06g30640	NA	cytochrome P450, putative, expressed,binding,catalytic activity,metabolic process,oxygen binding	AT2G45570	CYP76C2	cytochrome P450, family 76, subfamily C, polypeptide 2,galactolipid biosynthetic process,cellular response to phosphate starvation,cellular response to water deprivation,oxidation-reduction process
				LOC_Os06g34430	NA	zinc finger protein, putative, expressed,binding	AT4G40070	NA	RING/U-box superfamily protein,protein ubiquitination
				LOC_Os06g35650	NA	reticuline oxidase-like protein precursor, putative, expressed,cell,metabolic process,binding,catalytic activity	AT5G44440	NA	FAD-binding Berberine family protein,oxidation-reduction process
				LOC_Os06g36450	NA	ferroportin1 domain containing protein, expressed,transport,cellular process,transporter activity,membrane,vacuole	AT5G03570	ATIREG2, FPN2, IREG2	iron regulated 2,response to nitrate,iron ion transport,cellular response to iron ion starvation,nitrate transport,cobalt ion homeostasis,cobalt ion transport,nickel cation transport,nickel cation transmembrane transport,transition metal ion transport
				LOC_Os06g37590	NA	1-aminocyclopropane-1-carboxylate oxidase protein, putative, expressed,cellular process,biosynthetic process,catalytic activity,metabolic process	AT2G19590	ACO1, ATACO1	ACC oxidase 1,cell wall macromolecule metabolic process,cellular response to iron ion,cellular response to nitric oxide,ethylene biosynthetic process,defense response,cellular response to fatty acid,oxidation-reduction process,xylem development
				LOC_Os06g37750	NA	S-locus-like receptor protein kinase, putative, expressed,cell,kinase activity,nucleotide binding,carbohydrate binding,pollen-pistil interaction,protein modification process	AT2G19130	NA	S-locus lectin protein kinase family protein
				LOC_Os06g37840	NA	resistance protein, putative, expressed,nucleotide binding,response to stress	AT1G59780	NA	NB-ARC domain-containing disease resistance protein,defense response
				LOC_Os06g43410	NA	cytochrome P450, putative, expressed,cell,binding,catalytic activity,metabolic process,oxygen binding	AT5G24960	CYP71A14	cytochrome P450, family 71, subfamily A, polypeptide 14,oxidation-reduction process
				LOC_Os06g43780	NA	expressed protein	AT2G12400	NA	unknown protein; FUNCTIONS IN: molecular_function unknown; INVOLVED IN: biological_process unknown; LOCATED IN: endomembrane system; EXPRESSED IN: 25 plant structures; EXPRESSED DURING: 13 growth stages; BEST Arabidopsis thaliana protein match is: unknown protein (TAIR:AT2G25270.1); Has 177 Blast hits to 172 proteins in 23 species: Archae - 0; Bacteria - 2; Metazoa - 3; Fungi - 0; Plants - 164; V…
				LOC_Os06g44410	NA	histidine kinase, putative, expressed,cellular process,signal transduction,response to endogenous stimulus,protein modification process,multicellular organismal development,cytoplasm,kinase activity,vacuole,response to biotic stimulus,plasma membrane,response to stress	AT5G10720	AHK5, CKI2, HK5	histidine kinase 5,cytokinin-activated signaling pathway,peptidyl-histidine phosphorylation,vernalization response,negative regulation of ethylene-activated signaling pathway,root development,regulation of stomatal closure,phosphorelay signal transduction system,cellular response to hydrogen peroxide,carpel development,cellular response to molecule of bacterial origin,cellular response to nitric …
				LOC_Os06g47700	NA	serine/threonine-protein kinase BRI1-like 2 precursor, putative, expressed,response to stress,signal transduction,nucleotide binding,protein modification process,kinase activity,receptor activity,signal transducer activity,binding	AT1G72300	NA	Leucine-rich receptor-like protein kinase family protein,unidimensional cell growth,response to wounding,pH reduction,protein phosphorylation,regulation of defense response,transmembrane receptor protein tyrosine kinase signaling pathway
				LOC_Os06g47720	NA	serine/threonine-protein kinase BRI1-like 2 precursor, putative, expressed,response to stress,signal transduction,nucleotide binding,protein modification process,kinase activity,receptor activity,signal transducer activity,binding	AT1G72300	NA	Leucine-rich receptor-like protein kinase family protein,unidimensional cell growth,response to wounding,pH reduction,protein phosphorylation,regulation of defense response,transmembrane receptor protein tyrosine kinase signaling pathway
				LOC_Os06g47750	NA	phytosulfokine receptor precursor, putative, expressed,response to stress,signal transduction,nucleotide binding,protein modification process,kinase activity,receptor activity,signal transducer activity,binding	AT1G72300	NA	Leucine-rich receptor-like protein kinase family protein,unidimensional cell growth,response to wounding,pH reduction,protein phosphorylation,regulation of defense response,transmembrane receptor protein tyrosine kinase signaling pathway
				LOC_Os06g47850	NA	zinc finger family protein, putative, expressed,biosynthetic process,nucleobase, nucleoside, nucleotide and nucleic acid metabolic process,sequence-specific DNA binding transcription factor activity	AT4G31420	NA	Zinc finger protein 622,regulation of transcription, DNA-templated
				LOC_Os06g48000	NA	peroxidase precursor, putative, expressed,cell,response to stress,binding,catalytic activity,metabolic process	AT2G18980	NA	Peroxidase superfamily protein,cellular response to iron ion starvation,nitrate transport,regulation of anion channel activity,response to oxidative stress,cytokinin-activated signaling pathway,iron ion transport,oxidation-reduction process,hydrogen peroxide catabolic process,response to nitrate,transition metal ion transport
				LOC_Os06g48720	OsHMA2	cadmium/zinc-transporting ATPase 4, putative, expressed,nucleobase, nucleoside, nucleotide and nucleic acid metabolic process,biosynthetic process,membrane,hydrolase activity,transporter activity,transport,cellular process,catabolic process	AT4G30120	HMA3, ATHMA3	heavy metal atpase 3,metal ion transport
				LOC_Os06g48850	OsSAUR27	Auxin-responsive SAUR gene family member, expressed,response to endogenous stimulus,protein binding	AT4G31320	NA	SAUR-like auxin-responsive protein family ,response to auxin
				LOC_Os06g48860	OsSAUR28	Auxin-responsive SAUR gene family member, expressed,response to endogenous stimulus	AT3G20220	NA	SAUR-like auxin-responsive protein family ,response to auxin
				LOC_Os06g50920	ILA1	protein kinase family protein, putative, expressed,kinase activity,cytosol,protein modification process,cellular component organization,cellular process	AT4G38470	NA	ACT-like protein tyrosine kinase family protein,actin filament organization,protein phosphorylation,chloroplast organization
				LOC_Os06g50940	NA	GDSL-like lipase/acylhydrolase, putative, expressed,cell,metabolic process,hydrolase activity,lipid metabolic process	AT5G55050	NA	GDSL-like Lipase/Acylhydrolase superfamily protein,proline transport,lipid catabolic process
				LOC_Os06g51190	NA	lysine ketoglutarate reductase trans-splicing related 1, putative, expressed	AT1G08040	NA	Protein of unknown function (DUF707)
				LOC_Os07g01410	NA	peroxidase precursor, putative, expressed,cell,response to stress,binding,catalytic activity,metabolic process	AT5G15180	NA	Peroxidase superfamily protein,hydrogen peroxide catabolic process,response to oxidative stress,oxidation-reduction process
				LOC_Os07g03600	NA	SCP-like extracellular protein, expressed,cell,extracellular region	AT5G26130	NA	CAP (Cysteine-rich secretory proteins, Antigen 5, and Pathogenesis-related 1 protein) superfamily protein
				LOC_Os07g07790	LTPL75	Protease inhibitor/seed storage/LTP family protein precursor, expressed,lipid binding,transport,membrane	AT3G22600	NA	Bifunctional inhibitor/lipid-transfer protein/seed storage 2S albumin superfamily protein,proteolysis,lipid transport,response to nitrate,nitrate transport
				LOC_Os07g08400	NA	GTP binding protein, putative, expressed,cell,catabolic process,nucleobase, nucleoside, nucleotide and nucleic acid metabolic process,nucleotide binding,hydrolase activity	AT2G38840	NA	Guanylate-binding family protein,immune response
				LOC_Os07g09520	NA	expressed protein,metabolic process,plasma membrane,catalytic activity,membrane	AT1G74790	NA	catalytics,carbohydrate metabolic process,oxidation-reduction process
				LOC_Os07g15370	OsNRAMP5	metal transporter Nramp6, putative, expressed,transport,cellular process,transporter activity,plasma membrane,cellular homeostasis,membrane	AT1G80830,AT1G15960	NA	natural resistance-associated macrophage protein 1,NRAMP metal ion transporter 6,iron ion transmembrane transport,cadmium ion transmembrane transport,manganese ion transmembrane transport,manganese ion transport,lead ion transport,iron ion homeostasis,cadmium ion transport,cellular metal ion homeostasis,transition metal ion transport,anion transmembrane transport,metal ion transport,manganese ion…
				LOC_Os07g22510	NA	expressed protein	AT3G02430	NA	Protein of unknown function (DUF679)
				LOC_Os07g25050	NA	thionin-like peptide, putative, expressed	NA	NA	NA
				LOC_Os07g26460	NA	GLTP domain containing protein, putative, expressed,transporter activity,lipid binding,cytosol,transport,plasma membrane	AT2G33470	GLTP1, ATGLTP1	glycolipid transfer protein 1,response to salt stress,Golgi organization,calcium ion transport,glycolipid transport
				LOC_Os07g26640	NA	aquaporin protein, putative, expressed,transport,membrane,cellular process,response to stress,response to abiotic stimulus,response to endogenous stimulus,transporter activity,plasma membrane,plastid	AT2G37170	PIP2B, PIP2;2	plasma membrane intrinsic protein 2,response to water deprivation,transport,water transport,response to abscisic acid
				LOC_Os07g26660	NA	aquaporin protein, putative, expressed,transport,membrane,cellular process,response to stress,response to abiotic stimulus,response to endogenous stimulus,transporter activity,plasma membrane,plastid	AT2G37170	PIP2B, PIP2;2	plasma membrane intrinsic protein 2,response to water deprivation,transport,water transport,response to abscisic acid
				LOC_Os07g33224	NA	BNR/Asp-box repeat family protein, putative, expressed	AT5G57700	NA	BNR/Asp-box repeat family protein
				LOC_Os07g33280	NA	expressed protein	NA	NA	NA
				LOC_Os07g33320	NA	expressed protein	NA	NA	NA
				LOC_Os07g33550	NA	cytochrome P450, putative, expressed,cell,binding,catalytic activity,metabolic process,oxygen binding	AT5G36110	CYP716A1	cytochrome P450, family 716, subfamily A, polypeptide 1,oxidation-reduction process
				LOC_Os07g33560	NA	cytochrome P450, putative, expressed,cell,binding,catalytic activity,metabolic process,oxygen binding	AT5G36110	CYP716A1	cytochrome P450, family 716, subfamily A, polypeptide 1,oxidation-reduction process
				LOC_Os07g33740	NA	vrga1, putative, expressed,protein binding,response to stress	AT3G14470	NA	NB-ARC domain-containing disease resistance protein,salicylic acid biosynthetic process,systemic acquired resistance,defense response
				LOC_Os07g34900	NA	aspartic proteinase nepenthesin precursor, putative, expressed,cell,protein metabolic process,hydrolase activity	AT2G03200	NA	Eukaryotic aspartyl protease family protein,vegetative to reproductive phase transition of meristem,xylan biosynthetic process,hydrogen peroxide biosynthetic process,glucuronoxylan metabolic process,transition metal ion transport,protein desumoylation,proteolysis
				LOC_Os07g39940	NA	helix-loop-helix DNA-binding domain containing protein, expressed,nucleus,biosynthetic process,nucleobase, nucleoside, nucleotide and nucleic acid metabolic process,sequence-specific DNA binding transcription factor activity	AT2G14760	NA	basic helix-loop-helix (bHLH) DNA-binding superfamily protein,regulation of transcription, DNA-templated,pollen development,transcription, DNA-templated
				LOC_Os07g44110	NA	cytochrome P450 72A1, putative, expressed,cell,binding,catalytic activity,metabolic process,oxygen binding	AT2G46950	CYP709B2	cytochrome P450, family 709, subfamily B, polypeptide 2,oxidation-reduction process
				LOC_Os07g44450	NA	dirigent, putative, expressed,cell,response to stress,biosynthetic process,cellular process,secondary metabolic process	AT1G64160	NA	Disease resistance-responsive (dirigent-like protein) family protein,(-)-pinoresinol biosynthetic process,lignan biosynthetic process,defense response,regulation of catalytic activity
				LOC_Os07g44550	NA	peroxidase precursor, putative, expressed,cell,response to stress,binding,catalytic activity,metabolic process	AT4G11290	NA	Peroxidase superfamily protein,oxidation-reduction process,hydrogen peroxide catabolic process,response to oxidative stress
				LOC_Os07g44590	NA	peroxidase precursor, putative, expressed,cell,response to stress,binding,catalytic activity,metabolic process	AT4G11290	NA	Peroxidase superfamily protein,oxidation-reduction process,hydrogen peroxide catabolic process,response to oxidative stress
				LOC_Os07g44780	NA	GDSL-like lipase/acylhydrolase, putative, expressed,metabolic process,hydrolase activity,cell wall,lipid metabolic process	AT1G28600	NA	GDSL-like Lipase/Acylhydrolase superfamily protein,lipid catabolic process
				LOC_Os07g46830	NA	sex determination protein tasselseed-2, putative, expressed,metabolic process,binding,catalytic activity	AT3G26760	NA	NAD(P)-binding Rossmann-fold superfamily protein,response to brassinosteroid,response to auxin
				LOC_Os07g48030	NA	peroxidase precursor, putative, expressed,response to stress,extracellular region,protein binding,cell wall,catalytic activity,cytosol,metabolic process	AT5G05340	NA	Peroxidase superfamily protein,positive regulation of syringal lignin biosynthetic process,lignin biosynthetic process,xylem development
				LOC_Os08g04340	NA	plastocyanin-like domain containing protein, putative, expressed,binding,membrane	AT2G32300	UCC1	uclacyanin 1,root hair elongation,root hair cell differentiation
				LOC_Os08g04350	NA	plastocyanin-like domain containing protein, putative, expressed,binding,membrane	AT3G60270	NA	Cupredoxin superfamily protein
				LOC_Os08g05800	NA	retrotransposon protein, putative, unclassified, expressed	NA	NA	NA
				LOC_Os08g07380	NA	retrotransposon protein, putative, unclassified, expressed	NA	NA	NA
				LOC_Os08g08970	NA	cupin domain containing protein, expressed,binding	AT3G05950	NA	RmlC-like cupins superfamily protein
				LOC_Os08g08980	NA	cupin domain containing protein, expressed,binding	AT3G05950	NA	RmlC-like cupins superfamily protein
				LOC_Os08g09800	WRKY105	WRKY105, expressed	NA	NA	NA
				LOC_Os08g10260	NA	NBS-LRR disease resistance protein, putative, expressed,response to stress,cell death,protein binding,nucleotide binding,plasma membrane	AT3G07040	RPM1, RPS3	NB-ARC domain-containing disease resistance protein,plant-type hypersensitive response,defense response
				LOC_Os08g10330	NA	SHR5-receptor-like kinase, putative, expressed,membrane,kinase activity,nucleotide binding,protein modification process,plasma membrane	AT1G56130	NA	Leucine-rich repeat transmembrane protein kinase
				LOC_Os08g13270	NA	expressed protein	NA	NA	NA
				LOC_Os08g14109	NA	retrotransposon protein, putative, Ty1-copia subclass, expressed	NA	NA	NA
				LOC_Os08g14810	NA	NB-ARC domain containing protein, expressed,response to stress,cell death,protein binding,nucleotide binding,plasma membrane	AT3G07040	RPM1, RPS3	NB-ARC domain-containing disease resistance protein,plant-type hypersensitive response,defense response
				LOC_Os08g14830	NA	NB-ARC domain containing protein, expressed,response to stress,cell death,protein binding,nucleotide binding,plasma membrane	AT3G07040	RPM1, RPS3	NB-ARC domain-containing disease resistance protein,plant-type hypersensitive response,defense response
				LOC_Os08g14850	NA	resistance protein, putative, expressed,nucleotide binding,response to stress	AT1G59124	NA	Disease resistance protein (CC-NBS-LRR class) family,defense response
				LOC_Os08g21350	NA	cig3, putative, expressed,cellular component organization,cell cycle,nucleobase, nucleoside, nucleotide and nucleic acid metabolic process,catabolic process	AT5G19400	SMG7	Telomerase activating protein Est1,spindle assembly involved in meiosis,regulation of growth,nuclear-transcribed mRNA catabolic process, nonsense-mediated decay,meiotic nuclear division,multicellular organismal development,defense response
				LOC_Os08g28890	NA	protein kinase family protein, putative, expressed,cell,metabolic process,cellular process,nucleotide binding,kinase activity,protein modification process	AT5G46080	NA	Protein kinase superfamily protein,ethylene biosynthetic process
				LOC_Os08g30770	NA	ABC transporter, ATP-binding protein, putative, expressed,transport,cellular process,hydrolase activity,transporter activity,catabolic process,nucleobase, nucleoside, nucleotide and nucleic acid metabolic process,plasma membrane	AT3G47780	ATATH6, ATH6	ABC2 homolog 6,toxin catabolic process,response to cyclopentenone
				LOC_Os08g31340	NA	heavy metal-associated domain containing protein, expressed,binding,transport	AT2G37390	NAKR2	Chloroplast-targeted copper chaperone protein,metal ion transport,cellular transition metal ion homeostasis
				LOC_Os08g32890	NA	disease resistance protein RPM1, putative, expressed,response to stress,cell death,protein binding,nucleotide binding,plasma membrane	AT3G07040	RPM1, RPS3	NB-ARC domain-containing disease resistance protein,plant-type hypersensitive response,defense response
				LOC_Os08g34650	NA	receptor-like protein kinase precursor, putative, expressed,response to stress,signal transduction,nucleotide binding,kinase activity,protein modification process,response to endogenous stimulus,protein binding,receptor activity,binding,signal transducer activity,plasma membrane,catalytic activity	AT1G73080	PEPR1, ATPEPR1	PEP1 receptor 1,defense response by callose deposition,transmembrane receptor protein tyrosine kinase signaling pathway,abscisic acid-activated signaling pathway,intracellular signal transduction,innate immune response,immune response,response to jasmonic acid,response to ethylene,protein phosphorylation,response to wounding
				LOC_Os08g34800	NA	expressed protein,response to stress,cellular process	AT5G57510	NA	unknown protein; Has 27 Blast hits to 27 proteins in 9 species: Archae - 0; Bacteria - 0; Metazoa - 0; Fungi - 0; Plants - 27; Viruses - 0; Other Eukaryotes - 0 (source: NCBI BLink).,cellular response to hypoxia,response to chitin
				LOC_Os08g40940	NA	expressed protein,cell	AT4G31330	NA	Protein of unknown function, DUF599
				LOC_Os08g42030	NA	peroxidase precursor, putative, expressed,cell,response to stress,binding,catalytic activity,metabolic process	AT3G49960	NA	Peroxidase superfamily protein,hydrogen peroxide catabolic process,trichoblast differentiation,oxidation-reduction process,response to oxidative stress
				LOC_Os08g43870	NA	carrier, putative, expressed	AT2G17070	NA	Arabidopsis protein of unknown function (DUF241)
				LOC_Os08g44220	NA	GLTP domain containing protein, putative, expressed,transporter activity,nucleus,lipid binding,transport,cytoplasm	AT4G39670	NA	Glycolipid transfer protein (GLTP) family protein,respiratory burst involved in defense response,heat acclimation,endoplasmic reticulum unfolded protein response,salicylic acid mediated signaling pathway,protein targeting to membrane,salicylic acid biosynthetic process,response to endoplasmic reticulum stress,regulation of plant-type hypersensitive response,defense response by callose deposition,…
				LOC_Os08g44910	NA	DNA binding protein, putative, expressed,response to stress,response to biotic stimulus	AT4G14465	AHL20	AT-hook motif nuclear-localized protein 20,regulation of transcription, DNA-templated,innate immune response,defense response to bacterium,negative regulation of defense response to bacterium,negative regulation of innate immune response,transcription, DNA-templated
				LOC_Os09g09560	NA	expressed protein,binding,nucleic acid binding	AT5G36228	NA	nucleic acid binding;zinc ion binding
				LOC_Os09g09570	NA	expressed protein	NA	NA	NA
				LOC_Os09g10840	OsbZIP70	transcription factor, putative, expressed,DNA binding,signal transduction,biosynthetic process,nucleobase, nucleoside, nucleotide and nucleic acid metabolic process,protein modification process,sequence-specific DNA binding transcription factor activity	AT5G06839	TGA10, bZIP65	bZIP transcription factor family protein,transcription, DNA-templated,regulation of transcription, DNA-templated,endoplasmic reticulum unfolded protein response,response to xenobiotic stimulus
				LOC_Os09g14100	NA	disease resistance protein RPS2, putative, expressed,response to external stimulus,response to biotic stimulus,response to stress,cell death,protein binding,plasma membrane	AT4G26090	RPS2	NB-ARC domain-containing disease resistance protein,protein targeting to membrane,MAPK cascade,defense response to bacterium,regulation of plant-type hypersensitive response,positive regulation of flavonoid biosynthetic process,salicylic acid mediated signaling pathway,salicylic acid biosynthetic process,jasmonic acid mediated signaling pathway,systemic acquired resistance, salicylic acid mediate…
				LOC_Os09g15365	NA	hydrophobic protein, putative, expressed,cell,response to stress,response to abiotic stimulus,membrane	AT2G38905	NA	Low temperature and salt responsive protein family,response to cold,hyperosmotic salinity response
				LOC_Os09g16110	NA	expressed protein,cell,transferase activity,metabolic process	AT2G16890	NA	UDP-Glycosyltransferase superfamily protein,metabolic process
				LOC_Os09g18450	NA	flavonol synthase/flavanone 3-hydroxylase, putative, expressed,multicellular organismal development,catalytic activity,biosynthetic process,cellular process,secondary metabolic process,metabolic process	AT1G17020	SRG1, ATSRG1	senescence-related gene 1,embryo development ending in seed dormancy,cell wall modification involved in abscission,oxidation-reduction process,seed germination,organ senescence,flavonoid biosynthetic process,response to abscisic acid,seed dormancy process
				LOC_Os09g19800	NA	aminopeptidase, putative, expressed,transport,metabolic process,hydrolase activity,cytosol,plasma membrane	AT4G33090	APM1, ATAPM1	aminopeptidase M1,regulation of anion channel activity,peptide catabolic process,gluconeogenesis,auxin polar transport,cytoskeleton organization,proteolysis,proteasomal protein catabolic process
				LOC_Os09g20090	NA	L-ascorbate oxidase precursor, putative, expressed,binding,metabolic process,catalytic activity	AT4G39830	NA	Cupredoxin superfamily protein,sphingoid biosynthetic process,oxidation-reduction process,systemic acquired resistance,salicylic acid biosynthetic process,sterol biosynthetic process
				LOC_Os09g20420	NA	expressed protein,plasma membrane	AT1G78110	NA	unknown protein; FUNCTIONS IN: molecular_function unknown; INVOLVED IN: biological_process unknown; LOCATED IN: plasma membrane; EXPRESSED IN: 17 plant structures; EXPRESSED DURING: 7 growth stages; BEST Arabidopsis thaliana protein match is: unknown protein (TAIR:AT1G22230.1); Has 5452 Blast hits to 3541 proteins in 289 species: Archae - 4; Bacteria - 165; Metazoa - 1756; Fungi - 532; Plants - 2…
				LOC_Os09g20500	NA	transporter, putative, expressed,membrane,transport,cellular process,transporter activity	AT5G10190	NA	Major facilitator superfamily protein,systemic acquired resistance,transmembrane transport,regulation of defense response,response to molecule of bacterial origin,protein N-linked glycosylation,cation transmembrane transport,nitrate transport
				LOC_Os09g26170	NA	MYB family transcription factor, putative, expressed,DNA binding,biosynthetic process,nucleobase, nucleoside, nucleotide and nucleic acid metabolic process,sequence-specific DNA binding transcription factor activity	AT5G57620	MYB36, AtMYB36	myb domain protein 36,regulation of transcription, DNA-templated
				LOC_Os09g27510	NA	cytochrome P450, putative, expressed,binding,catalytic activity,metabolic process,oxygen binding	AT2G45550	CYP76C4	cytochrome P450, family 76, subfamily C, polypeptide 4,oxidation-reduction process
				LOC_Os09g29560	OsWAK83	OsWAK pseudogene, expressed,kinase activity,protein binding,protein modification process,plasma membrane	AT1G21230	WAK5	wall associated kinase 5,protein phosphorylation
				LOC_Os09g32770	NA	auxin efflux carrier component, putative, expressed,transport,signal transduction,response to endogenous stimulus,cellular process,response to abiotic stimulus,tropism,transporter activity,plasma membrane,vacuole	AT5G57090	EIR1, WAV6, ATPIN2, PIN2, AGR, AGR1	Auxin efflux carrier family protein,stamen development,regulation of cell size,cation transmembrane transport,positive gravitropism,response to arsenic-containing substance,photomorphogenesis,response to glucose,auxin polar transport,root development,anthocyanin accumulation in tissues in response to UV light,response to auxin,response to blue light,response to ethylene
				LOC_Os09g33650	NA	expressed protein	AT5G47920	NA	unknown protein; BEST Arabidopsis thaliana protein match is: unknown protein (TAIR:AT5G13880.1); Has 1807 Blast hits to 1807 proteins in 277 species: Archae - 0; Bacteria - 0; Metazoa - 736; Fungi - 347; Plants - 385; Viruses - 0; Other Eukaryotes - 339 (source: NCBI BLink).
				LOC_Os09g33830	NA	solute carrier family 35 member F1, putative, expressed	AT3G59310	NA	Eukaryotic protein of unknown function (DUF914),transport
				LOC_Os09g37120	NA	pyridoxal-dependent decarboxylase protein, putative, expressed,metabolic process,biosynthetic process,cellular process,catalytic activity,cytosol,plastid	AT5G11880	NA	Pyridoxal-dependent decarboxylase family protein,lysine biosynthetic process via diaminopimelate
				LOC_Os09g37180	NA	transferase family protein, putative, expressed,transferase activity,metabolic process,biosynthetic process,cellular process,secondary metabolic process,cytosol	AT5G48930	HCT	hydroxycinnamoyl-CoA shikimate/quinate hydroxycinnamoyl transferase,protein targeting to membrane,coumarin biosynthetic process,response to wounding,positive regulation of flavonoid biosynthetic process,regulation of plant-type hypersensitive response,auxin homeostasis,lignin biosynthetic process
				LOC_Os10g01640	NA	decarboxylase, putative, expressed,catalytic activity,metabolic process,cellular process,binding,reproduction,post-embryonic development,embryo development	AT1G43710	emb1075	Pyridoxal phosphate (PLP)-dependent transferases superfamily protein,ethanolamine metabolic process,embryo development ending in seed dormancy,carboxylic acid metabolic process,cellular amino acid metabolic process
				LOC_Os10g03400	NA	phosphatidylinositol transfer, putative, expressed,flower development,transport,transporter activity	AT2G21540	ATSFH3, SFH3	SEC14-like 3,transport,flower development,protein transport
				LOC_Os10g04020	OsFBX356	OsFBX356 - F-box domain containing protein, expressed	NA	NA	NA
				LOC_Os10g08780	NA	expressed protein	NA	NA	NA
				LOC_Os10g09110	NA	cytochrome P450, putative, expressed,binding,catalytic activity,metabolic process,oxygen binding	AT2G45550	CYP76C4	cytochrome P450, family 76, subfamily C, polypeptide 4,oxidation-reduction process
				LOC_Os10g12500	NA	integral membrane protein DUF6 containing protein, expressed,cell,membrane	AT1G43650	NA	nodulin MtN21 /EamA-like transporter family protein
				LOC_Os10g17650	Os10bglu34	beta-glucosidase homologue, similar to Os3bglu6, expressed,binding,extracellular region,hydrolase activity,metabolic process,carbohydrate metabolic process,catalytic activity,plastid	AT1G26560	BGLU40	beta glucosidase 40,carbohydrate metabolic process
				LOC_Os10g18099	WRKY18	WRKY18, expressed,nucleus,response to endogenous stimulus,signal transduction,biosynthetic process,nucleobase, nucleoside, nucleotide and nucleic acid metabolic process,sequence-specific DNA binding transcription factor activity	AT1G66600	WRKY63, ATWRKY63, ABO3	ABA overly sensitive mutant 3,regulation of transcription, DNA-templated,abscisic acid-activated signaling pathway,transcription, DNA-templated
				LOC_Os10g18760	NA	dirigent, putative, expressed,cell,response to stress	AT5G42500	NA	Disease resistance-responsive (dirigent-like protein) family protein,defense response
				LOC_Os10g18870	NA	dirigent, putative, expressed,cell,response to stress	AT1G22900	NA	Disease resistance-responsive (dirigent-like protein) family protein,defense response
				LOC_Os10g20260	CSLF7	cellulose synthase-like family F; beta1,3;1,4 glucan synthase, expressed,transferase activity,response to stress,response to abiotic stimulus,biosynthetic process,carbohydrate metabolic process,anatomical structure morphogenesis,cell differentiation,multicellular organismal development,cell growth,membrane,Golgi apparatus,plasma membrane,cellular process	AT5G16910	ATCSLD2, CSLD2	cellulose-synthase like D2,root hair elongation,response to cold,plant-type cell wall biogenesis,polysaccharide biosynthetic process,mannosylation
				LOC_Os10g22050	NA	expressed protein	NA	NA	NA
				LOC_Os10g22570	NA	cellulase, putative, expressed	NA	NA	NA
				LOC_Os10g25150	NA	expressed protein	AT3G14280	NA	unknown protein; Has 51 Blast hits to 51 proteins in 13 species: Archae - 0; Bacteria - 0; Metazoa - 0; Fungi - 0; Plants - 51; Viruses - 0; Other Eukaryotes - 0 (source: NCBI BLink).
				LOC_Os10g25170	NA	AP2 domain containing protein, expressed,DNA binding,nucleus,response to stress,biosynthetic process,nucleobase, nucleoside, nucleotide and nucleic acid metabolic process,sequence-specific DNA binding transcription factor activity	AT2G47520	HRE2	Integrase-type DNA-binding superfamily protein,ethylene-activated signaling pathway,regulation of transcription, DNA-templated,response to anoxia,transcription, DNA-templated
				LOC_Os10g25870	NA	dirigent, putative, expressed,cell,response to stress	AT5G42500	NA	Disease resistance-responsive (dirigent-like protein) family protein,defense response
				LOC_Os10g26410	NA	bHLH family protein, putative, expressed,nucleus,response to abiotic stimulus,plastid	AT1G26945	KDR	basic helix-loop-helix (bHLH) DNA-binding superfamily protein,regulation of growth,regulation of transcription, DNA-templated,transcription, DNA-templated,response to light stimulus
				LOC_Os10g27980	NA	transmembrane amino acid transporter protein, putative, expressed	NA	NA	NA
				LOC_Os10g34910	NA	secretory protein, putative, expressed,cell,response to stress	AT2G15220	NA	Plant basic secretory protein (BSP) family protein,defense response
				LOC_Os10g38090	NA	cytochrome P450, putative, expressed,binding,endoplasmic reticulum,catalytic activity,metabolic process,oxygen binding	AT2G45510	CYP704A2	cytochrome P450, family 704, subfamily A, polypeptide 2,oxidation-reduction process
				LOC_Os10g38450	NA	receptor-like protein kinase 2 precursor, putative, expressed,cell,signal transduction,kinase activity,nucleotide binding,protein modification process	AT1G35710	NA	Protein kinase family protein with leucine-rich repeat domain,MAPK cascade,defense response, incompatible interaction,protein phosphorylation,transmembrane receptor protein tyrosine kinase signaling pathway
				LOC_Os10g40120	NA	U-box domain containing protein, expressed,metabolic process,cellular process,nucleotide binding,kinase activity,response to stress,protein modification process,catalytic activity,intracellular	AT2G45910	NA	U-box domain-containing protein kinase family protein
				LOC_Os11g03880	NA	D-mannose binding lectin family protein, expressed,cell,kinase activity,nucleotide binding,carbohydrate binding,pollen-pistil interaction,protein modification process	AT2G19130	NA	S-locus lectin protein kinase family protein
				LOC_Os11g04550	NA	sulfotransferase domain containing protein, expressed,response to stress,response to endogenous stimulus,response to biotic stimulus,metabolic process,transferase activity,biosynthetic process,carbohydrate metabolic process,cellular process,secondary metabolic process	AT1G74100	SOT16, ATSOT16, CORI-7, ATST5A	sulfotransferase 16,response to ethylene,hyperosmotic salinity response,signal transduction,glucosinolate biosynthetic process,indoleacetic acid biosynthetic process,defense response to bacterium,abscisic acid-activated signaling pathway,response to auxin,tryptophan catabolic process,response to jasmonic acid,response to water deprivation,response to jasmonic acid stimulus involved in jasmonic ac…
				LOC_Os11g05240	NA	PAN domain-containing protein At5g03700 precursor, putative, expressed,carbohydrate binding,pollen-pistil interaction,plasma membrane	AT5G03700	NA	D-mannose binding lectin protein with Apple-like carbohydrate-binding domain,recognition of pollen,oligopeptide transport
				LOC_Os11g07770	NA	dirigent, putative, expressed,cell,response to stress	AT5G42500	NA	Disease resistance-responsive (dirigent-like protein) family protein,defense response
				LOC_Os11g08380	OsACO4	1-aminocyclopropane-1-carboxylate oxidase, putative, expressed,biosynthetic process,cellular process,catalytic activity,metabolic process	AT1G77330	NA	2-oxoglutarate (2OG) and Fe(II)-dependent oxygenase superfamily protein,oxidation-reduction process,brassinosteroid biosynthetic process,ethylene biosynthetic process,cellular response to iron ion starvation,nitrate transport,iron ion transport,defense response,response to nitrate
				LOC_Os11g10510	NA	dehydrogenase, putative, expressed,response to stress,response to abiotic stimulus,metabolic process,catalytic activity,cytosol,generation of precursor metabolites and energy,plasma membrane	AT1G77120	ADH1, ADH, ATADH, ATADH1	alcohol dehydrogenase 1,response to hypoxia,systemic acquired resistance, salicylic acid mediated signaling pathway,response to osmotic stress,response to cadmium ion,regulation of hydrogen peroxide metabolic process,oxidation-reduction process,cellular respiration,response to salt stress
				LOC_Os11g12530	NA	receptor-like protein kinase 5 precursor, putative, expressed,signal transduction,kinase activity,nucleotide binding,protein modification process	AT1G72180	NA	Leucine-rich receptor-like protein kinase family protein,stamen development,protein phosphorylation,nitrate import,response to nitrate starvation,response to molecule of bacterial origin,transmembrane receptor protein tyrosine kinase signaling pathway,stomatal complex morphogenesis,signal transduction
				LOC_Os11g14050	NA	leucine-rich repeat family protein, putative, expressed,metabolic process,cellular process,protein binding,kinase activity,protein modification process,plasma membrane,vacuole	AT5G49760	NA	Leucine-rich repeat protein kinase family protein,cellular lipid catabolic process,tryptophan catabolic process,divalent metal ion transport,cellular cation homeostasis,indoleacetic acid biosynthetic process
				LOC_Os11g15190	NA	RGH1A, putative, expressed,response to stress,cell death,protein binding,nucleotide binding,plasma membrane	AT3G07040	RPM1, RPS3	NB-ARC domain-containing disease resistance protein,plant-type hypersensitive response,defense response
				LOC_Os11g16400	NA	expressed protein	AT1G08760	NA	Plant protein of unknown function (DUF936)
				LOC_Os11g16970	NA	carnitine racemase like protein, putative, expressed	NA	NA	NA
				LOC_Os11g17390	NA	retrotransposon protein, putative, Ty1-copia subclass, expressed	NA	NA	NA
				LOC_Os11g17440	NA	enoyl-CoA hydratase/isomerase family protein, expressed,metabolic process,cellular process,kinase activity,protein modification process	AT4G23320	CRK24	cysteine-rich RLK (RECEPTOR-like protein kinase) 24,hormone-mediated signaling pathway,MAPK cascade,protein autophosphorylation,defense response, incompatible interaction
				LOC_Os11g17480	NA	retrotransposon protein, putative, Ty1-copia subclass, expressed	NA	NA	NA
				LOC_Os11g20160	NA	O-methyltransferase, putative, expressed,transferase activity,cytosol,metabolic process,cellular process,protein binding	AT4G35160	NA	O-methyltransferase family protein,methylation
				LOC_Os11g30060	NA	NBS-LRR type disease resistance protein Hom-B, putative, expressed,protein binding,response to stress	AT3G14470	NA	NB-ARC domain-containing disease resistance protein,salicylic acid biosynthetic process,systemic acquired resistance,defense response
				LOC_Os11g30110	NA	disease resistance RPP13-like protein 1, putative, expressed,protein binding,response to stress	AT3G14470	NA	NB-ARC domain-containing disease resistance protein,salicylic acid biosynthetic process,systemic acquired resistance,defense response
				LOC_Os11g30370	OsSPL19	SBP-box gene family member, expressed,flower development,DNA binding,nucleus,biosynthetic process,nucleobase, nucleoside, nucleotide and nucleic acid metabolic process,sequence-specific DNA binding transcription factor activity	AT5G50570	SPL13A, SPL13	Squamosa promoter-binding protein-like (SBP domain) transcription factor family protein,anther development,regulation of transcription, DNA-templated,transcription, DNA-templated
				LOC_Os11g31570	NA	expressed protein,biosynthetic process,protein modification process,vacuole	AT5G14020	NA	Endosomal targeting BRO1-like domain-containing protein
				LOC_Os11g32510	OsGH3-13	Auxin-responsive GH3 gene family member, expressed,response to endogenous stimulus,nucleus,metabolic process,catalytic activity,cytoplasm	AT1G28130	GH3.17	Auxin-responsive GH3 family protein,brassinosteroid biosynthetic process,response to auxin,auxin homeostasis
				LOC_Os11g32520	TLD1	Probable indole-3-acetic acid-amido synthetase, expressed,response to endogenous stimulus,nucleus,metabolic process,catalytic activity,cytoplasm	AT1G28130	GH3.17	Auxin-responsive GH3 family protein,brassinosteroid biosynthetic process,response to auxin,auxin homeostasis
				LOC_Os11g35340	NA	methyltransferase, putative, expressed,metabolic process,transferase activity,catalytic activity,cellular process	AT4G34360	NA	S-adenosyl-L-methionine-dependent methyltransferases superfamily protein,methylation
				LOC_Os11g36180	NA	receptor kinase, putative, expressed,signal transduction,kinase activity,nucleotide binding,protein modification process,plasma membrane	AT3G47570	NA	Leucine-rich repeat protein kinase family protein,protein phosphorylation,transmembrane receptor protein tyrosine kinase signaling pathway
				LOC_Os11g37870	NA	stripe rust resistance protein Yr10, putative, expressed,nucleotide binding,response to stress	AT1G58410	NA	Disease resistance protein (CC-NBS-LRR class) family,defense response
				LOC_Os11g37940	WIP2	Wound-induced protein precursor, expressed,response to stress,response to biotic stimulus,response to endogenous stimulus,cell,carbohydrate binding,protein binding,response to abiotic stimulus	AT3G04720	PR4, HEL, PR-4	pathogenesis-related 4,response to nitrate,response to herbivore,response to virus,response to salt stress,defense response to bacterium,defense response to fungus, incompatible interaction,RNA phosphodiester bond hydrolysis,killing of cells of other organism,systemic acquired resistance,response to ethylene,nitrate transport
				LOC_Os11g40690	NA	dehydrogenase, putative, expressed,catalytic activity,biosynthetic process,cellular process,secondary metabolic process,cytosol,binding,metabolic process	AT1G72680	ATCAD1, CAD1	cinnamyl-alcohol dehydrogenase,response to endoplasmic reticulum stress,lignin biosynthetic process,systemic acquired resistance,para-aminobenzoic acid metabolic process,fatty acid beta-oxidation
				LOC_Os11g44600	NA	calmodulin binding protein, putative, expressed	NA	NA	NA
				LOC_Os11g44960	NA	NBS-LRR disease resistance protein, putative, expressed,protein binding,response to stress	AT3G14470	NA	NB-ARC domain-containing disease resistance protein,salicylic acid biosynthetic process,systemic acquired resistance,defense response
				LOC_Os11g44970	NA	NBS-LRR disease resistance protein, putative, expressed,protein binding,response to stress	AT3G14470	NA	NB-ARC domain-containing disease resistance protein,salicylic acid biosynthetic process,systemic acquired resistance,defense response
				LOC_Os11g45130	NA	pollen signalling protein with adenylyl cyclase activity, putative, expressed,protein binding,response to stress	AT3G14470	NA	NB-ARC domain-containing disease resistance protein,salicylic acid biosynthetic process,systemic acquired resistance,defense response
				LOC_Os11g45160	NA	disease resistance protein, putative, expressed,nucleotide binding,response to stress	AT1G50180	NA	NB-ARC domain-containing disease resistance protein,defense response
				LOC_Os11g45180	NA	NBS-LRR disease resistance protein, putative, expressed,protein binding,response to stress	AT3G14470	NA	NB-ARC domain-containing disease resistance protein,salicylic acid biosynthetic process,systemic acquired resistance,defense response
				LOC_Os11g46080	NA	NB-ARC domain containing protein, expressed,nucleotide binding,response to stress	AT3G50950	ZAR1	HOPZ-ACTIVATED RESISTANCE 1,defense response
				LOC_Os11g46880	NA	protein kinase domain containing protein, expressed,kinase activity,protein binding,protein modification process,plasma membrane	AT1G21230	WAK5	wall associated kinase 5,protein phosphorylation
				LOC_Os11g47460	NA	MYB family transcription factor, putative, expressed,DNA binding,nucleus,biosynthetic process,nucleobase, nucleoside, nucleotide and nucleic acid metabolic process,response to endogenous stimulus,sequence-specific DNA binding transcription factor activity	AT5G59780	MYB59, ATMYB59-3	myb domain protein 59,response to salt stress,regulation of transcription, DNA-templated,response to salicylic acid,response to ethylene,response to jasmonic acid,response to auxin,response to abscisic acid,response to cadmium ion,response to gibberellin,response to chitin,transcription, DNA-templated
				LOC_Os12g02760	NA	DUF567 domain containing protein, putative, expressed,protein binding	AT1G80120	NA	Protein of unknown function (DUF567)
				LOC_Os12g03230	NA	MATE efflux family protein, putative, expressed,transport,membrane,cellular process,transporter activity	AT1G33100	NA	MATE efflux family protein,drug transmembrane transport
				LOC_Os12g04320	NA	sulfotransferase domain containing protein, expressed,cell,metabolic process,transferase activity	AT2G03750	NA	P-loop containing nucleoside triphosphate hydrolases superfamily protein,protein autophosphorylation
				LOC_Os12g05680	OsbZIP83	transcription factor, putative, expressed,DNA binding,biosynthetic process,nucleobase, nucleoside, nucleotide and nucleic acid metabolic process,sequence-specific DNA binding transcription factor activity	AT1G08320	TGA9, bZIP21	bZIP transcription factor family protein,regulation of transcription, DNA-templated,calcium-mediated signaling,response to mechanical stimulus,transcription, DNA-templated
				LOC_Os12g05840	NA	Cupin domain containing protein, expressed,cell,extracellular region,binding	AT5G39160	NA	RmlC-like cupins superfamily protein
				LOC_Os12g05860	NA	Cupin domain containing protein, expressed,response to stress,response to abiotic stimulus,extracellular region,plasma membrane,vacuole,binding	AT4G14630	GLP9	germin-like protein 9,response to salt stress,transition metal ion transport
				LOC_Os12g05870	NA	Cupin domain containing protein, expressed,response to stress,response to abiotic stimulus,extracellular region,plasma membrane,vacuole,binding	AT4G14630	GLP9	germin-like protein 9,response to salt stress,transition metal ion transport
				LOC_Os12g06410	NA	U-box domain-containing protein, putative, expressed,response to stress,response to abiotic stimulus,protein modification process,metabolic process,catalytic activity,cytosol	AT3G52450	PUB22	plant U-box 22,proline transport,amino acid transport,protein ubiquitination,respiratory burst involved in defense response,response to water deprivation,protein autoubiquitination,response to chitin,defense response
				LOC_Os12g06490	NA	STE_PAK_Ste20_Slob_Wnk.6 - STE kinases include homologs to sterile 7, sterile 11 and sterile 20 from yeast, expressed,metabolic process,cellular process,kinase activity,protein modification process	AT1G49160	WNK7	Protein kinase superfamily protein,protein phosphorylation
				LOC_Os12g09240	NA	NBS-LRR disease resistance protein, putative, expressed,cell,nucleotide binding,response to stress	AT3G46730	NA	NB-ARC domain-containing disease resistance protein,defense response
				LOC_Os12g10220	NA	expressed protein	NA	NA	NA
				LOC_Os12g10330	NA	NB-ARC domain containing protein, expressed,protein binding,response to stress	AT3G14470	NA	NB-ARC domain-containing disease resistance protein,salicylic acid biosynthetic process,systemic acquired resistance,defense response
				LOC_Os12g10340	NA	NBS-LRR type resistance protein, putative, expressed,protein binding,response to stress	AT3G14470	NA	NB-ARC domain-containing disease resistance protein,salicylic acid biosynthetic process,systemic acquired resistance,defense response
				LOC_Os12g12590	NA	NADP-dependent oxidoreductase, putative, expressed,metabolic process,binding,catalytic activity	AT3G03080	NA	Zinc-binding dehydrogenase family protein,pollen tube growth,actin cytoskeleton organization,plant-type cell wall modification,actin filament-based movement,oxidation-reduction process
				LOC_Os12g17410	NA	NB-ARC domain containing protein, expressed,response to stress,cell death,protein binding,nucleotide binding,plasma membrane	AT3G07040	RPM1, RPS3	NB-ARC domain-containing disease resistance protein,plant-type hypersensitive response,defense response
				LOC_Os12g30170	NA	expressed protein	NA	NA	NA
				LOC_Os12g31780	NA	nitrilase-associated protein, putative, expressed,cell growth,cellular component organization,anatomical structure morphogenesis,cytoplasm,cytoskeleton	AT2G03680	SPR1, SKU6	spiral1,cell tip growth,anthocyanin accumulation in tissues in response to UV light,cellular response to salt stress,regulation of hormone levels,root hair elongation,cortical microtubule organization,unidimensional cell growth,anisotropic cell growth,multidimensional cell growth,polysaccharide biosynthetic process,cell wall organization
				LOC_Os12g32680	NA	NB-ARC domain containing protein, expressed,protein binding,response to stress	AT3G14470	NA	NB-ARC domain-containing disease resistance protein,salicylic acid biosynthetic process,systemic acquired resistance,defense response
				LOC_Os12g32710	NA	NB-ARC domain containing protein, expressed,protein binding,response to stress	AT3G14470	NA	NB-ARC domain-containing disease resistance protein,salicylic acid biosynthetic process,systemic acquired resistance,defense response
				LOC_Os12g32790	NA	disease resistance RPP13-like protein 1, putative, expressed,protein binding,response to stress	AT3G14470	NA	NB-ARC domain-containing disease resistance protein,salicylic acid biosynthetic process,systemic acquired resistance,defense response
				LOC_Os12g36220	NA	inhibitor I family protein, putative, expressed	NA	NA	NA
				LOC_Os12g36240	NA	inhibitor I family protein, putative, expressed,response to stress,response to biotic stimulus,metabolic process,enzyme regulator activity,cell wall	AT2G38870	NA	Serine protease inhibitor, potato inhibitor I-type family protein,proteolysis,response to wounding,defense response to fungus,proline transport
				LOC_Os12g36690	NA	mla1, putative, expressed,cell,nucleotide binding,response to stress	AT3G46730	NA	NB-ARC domain-containing disease resistance protein,defense response
				LOC_Os12g38051	NA	metallothionein, putative, expressed,cellular homeostasis,binding	AT3G09390	MT2A, ATMT-K, ATMT-1	metallothionein 2A,cellular copper ion homeostasis
				LOC_Os12g38290	NA	metallothionein, putative, expressed,cellular homeostasis,binding	AT3G09390	MT2A, ATMT-K, ATMT-1	metallothionein 2A,cellular copper ion homeostasis
				LOC_Os12g38770	NA	nucleotide pyrophosphatase/phosphodiesterase, putative, expressed,cell,binding,metabolic process,protein binding,hydrolase activity,cellular process	AT1G13750	NA	Purple acid phosphatases superfamily protein,indoleacetic acid biosynthetic process,tryptophan catabolic process,systemic acquired resistance,regulation of defense response
				LOC_Os12g41510	NA	cysteine-rich receptor-like protein kinase 31 precursor, putative, expressed,cell,metabolic process,cellular process,kinase activity,protein modification process	AT5G10530	NA	Concanavalin A-like lectin protein kinase family protein
				LOC_Os12g41630	OsFBX463	F-box domain containing protein, expressed	AT3G48880	NA	RNI-like superfamily protein,protein ubiquitination,SCF-dependent proteasomal ubiquitin-dependent protein catabolic process

## Sheet: miR156
					MSU locus ID	Functional annotation	Homologs of Arabidopsis thaliana	Functional annotation
					LOC_Os01g06450	glycosyltransferase family 43 protein, putative, expressed,carbohydrate metabolic process,transferase activity,metabolic process,Golgi apparatus,biosynthetic process,cellular process	AT2G37090	Nucleotide-diphospho-sugar transferases superfamily protein ,glucuronoxylan metabolic process,cell wall organization,cell wall macromolecule metabolic process,plant-type secondary cell wall biogenesis,xylan biosynthetic process,glucuronoxylan biosynthetic process,plant-type cell wall biogenesis,cell wall biogenesis
					LOC_Os01g32640	OsFBX9 - F-box domain containing protein, expressed	NA	NA
					LOC_Os01g45570	homeobox associated leucine zipper, putative, expressed,nucleus,biosynthetic process,nucleobase, nucleoside, nucleotide and nucleic acid metabolic process,sequence-specific DNA binding transcription factor activity	AT2G01430	homeobox-leucine zipper protein 17 ,regulation of transcription, DNA-templated,transcription, DNA-templated
					LOC_Os01g63310	DUF740 domain containing protein, expressed,plasma membrane	AT2G38070	Protein of unknown function (DUF740)
					LOC_Os01g63500	expressed protein	AT1G07300	josephin protein-related
					LOC_Os02g44040	expressed protein,signal transduction,lipid binding	AT5G47440	Plant protein of unknown function (DUF828) with plant pleckstrin homology-like region ,signal transduction
					LOC_Os03g05530	nodulin, putative, expressed,cell,membrane	AT2G39510	nodulin MtN21 /EamA-like transporter family protein
					LOC_Os03g10260	expressed protein	AT4G33800	unknown protein; Has 30201 Blast hits to 17322 proteins in 780 species: Archae - 12; Bacteria - 1396; Metazoa - 17338; Fungi - 3422; Plants - 5037; Viruses - 0; Other Eukaryotes - 2996 (source: NCBI BLink).
					LOC_Os03g12950	AP2-like ethylene-responsive transcription factor AINTEGUMENTA, putative, expressed,anatomical structure morphogenesis,multicellular organismal development,DNA binding,nucleus,biosynthetic process,nucleobase, nucleoside, nucleotide and nucleic acid metabolic process,cellular process,reproduction,sequence-specific DNA binding transcription factor activity	AT4G37750	Integrase-type DNA-binding superfamily protein ,transcription, DNA-templated,determination of bilateral symmetry,cell wall macromolecule metabolic process,methylation-dependent chromatin silencing,regulation of transcription, DNA-templated,regulation of cell proliferation,gene silencing by RNA,polarity specification of adaxial/abaxial axis,organ morphogenesis,leaf morphogenesis,RNA interference,f…
					LOC_Os03g42200	dof zinc finger domain containing protein, putative, expressed,DNA binding,biosynthetic process,nucleobase, nucleoside, nucleotide and nucleic acid metabolic process,sequence-specific DNA binding transcription factor activity	AT1G51700	DOF zinc finger protein 1 ,response to chitin,regulation of transcription, DNA-templated,transcription, DNA-templated
					LOC_Os04g04390	retrotransposon protein, putative, unclassified, expressed	NA	NA
					LOC_Os04g48760	leucine-rich repeat family protein, putative, expressed,signal transduction,kinase activity,nucleotide binding,protein modification process,plasma membrane	AT4G36180	Leucine-rich receptor-like protein kinase family protein ,cell proliferation,transmembrane receptor protein tyrosine kinase signaling pathway,cellulose biosynthetic process,histone H3-K9 methylation,cytokinesis by cell plate formation,meristem initiation,stomatal complex morphogenesis,microtubule cytoskeleton organization,protein phosphorylation,stamen development,response to molecule of bacteria…
					LOC_Os04g52920	remorin family protein, putative, expressed,DNA binding,plasma membrane	AT1G30320	Remorin family protein
					LOC_Os05g02390	ZOS5-02 - C2H2 zinc finger protein, expressed,biosynthetic process,nucleobase, nucleoside, nucleotide and nucleic acid metabolic process,binding,intracellular,sequence-specific DNA binding transcription factor activity,nucleic acid binding	AT2G28710	C2H2-type zinc finger family protein ,regulation of transcription, DNA-templated
					LOC_Os05g11570	NLI interacting factor-like phosphatase, putative, expressed,metabolic process,cellular process,hydrolase activity	AT5G45700	Haloacid dehalogenase-like hydrolase (HAD) superfamily protein ,cell fate specification
					LOC_Os05g39880	expressed protein,post-embryonic development	AT2G30370	allergen-related ,negative regulation of stomatal complex development
					LOC_Os06g06000	expressed protein,protein modification process,binding,plasma membrane,catalytic activity	AT1G08050	Zinc finger (C3HC4-type RING finger) family protein ,salicylic acid biosynthetic process,cell communication,endoplasmic reticulum unfolded protein response,protein targeting to membrane,MAPK cascade,systemic acquired resistance, salicylic acid mediated signaling pathway,systemic acquired resistance,jasmonic acid mediated signaling pathway,abscisic acid-activated signaling pathway,N-terminal prote…
					LOC_Os06g15480	transcription factor, putative, expressed,DNA binding,protein binding,biosynthetic process,nucleobase, nucleoside, nucleotide and nucleic acid metabolic process,flower development,sequence-specific DNA binding transcription factor activity	AT1G68640	bZIP transcription factor family protein ,response to xenobiotic stimulus,regulation of flower development,regulation of transcription, DNA-templated,endoplasmic reticulum unfolded protein response,transcription, DNA-templated,sepal formation,petal formation
					LOC_Os06g37590	1-aminocyclopropane-1-carboxylate oxidase protein, putative, expressed,cellular process,biosynthetic process,catalytic activity,metabolic process	AT2G19590	ACC oxidase 1 ,cell wall macromolecule metabolic process,cellular response to iron ion,cellular response to nitric oxide,ethylene biosynthetic process,defense response,cellular response to fatty acid,oxidation-reduction process,xylem development
					LOC_Os06g47700	serine/threonine-protein kinase BRI1-like 2 precursor, putative, expressed,response to stress,signal transduction,nucleotide binding,protein modification process,kinase activity,receptor activity,signal transducer activity,binding	AT1G72300	Leucine-rich receptor-like protein kinase family protein ,unidimensional cell growth,response to wounding,pH reduction,protein phosphorylation,regulation of defense response,transmembrane receptor protein tyrosine kinase signaling pathway
					LOC_Os06g47750	phytosulfokine receptor precursor, putative, expressed,response to stress,signal transduction,nucleotide binding,protein modification process,kinase activity,receptor activity,signal transducer activity,binding	AT1G72300	Leucine-rich receptor-like protein kinase family protein,unidimensional cell growth,response to wounding,pH reduction,protein phosphorylation,regulation of defense response,transmembrane receptor protein tyrosine kinase signaling pathway
					LOC_Os06g49100	retrotransposon protein, putative, unclassified, expressed	NA	NA
					LOC_Os08g05800	retrotransposon protein, putative, unclassified, expressed	NA	NA
					LOC_Os08g09800	WRKY105, expressed	NA	NA
					LOC_Os08g39890	OsSPL14 - SBP-box gene family member, expressed,flower development,nucleus,biosynthetic process,nucleobase, nucleoside, nucleotide and nucleic acid metabolic process,anatomical structure morphogenesis,multicellular organismal development,sequence-specific DNA binding transcription factor activity,reproduction,post-embryonic development	AT2G42200	squamosa promoter binding protein-like 9 ,leaf development,regulation of transcription, DNA-templated,transcription, DNA-templated,regulation of leaf formation,anther development,vegetative to reproductive phase transition of meristem
					LOC_Os08g43870	carrier, putative, expressed	AT2G17070	Arabidopsis protein of unknown function (DUF241)
					LOC_Os08g44220	GLTP domain containing protein, putative, expressed,transporter activity,nucleus,lipid binding,transport,cytoplasm	AT4G39670	Glycolipid transfer protein (GLTP) family protein ,respiratory burst involved in defense response,heat acclimation,endoplasmic reticulum unfolded protein response,salicylic acid mediated signaling pathway,protein targeting to membrane,salicylic acid biosynthetic process,response to endoplasmic reticulum stress,regulation of plant-type hypersensitive response,defense response by callose deposition…
					LOC_Os09g34930	3-ketoacyl-CoA synthase precursor, putative, expressed,cellular process,lipid metabolic process,multicellular organismal development,metabolic process,transferase activity,catalytic activity	AT1G19440	3-ketoacyl-CoA synthase 4 ,very long-chain fatty acid metabolic process,fatty acid biosynthetic process,response to cold,cuticle development
					LOC_Os10g18099	WRKY18, expressed,nucleus,response to endogenous stimulus,signal transduction,biosynthetic process,nucleobase, nucleoside, nucleotide and nucleic acid metabolic process,sequence-specific DNA binding transcription factor activity	AT1G66600	ABA overly sensitive mutant 3 ,regulation of transcription, DNA-templated,abscisic acid-activated signaling pathway,transcription, DNA-templated
					LOC_Os10g26340	cytochrome P450, putative, expressed,binding,catalytic activity,metabolic process,oxygen binding,multicellular organismal development,growth	AT5G09970	cytochrome P450, family 78, subfamily A, polypeptide 7 ,oxidation-reduction process,regulation of growth,regulation of meristem growth,carpel morphogenesis
					LOC_Os11g13930	ZF-HD protein dimerisation region containing protein, expressed,DNA binding,biosynthetic process,nucleobase, nucleoside, nucleotide and nucleic acid metabolic process,sequence-specific DNA binding transcription factor activity	AT1G14440	homeobox protein 31 ,regulation of transcription, DNA-templated,long-day photoperiodism, flowering,transcription, DNA-templated
					LOC_Os12g02710	expressed protein,cytosol	AT4G13370	Plant protein of unknown function (DUF936)
					LOC_Os12g06010	retrotransposon protein, putative, unclassified, expressed	NA	NA

## Sheet: miR396
					MSU locus ID	Functional annotation	Homologs of Arabidopsis thaliana	Functional annotation
					LOC_Os01g10140	RNA-dependent RNA polymerase, putative, expressed,regulation of gene expression, epigenetic,cellular process,transferase activity	AT2G19910	RNA-dependent RNA polymerase family protein ,posttranscriptional gene silencing,transcription, RNA-templated,gene silencing by RNA
					LOC_Os01g10490	keratin, type I cytoskeletal 9, putative, expressed,extracellular region	AT2G42840	protodermal factor 1 ,regulation of meristem growth
					LOC_Os01g19990	expressed protein,translation,translation factor activity, nucleic acid binding	AT3G26400	eukaryotic translation initiation factor 4B1 ,gravitropism,translation,translational initiation
					LOC_Os01g21070	endoglucanase, putative, expressed,cell,hydrolase activity,metabolic process,carbohydrate metabolic process,catalytic activity	AT4G02290	glycosyl hydrolase 9B13 ,cellulose catabolic process,cell wall organization,xylem development,cell wall macromolecule metabolic process
					LOC_Os01g51230	IQ calmodulin-binding motif domain containing protein, expressed,protein binding	AT2G26180	IQ-domain 6
					LOC_Os01g55100	slTCP3, putative, expressed,DNA binding,cell differentiation,biosynthetic process,nucleobase, nucleoside, nucleotide and nucleic acid metabolic process,anatomical structure morphogenesis,multicellular organismal development,sequence-specific DNA binding transcription factor activity,reproduction,post-embryonic development,embryo development	AT3G15030	TCP family transcription factor 4 ,regulation of translation,leaf development,regulation of transcription, DNA-templated,embryo development ending in seed dormancy,iron-sulfur cluster assembly,cell differentiation,positive regulation of transcription, DNA-templated,plastid organization,leaf morphogenesis,positive regulation of development, heterochronic,thylakoid membrane organization,vegetative …
					LOC_Os02g06960	expressed protein	NA	NA
					LOC_Os02g26140	microtubule-binding protein TANGLED1, putative, expressed,cytoskeleton,cellular process,cellular component organization,cell cycle,cytoplasm	AT3G05330	cyclin family ,histone phosphorylation,cytokinesis by cell plate formation,microtubule cytoskeleton organization,phragmoplast assembly,mitotic cell cycle
					LOC_Os02g33460	transposon protein, putative, Mutator sub-class, expressed	NA	NA
					LOC_Os02g42910	expressed protein,DNA metabolic process,cell cycle	AT5G52290	shortage in chiasmata 1 ,resolution of meiotic recombination intermediates
					LOC_Os02g42950	YABBY domain containing protein, putative, expressed,reproduction,protein binding,biosynthetic process,nucleobase, nucleoside, nucleotide and nucleic acid metabolic process,cell differentiation,sequence-specific DNA binding transcription factor activity,nucleus,flower development,anatomical structure morphogenesis,multicellular organismal development,post-embryonic development,growth	AT4G00180,AT2G45190	Plant-specific transcription factor YABBY family protein ,Plant-specific transcription factor YABBY family protein ,polarity specification of adaxial/abaxial axis,fruit development,regulation of transcription, DNA-templated,regulation of shoot apical meristem development,abaxial cell fate specification,regulation of leaf developmentthylakoid membrane organization,embryo development ending in seed…
					LOC_Os02g45570	growth regulating factor protein, putative, expressed,nucleus,multicellular organismal development	AT2G36400	growth-regulating factor 3 ,leaf development,response to nematode,root development,regulation of transcription, DNA-templated,transcription, DNA-templated,regulation of nematode larval development
					LOC_Os02g51040	expansin precursor, putative, expressed,cell,cellular component organization,anatomical structure morphogenesis,cell growth,cellular process,extracellular region	AT2G03090	expansin A15 ,cell wall macromolecule metabolic process,plant-type cell wall loosening,unidimensional cell growth,plant-type cell wall modification involved in multidimensional cell growth,syncytium formation,xylem development,plant-type cell wall organization
					LOC_Os02g56540	kinesin motor domain containing protein, putative, expressed,cellular process,cytoplasm,metabolic process,nucleotide binding,motor activity	AT4G14330	P-loop containing nucleoside triphosphate hydrolases superfamily protein ,microtubule cytoskeleton organization,histone H3-K9 methylation,regulation of flower development,histone modification,methylation-dependent chromatin silencing,chromatin silencing by small RNA,microtubule-based movement,petal formation,cytokinesis by cell plate formation,floral organ formation,sepal formation
					LOC_Os02g58740	expressed protein	AT1G02180	ferredoxin-related
					LOC_Os03g01530	tubulin/FtsZ domain containing protein, putative, expressed,cytoskeleton,membrane,response to stress,response to abiotic stimulus,structural molecule activity,protein binding,cellular process	AT5G23860	tubulin beta 8 ,protein polymerization,response to salt stress,proteasomal protein catabolic process,cytoskeleton organization,gluconeogenesis,microtubule-based process
					LOC_Os03g06610	expressed protein,post-embryonic development,anatomical structure morphogenesis,cell differentiation	AT4G14723	BEST Arabidopsis thaliana protein match is: allergen-related (TAIR:AT3G22820.1); Has 35333 Blast hits to 34131 proteins in 2444 species: Archae - 798; Bacteria - 22429; Metazoa - 974; Fungi - 991; Plants - 531; Viruses - 0; Other Eukaryotes - 9610 (source: NCBI BLink). ,stomatal complex development,guard cell differentiation
					LOC_Os03g10040	OsFBX77 - F-box domain containing protein, expressed,multicellular organismal development,protein binding,signal transduction,response to endogenous stimulus,intracellular	AT5G48170	F-box family protein ,protein ubiquitination,regulation of shoot system development,gibberellic acid mediated signaling pathway,regulation of gibberellic acid mediated signaling pathway
					LOC_Os03g10530	expressed protein	NA	NA
					LOC_Os03g14140	POEI16 - Pollen Ole e I allergen and extensin family protein precursor, expressed,cell wall	AT4G38770	proline-rich protein 4 ,cysteine biosynthetic process
					LOC_Os03g15550	phosphatidylinositol-4-phosphate 5-kinase, putative, expressed,protein binding,kinase activity,plasma membrane,cellular process,lipid metabolic process	AT1G21980	phosphatidylinositol-4-phosphate 5-kinase 1
					LOC_Os03g17164	kinesin-related protein, putative, expressed,cellular process,metabolic process,nucleotide binding,motor activity,plastid	AT2G37420	ATP binding microtubule motor family protein ,microtubule-based movement
					LOC_Os03g17960	expressed protein,plasma membrane	AT5G62550	unknown protein; FUNCTIONS IN: molecular_function unknown; INVOLVED IN: biological_process unknown; LOCATED IN: plasma membrane; EXPRESSED IN: 17 plant structures; EXPRESSED DURING: 9 growth stages; Has 14949 Blast hits to 9947 proteins in 971 species: Archae - 43; Bacteria - 3248; Metazoa - 4424; Fungi - 1542; Plants - 562; Viruses - 55; Other Eukaryotes - 5075 (source: NCBI BLink).
					LOC_Os03g20350	expressed protein	NA	NA
					LOC_Os03g28130	OsFBX94 - F-box domain containing protein, expressed,protein metabolic process,catabolic process,cellular process,protein modification process,catalytic activity	AT4G33160	F-box family protein ,ubiquitin-dependent protein catabolic process
					LOC_Os03g30260	COBRA-like protein precursor, putative, expressed,membrane	AT3G02210	COBRA-like protein 1 precursor ,xylem and phloem pattern formation,histone modification,meristem initiation,floral organ formation,polarity specification of adaxial/abaxial axis,cell growth,cellulose microfibril organization,determination of bilateral symmetry,regulation of flower development
					LOC_Os03g39432	CPuORF31 - conserved peptide uORF-containing transcript, expressed,nucleus,biosynthetic process,nucleobase, nucleoside, nucleotide and nucleic acid metabolic process,sequence-specific DNA binding transcription factor activity	AT1G29950	basic helix-loop-helix (bHLH) DNA-binding superfamily protein ,regulation of transcription, DNA-templated,transcription, DNA-templated
					LOC_Os03g43730	tesmin/TSO1-like CXC domain containing protein, expressed,biosynthetic process,nucleobase, nucleoside, nucleotide and nucleic acid metabolic process,sequence-specific DNA binding transcription factor activity	AT3G22760	Tesmin/TSO1-like CXC domain-containing protein ,stomatal complex morphogenesis,regulation of cell proliferation,cell fate specification
					LOC_Os03g45760	expressed protein,plasma membrane	AT1G16520	unknown protein; FUNCTIONS IN: molecular_function unknown; INVOLVED IN: biological_process unknown; LOCATED IN: plasma membrane; EXPRESSED IN: 22 plant structures; EXPRESSED DURING: 13 growth stages; BEST Arabidopsis thaliana protein match is: unknown protein (TAIR:AT1G56080.1); Has 243 Blast hits to 234 proteins in 69 species: Archae - 2; Bacteria - 2; Metazoa - 61; Fungi - 9; Plants - 125; Viru…
					LOC_Os03g47140	growth regulating factor protein, putative, expressed,nucleus,protein binding,multicellular organismal development	AT2G22840	growth-regulating factor 1 ,transcription, DNA-templated,regulation of transcription, DNA-templated,response to nematode,embryo development ending in seed dormancy,seed germination,response to abscisic acid,seed dormancy process,regulation of nematode larval development,leaf development,root development
					LOC_Os03g47940	GDSL-like lipase/acylhydrolase, putative, expressed,cell,metabolic process,hydrolase activity,lipid metabolic process	AT5G03820	GDSL-like Lipase/Acylhydrolase family protein ,lipid catabolic process
					LOC_Os03g48570	expressed protein	NA	NA
					LOC_Os03g49200	WD domain, G-beta repeat domain containing protein, expressed,intracellular,nucleotide binding	AT3G27640	Transducin/WD40 repeat-like superfamily protein ,DNA-dependent DNA replication
					LOC_Os03g50140	plastocyanin-like domain containing protein, putative, expressed,flower development,pollination,extracellular region,binding,external encapsulating structure	AT2G02850	plantacyanin ,response to freezing,sugar mediated signaling pathway,meristem structural organization,protein ubiquitination,photomorphogenesis,seed germination,vegetative to reproductive phase transition of meristem,regulation of flower development,oxidation-reduction process,lipid storage,response to abscisic acid,seed dormancy process,pollination,embryo development ending in seed dormancy,anthe…
					LOC_Os03g50420	expressed protein,binding	AT4G37110	Zinc-finger domain of monoamine-oxidase A repressor R1
					LOC_Os03g61040	GIL1, putative, expressed,response to abiotic stimulus,tropism	AT5G58960	Plant protein of unknown function (DUF641) ,negative gravitropism,response to red or far red light,microtubule nucleation,anther development,regulation of meristem growth
					LOC_Os04g09800	SWI/SNF-related matrix-associated actin-dependent regulator of chromatin subfamily A, putative, expressed	NA	NA
					LOC_Os04g23220	expressed protein,protein metabolic process,plastid	AT4G29920	Double Clp-N motif-containing P-loop nucleoside triphosphate hydrolases superfamily protein ,protein metabolic process
					LOC_Os04g23360	retrotransposon protein, putative, unclassified, expressed	NA	NA
					LOC_Os04g33400	OsFBLD2 - F-box, LRR and FBD domain containing protein, expressed	AT1G13570	F-box/RNI-like superfamily protein
					LOC_Os04g39650	receptor protein kinase CLAVATA1 precursor, putative, expressed,cell,metabolic process,cellular process,kinase activity,protein modification process	AT5G06940	Leucine-rich repeat receptor-like protein kinase family protein
					LOC_Os04g40970	DEAD-box ATP-dependent RNA helicase, putative, expressed	NA	NA
					LOC_Os04g42860	GDSL-like lipase/acylhydrolase, putative, expressed,cell,metabolic process,hydrolase activity,response to stress,response to abiotic stimulus,lipid metabolic process	AT3G04290	Li-tolerant lipase 1 ,response to lithium ion,stomatal complex morphogenesis,response to salicylic acid,hyperosmotic salinity response,lipid catabolic process
					LOC_Os04g44640	ulp1 protease family, C-terminal catalytic domain containing protein, expressed,biosynthetic process,protein modification process	AT5G37010	unknown protein; FUNCTIONS IN: molecular_function unknown; INVOLVED IN: N-terminal protein myristoylation; EXPRESSED IN: 22 plant structures; EXPRESSED DURING: 13 growth stages; BEST Arabidopsis thaliana protein match is: unknown protein (TAIR:AT1G65710.1); Has 6746 Blast hits to 5259 proteins in 486 species: Archae - 7; Bacteria - 485; Metazoa - 3508; Fungi - 577; Plants - 378; Viruses - 50; Oth…
					LOC_Os04g45270	aspartyl protease family protein, putative, expressed,cell wall,protein metabolic process,hydrolase activity	AT4G16563	Eukaryotic aspartyl protease family protein ,proteolysis
					LOC_Os04g45330	YABBY domain containing protein, putative, expressed,cell differentiation,nucleus,reproduction,biosynthetic process,nucleobase, nucleoside, nucleotide and nucleic acid metabolic process,flower development,anatomical structure morphogenesis,multicellular organismal development,protein binding,sequence-specific DNA binding transcription factor activity,post-embryonic development,growth	AT2G45190	Plant-specific transcription factor YABBY family protein,thylakoid membrane organization,embryo development ending in seed dormancy,seed germination,stomatal complex morphogenesis,specification of floral organ identity,fruit development,chromatin assembly or disassembly,polarity specification of adaxial/abaxial axis,iron-sulfur cluster assembly,cell fate commitment,regulation of shoot apical meri…
					LOC_Os04g48760	leucine-rich repeat family protein, putative, expressed,signal transduction,kinase activity,nucleotide binding,protein modification process,plasma membrane	AT4G36180	Leucine-rich receptor-like protein kinase family protein ,cell proliferation,transmembrane receptor protein tyrosine kinase signaling pathway,cellulose biosynthetic process,histone H3-K9 methylation,cytokinesis by cell plate formation,meristem initiation,stomatal complex morphogenesis,microtubule cytoskeleton organization,protein phosphorylation,stamen development,response to molecule of bacteria…
					LOC_Os04g53950	glycosyl hydrolases family 16 protein, protein, expressed,extracellular region,transferase activity,metabolic process,carbohydrate metabolic process,cellular process,hydrolase activity,cell,cell wall	AT4G03210	xyloglucan endotransglucosylase/hydrolase 9 ,cell wall organization,cellular glucan metabolic process,regulation of meristem growth
					LOC_Os04g55130	expressed protein,mitochondrion	AT1G72270	CONTAINS InterPro DOMAIN/s: Ribosome 60S biogenesis N-terminal (InterPro:IPR021714); BEST Arabidopsis thaliana protein match is: unknown protein (TAIR:AT4G27010.1); Has 772 Blast hits to 657 proteins in 120 species: Archae - 0; Bacteria - 0; Metazoa - 344; Fungi - 94; Plants - 322; Viruses - 0; Other Eukaryotes - 12 (source: NCBI BLink). ,telomere maintenance in response to DNA damage,reciprocal …
					LOC_Os04g56850	auxin response factor, putative, expressed,multicellular organismal development,membrane,response to endogenous stimulus,nucleus,biosynthetic process,nucleobase, nucleoside, nucleotide and nucleic acid metabolic process,DNA binding,flower development,protein binding,embryo development,reproduction,post-embryonic development,sequence-specific DNA binding transcription factor activity	AT1G19850	Transcriptional factor B3 family protein / auxin-responsive factor AUX/IAA-related ,auxin-activated signaling pathway,meristem development,methylation-dependent chromatin silencing,leaf vascular tissue pattern formation,chromatin silencing by small RNA,ovule development,response to brassinosteroid,cell adhesion,xylem and phloem pattern formation,histone H3-K9 methylation,actin nucleation,meristem…
					LOC_Os04g58840	Eukaryotic aspartyl protease domain containing protein, expressed,membrane,cell wall,protein metabolic process,hydrolase activity	AT3G52500	Eukaryotic aspartyl protease family protein ,glycine catabolic process,polysaccharide biosynthetic process,proteolysis
					LOC_Os05g27820	patellin protein, putative, expressed,transport,plasma membrane,transporter activity	AT3G51670	SEC14 cytosolic factor family protein / phosphoglyceride transfer family protein ,cell division,transport,cell cycle
					LOC_Os05g32070	LRP1, putative, expressed,response to endogenous stimulus,multicellular organismal development,protein binding	AT5G12330	Lateral root primordium (LRP) protein-related ,auxin-activated signaling pathway,auxin biosynthetic process,root hair cell differentiation,trichome morphogenesis,response to auxin,actin nucleation,cell adhesion,root development,cell wall organization,multicellular organismal development
					LOC_Os05g34150	glutathione S-transferase, putative, expressed,transferase activity,catabolic process,cellular process,secondary metabolic process,metabolic process,cytosol,cytoplasm	AT2G29420	glutathione S-transferase tau 7 ,toxin catabolic process,response to toxic substance,response to cyclopentenone,response to salicylic acid
					LOC_Os05g34780	retrotransposon protein, putative, Ty3-gypsy subclass, expressed	NA	NA
					LOC_Os05g34790	GYF domain containing protein, putative, expressed,DNA binding,nucleus,nucleobase, nucleoside, nucleotide and nucleic acid metabolic process,biosynthetic process,cellular component organization,protein modification process	AT5G08430	SWIB/MDM2 domain;Plus-3;GYF ,DNA-templated transcription, initiation,histone modification,RNA splicing, via endonucleolytic cleavage and ligation,methionine biosynthetic process,vegetative phase change,photoperiodism, flowering,virus induced gene silencing
					LOC_Os05g45430	TOO MANY MOUTHS precursor, putative, expressed,cell wall,membrane	AT2G42800	receptor like protein 29 ,stomatal complex morphogenesis,stamen development,response to molecule of bacterial origin,signal transduction
					LOC_Os06g03150	expressed protein	NA	NA
					LOC_Os06g17490	expressed protein,cell,metabolic process,cellular process,kinase activity,protein modification process	AT5G55830	Concanavalin A-like lectin protein kinase family protein ,microtubule cytoskeleton organization,cytokinesis by cell plate formation
					LOC_Os06g49100	retrotransposon protein, putative, unclassified, expressed	NA	NA
					LOC_Os06g50400	expansin precursor, putative, expressed,cellular component organization,anatomical structure morphogenesis,cell growth,cell wall,cellular process	AT1G20190	expansin 11 ,plant-type cell wall loosening,plant-type cell wall organization,unidimensional cell growth,plant-type cell wall modification involved in multidimensional cell growth
					LOC_Os07g18560	OsFBLD6 - F-box, LRR and FBD domain containing protein, expressed	AT1G69630	F-box/RNI-like superfamily protein ,reciprocal meiotic recombination,meiotic DNA double-strand break formation,synapsis,chromosome segregation
					LOC_Os07g44360	serine/threonine-protein kinase Haspin, putative, expressed,nucleus,cellular component organization,protein modification process,kinase activity,biosynthetic process,cytoplasm,cell cycle	AT1G09450	Protein kinase superfamily protein ,spindle assembly,petal formation,histone H3-K9 methylation,histone lysine methylation,regulation of DNA replication,histone H3-T3 phosphorylation,DNA replication,DNA methylation,DNA replication initiation,gene silencing by RNA,gene silencing,histone modification,floral organ formation,sepal formation,cell proliferation,histone H3-T11 phosphorylation,regulation …
					LOC_Os07g46560	seven in absentia protein family domain containing protein, expressed,nucleus,protein metabolic process,catabolic process,cellular process,multicellular organismal development,protein modification process,binding,catalytic activity	AT3G61790	Protein with RING/U-box and TRAF-like domains ,protein ubiquitination,multicellular organismal development,ubiquitin-dependent protein catabolic process
					LOC_Os08g02220	endoglucanase, putative, expressed,cell,multicellular organismal development,hydrolase activity,metabolic process,response to biotic stimulus	AT1G02800	cellulase 2 ,specification of floral organ identity,response to nematode,carpel development,meristem development,determination of bilateral symmetry,meristem initiation,polarity specification of adaxial/abaxial axis,cellulose catabolic process,cell wall organization,xylem and phloem pattern formation,pattern specification process
					LOC_Os08g03560	chloroplast unusual positioning protein, putative, expressed,cellular component organization,cellular process,membrane,plastid	AT3G25690	Hydroxyproline-rich glycoprotein family protein ,regulation of protein dephosphorylation,thylakoid membrane organization,photosynthesis, light reaction,chloroplast relocation,transcription from plastid promoter,photosystem II assembly,positive regulation of transcription, DNA-templated,rRNA processing,ncRNA metabolic process
					LOC_Os08g09750	OsFBL44 - F-box domain and LRR containing protein, expressed	AT5G22610	F-box/RNI-like/FBD-like domains-containing protein
					LOC_Os08g33800	MYB family transcription factor, putative, expressed,biosynthetic process,nucleobase, nucleoside, nucleotide and nucleic acid metabolic process,anatomical structure morphogenesis,multicellular organismal development,sequence-specific DNA binding transcription factor activity	AT1G26780	myb domain protein 117 ,regulation of transcription, DNA-templated,organ boundary specification between lateral organs and the meristem
					LOC_Os08g37400	ZF-HD homeobox protein, putative, expressed,DNA binding,biosynthetic process,nucleobase, nucleoside, nucleotide and nucleic acid metabolic process,sequence-specific DNA binding transcription factor activity,reproduction,post-embryonic development,embryo development	AT4G24660	homeobox protein 22 ,regulation of transcription, DNA-templated,gibberellic acid mediated signaling pathway,seed dormancy process,response to abscisic acid,embryo development ending in seed dormancy,reproductive structure development,transcription, DNA-templated,seed germination,gibberellin biosynthetic process
					LOC_Os08g39590	inactive receptor kinase At2g26730 precursor, putative, expressed,cell,signal transduction,kinase activity,nucleotide binding,protein modification process	AT3G57830	Leucine-rich repeat protein kinase family protein ,protein phosphorylation,transmembrane receptor protein tyrosine kinase signaling pathway
					LOC_Os09g01470	expressed protein	NA	NA
					LOC_Os09g02360	cyclin, putative, expressed,nucleus,kinase activity,cellular process,protein modification process,cell cycle	AT5G67260	CYCLIN D3;2 ,stomatal lineage progression,seed development,regulation of cell proliferation,regulation of cell cycle,cell cycle,cell division
					LOC_Os09g24490	basic helix-loop-helix family protein, putative, expressed,DNA binding,nucleus,biosynthetic process,nucleobase, nucleoside, nucleotide and nucleic acid metabolic process,sequence-specific DNA binding transcription factor activity	AT1G68810	basic helix-loop-helix (bHLH) DNA-binding superfamily protein ,regulation of transcription, DNA-templated,transcription, DNA-templated
					LOC_Os09g26760	DNA repair metallo-beta-lactamase family protein, expressed,metabolic process,hydrolase activity	AT2G45700	sterile alpha motif (SAM) domain-containing protein ,meiotic chromosome segregation,chromatin silencing by small RNA,gravitropism,sister chromatid cohesion
					LOC_Os09g28200	HSF-type DNA-binding domain containing protein, expressed,DNA binding,nucleus,cellular process,biosynthetic process,nucleobase, nucleoside, nucleotide and nucleic acid metabolic process,sequence-specific DNA binding transcription factor activity	AT1G46264	heat shock transcription factor B4 ,regulation of transcription, DNA-templated,response to heat,asymmetric cell division,transcription, DNA-templated
					LOC_Os09g28520	expressed protein	AT5G66800	unknown protein; BEST Arabidopsis thaliana protein match is: unknown protein (TAIR:AT3G50640.1); Has 1807 Blast hits to 1807 proteins in 277 species: Archae - 0; Bacteria - 0; Metazoa - 736; Fungi - 347; Plants - 385; Viruses - 0; Other Eukaryotes - 339 (source: NCBI BLink).
					LOC_Os10g05600	thaumatin-like protein 1 precursor, putative, expressed,response to biotic stimulus,membrane	AT4G36010	Pathogenesis-related thaumatin superfamily protein ,response to other organism
					LOC_Os10g30280	OsFBX386 - F-box domain containing protein, expressed	AT4G35930	F-box family protein
					LOC_Os10g36420	YABBY domain containing protein, putative, expressed,reproduction,protein binding,biosynthetic process,nucleobase, nucleoside, nucleotide and nucleic acid metabolic process,cell differentiation,sequence-specific DNA binding transcription factor activity	AT4G00180	Plant-specific transcription factor YABBY family protein,polarity specification of adaxial/abaxial axis,fruit development,regulation of transcription, DNA-templated,regulation of shoot apical meristem development,abaxial cell fate specification,regulation of leaf development
					LOC_Os11g01620	inactive receptor kinase At2g26730 precursor, putative, expressed,membrane,nucleotide binding,kinase activity,protein modification process,signal transduction,cell wall,plasma membrane	AT3G51740	inflorescence meristem receptor-like kinase 2 ,transmembrane receptor protein tyrosine kinase signaling pathway,protein phosphorylation,cell proliferation
					LOC_Os11g04190	auxin efflux carrier component, putative, expressed,transport,signal transduction,response to endogenous stimulus,membrane,cellular process,transporter activity,multicellular organismal development,reproduction,post-embryonic development,embryo development,plasma membrane	AT1G23080	Auxin efflux carrier family protein ,regulation of cell size,pattern specification process,root morphogenesis,cell wall organization,root development,auxin polar transport,growth,cell tip growth,root hair elongation,cation transmembrane transport,multidimensional cell growth,polysaccharide biosynthetic process,longitudinal axis specification,anthocyanin accumulation in tissues in response to UV l…
					LOC_Os11g07460	TCP family transcription factor, putative, expressed,biosynthetic process,nucleobase, nucleoside, nucleotide and nucleic acid metabolic process,sequence-specific DNA binding transcription factor activity,plastid	AT1G72010	TCP family transcription factor ,regulation of transcription, DNA-templated,transcription, DNA-templated
					LOC_Os11g40210	remorin C-terminal domain containing protein, putative, expressed,DNA binding	AT1G53860	Remorin family protein
					LOC_Os12g02230	expressed protein,membrane,vacuole	AT2G45260	Plant protein of unknown function (DUF641)
					LOC_Os12g02710	expressed protein,cytosol	AT4G13370	Plant protein of unknown function (DUF936)
					LOC_Os12g03180	Mad3/BUB1 homology region 1 domain containing protein, expressed	AT5G05510	Mad3/BUB1 homology region 1
					LOC_Os12g05040	heavy-metal-associated domain-containing protein, putative, expressed,binding,transport,cell wall	AT5G19090,AT3G06130	Heavy metal transport/detoxification superfamily protein ,Heavy metal transport/detoxification superfamily protein ,cellular transition metal ion homeostasis,metal ion transportcellular transition metal ion homeostasis,metal ion transport
					LOC_Os12g05120	receptor kinase, putative, expressed,signal transduction,kinase activity,nucleotide binding,protein modification process,plasma membrane	AT2G36570	Leucine-rich repeat protein kinase family protein ,transmembrane receptor protein tyrosine kinase signaling pathway,protein phosphorylation
					LOC_Os12g10850	hhH-GPD superfamily base excision DNA repair protein, putative, expressed,response to stress,DNA metabolic process,hydrolase activity,catalytic activity	AT4G12740	HhH-GPD base excision DNA repair family protein ,base-excision repair,DNA methylation
					LOC_Os12g13100	WW domain containing protein, expressed	AT1G78170	unknown protein; BEST Arabidopsis thaliana protein match is: unknown protein (TAIR:AT1G22250.1); Has 66 Blast hits to 66 proteins in 11 species: Archae - 0; Bacteria - 0; Metazoa - 0; Fungi - 0; Plants - 66; Viruses - 0; Other Eukaryotes - 0 (source: NCBI BLink).
					LOC_Os12g34840	rhoGAP domain containing protein, expressed,enzyme regulator activity,signal transduction,intracellular,nucleobase, nucleoside, nucleotide and nucleic acid metabolic process,catabolic process	AT4G03100	Rho GTPase activating protein with PAK-box/P21-Rho-binding domain ,microtubule cytoskeleton organization,cell proliferation,signal transduction,positive regulation of GTPase activity,cytokinesis by cell plate formation
					LOC_Os12g43840	ankyrin repeat domain-containing protein, putative, expressed,binding	AT3G04710	ankyrin repeat family protein ,regulation of unidimensional cell growth,response to endoplasmic reticulum stress,karyogamy,protein folding,response to hydrogen peroxide,embryo sac egg cell differentiation,response to heat,response to high light intensity
