# Supplementary material for: NetMiner-an ensemble pipeline for building genome-wide and high-quality gene co-expression network using massive-scale RNA-seq samples
Source: PLoS One. 2018 Feb 9;13(2):e0192613. doi: 10.1371/journal.pone.0192613 (PMC5806890; doi:10.1371/journal.pone.0192613)
Supplement: S7 Dataset — (XLS) [file pone.0192613.s027.xls]

## Sheet: XLOC_057324
				MSU Locus ID	Gene Symbol	Functional Annotation	Orthologous Gene of Arabidopsis thaliana	Functional Annotation
				LOC_Os01g04160	NA	expressed protein	NA	NA
				LOC_Os01g11360	NA	expressed protein	NA	NA
				LOC_Os01g22380	NA	expressed protein	NA	NA
				LOC_Os01g45550	OsPIN3t	auxin efflux carrier component, putative, expressed,multicellular organismal development,transport,cellular process,transporter activity	AT2G01420	Auxin efflux carrier family protein,pattern specification process,auxin polar transport,cell tip growth,multidimensional cell growth,response to far red light,regulation of cell size,anthocyanin accumulation in tissues in response to UV light,growth,root hair elongation,root hair cell differentiation,cell wall organization,regulation of hormone levels,root development,cation transmembrane transpo…
				LOC_Os01g46230	NA	tetratricopeptide-like helical, putative, expressed,nucleobase, nucleoside, nucleotide and nucleic acid metabolic process	AT5G52630	mitochondrial RNAediting factor 1,cytidine to uridine editing
				LOC_Os01g48120	NA	expressed protein	NA	NA
				LOC_Os01g51850	NA	expressed protein	AT1G71760	unknown protein; EXPRESSED IN: shoot apex, embryo, leaf whorl, flower, seed; EXPRESSED DURING: F mature embryo stage, petal differentiation and expansion stage, E expanded cotyledon stage, D bilateral stage
				LOC_Os01g68104	ZOS1-21	C2H2 zinc finger protein, expressed,biosynthetic process,nucleobase, nucleoside, nucleotide and nucleic acid metabolic process,hydrolase activity,membrane,vacuole,cell wall,nucleolus,cytosol,multicellular organismal development,cellular component organization,protein modification process	AT5G22650	histone deacetylase 2B,positive regulation of transcription, DNA-templated,pyrimidine ribonucleotide biosynthetic process,RNA methylation,regulation of transcription, DNA-templated,regulation of flower development,negative regulation of transcription, DNA-templated,post-translational protein modification,DNA mediated transformation,transcription, DNA-templated,seed dormancy process,polarity speci…
				LOC_Os02g02240	NA	expressed protein	NA	NA
				LOC_Os02g26600	NA	ATP binding, related, putative, expressed,protein metabolic process	AT5G57130	Clp amino terminal domain-containing protein,negative regulation of biological process,organ morphogenesis,xylem and phloem pattern formation,polarity specification of adaxial/abaxial axis,flower morphogenesis,regulation of meristem growth,determination of bilateral symmetry,meristem initiation,protein metabolic process
				LOC_Os02g26890	NA	PPR repeat containing protein, expressed,plastid	AT5G18475	Pentatricopeptide repeat (PPR) superfamily protein
				LOC_Os02g30850	OsGRX8	glutaredoxin subgroup III, expressed,flower development,biosynthetic process,nucleobase, nucleoside, nucleotide and nucleic acid metabolic process,catalytic activity,metabolic process	AT5G14070	Thioredoxin superfamily protein,cell redox homeostasis,oxidation-reduction process,negative regulation of transcription, DNA-templated,anther development
				LOC_Os02g50330	NA	RNA-dependent RNA polymerase, putative, expressed,regulation of gene expression, epigenetic,cellular process,response to biotic stimulus,transferase activity,nucleic acid binding	AT1G14790	RNA-dependent RNA polymerase 1,regulation of protein dephosphorylation,systemic acquired resistance, salicylic acid mediated signaling pathway,MAPK cascade,posttranscriptional gene silencing,response to virus,negative regulation of defense response,regulation of hydrogen peroxide metabolic process,jasmonic acid mediated signaling pathway,transcription, RNA-templated,regulation of plant-type hyper…
				LOC_Os02g52280	NA	expressed protein,plasma membrane	AT4G24610	unknown protein; EXPRESSED DURING: 12 growth stages
				LOC_Os03g12140	NA	glucan endo-1,3-beta-glucosidase precursor, putative, expressed,metabolic process,catalytic activity,membrane,hydrolase activity,binding,carbohydrate metabolic process,plasma membrane	AT2G01630	O-Glycosyl hydrolases family 17 protein,histone H3-K9 methylation,methylation-dependent chromatin silencing,chromatin silencing by small RNA,RNA interference,defense response,carbohydrate metabolic process
				LOC_Os03g16070	NA	expressed protein	AT5G59020	Protein of unknown function (DUF3527)
				LOC_Os03g19080	SSD1	expressed protein,mitochondrion	AT5G26910	unknown protein
				LOC_Os03g27420	CycD2	retrotransposon protein, putative, unclassified, expressed	NA	NA
				LOC_Os03g50140	NA	plastocyanin-like domain containing protein, putative, expressed,flower development,pollination,extracellular region,binding,external encapsulating structure	AT2G02850	plantacyanin,response to freezing,sugar mediated signaling pathway,meristem structural organization,protein ubiquitination,photomorphogenesis,seed germination,vegetative to reproductive phase transition of meristem,regulation of flower development,oxidation-reduction process,lipid storage,response to abscisic acid,seed dormancy process,pollination,embryo development ending in seed dormancy,anther…
				LOC_Os03g55610	OsDof-15	dof zinc finger domain containing protein, putative, expressed,DNA binding,biosynthetic process,nucleobase, nucleoside, nucleotide and nucleic acid metabolic process,sequence-specific DNA binding transcription factor activity,plastid	AT5G65590	Dof-type zinc finger DNA-binding family protein,regulation of cell wall pectin metabolic process,transcription, DNA-templated,regulation of transcription, DNA-templated,positive regulation of transcription, DNA-templated,guard cell differentiation,stomatal movement
				LOC_Os03g59300	NA	expressed protein,cell wall	AT3G08030	Protein of unknown function, DUF642,gibberellic acid mediated signaling pathway,seed dormancy process,chlorophyll biosynthetic process
				LOC_Os03g63300	NA	NLI interacting factor-like phosphatase, putative, expressed,nucleus,protein modification process,hydrolase activity,intracellular,cytoplasm	AT5G11860	SCP1-like small phosphatase 5,autophagy,protein dephosphorylation
				LOC_Os04g28090	NA	MYB family transcription factor, putative, expressed,response to stress,response to biotic stimulus,signal transduction,DNA binding,biosynthetic process,nucleobase, nucleoside, nucleotide and nucleic acid metabolic process,protein binding,sequence-specific DNA binding transcription factor activity,plastid	AT1G09770	cell division cycle 5,mitotic cell cycle,regulation of transcription, DNA-templated,defense response signaling pathway, resistance gene-independent,transcription, DNA-templated,DNA repair,RNA processing,defense response to bacterium,defense response signaling pathway, resistance gene-dependent,RNA splicing,mRNA processing,innate immune response,defense response to fungus
				LOC_Os04g28260	NA	Kinesin motor domain domain containing protein, expressed,metabolic process,motor activity,cellular component organization,cell cycle,multicellular organismal development,plastid	AT3G23670	phragmoplast-associated kinesin-related protein, putative,phragmoplast assembly,phragmoplast microtubule organization,microgametogenesis,petal formation,sepal formation
				LOC_Os04g38810	NA	formin, putative, expressed,cell,protein binding,cellular component organization,cellular process	AT3G05470	Actin-binding FH2 (formin homology 2) family protein,petal formation,sepal formation
				LOC_Os04g40290	NA	AAA-type ATPase family protein, putative, expressed,metabolic process,nucleotide binding,hydrolase activity,catabolic process,nucleobase, nucleoside, nucleotide and nucleic acid metabolic process	AT4G24710	P-loop containing nucleoside triphosphate hydrolases superfamily protein, EXPRESSED IN: shoot apex, embryo, flower, seed; EXPRESSED DURING: petal differentiation and expansion stage, E expanded cotyledon stage, D bilateral stage
				LOC_Os04g51090	NA	tRNA-splicing endonuclease positive effector-related, putative, expressed	NA	NA
				LOC_Os04g52920	GSD1	remorin family protein, putative, expressed,DNA binding,plasma membrane	AT1G30320	Remorin family protein
				LOC_Os04g53950	NA	glycosyl hydrolases family 16 protein, protein, expressed,extracellular region,transferase activity,metabolic process,carbohydrate metabolic process,cellular process,hydrolase activity,cell,cell wall	AT4G03210	xyloglucan endotransglucosylase/hydrolase 9,cell wall organization,cellular glucan metabolic process,regulation of meristem growth
				LOC_Os04g56850	OsARF11	auxin response factor, putative, expressed,multicellular organismal development,membrane,response to endogenous stimulus,nucleus,biosynthetic process,nucleobase, nucleoside, nucleotide and nucleic acid metabolic process,DNA binding,flower development,protein binding,embryo development,reproduction,post-embryonic development,sequence-specific DNA binding transcription factor activity	AT1G19850	Transcriptional factor B3 family protein / auxin-responsive factor AUX/IAA-related,auxin-activated signaling pathway,meristem development,methylation-dependent chromatin silencing,leaf vascular tissue pattern formation,chromatin silencing by small RNA,ovule development,response to brassinosteroid,cell adhesion,xylem and phloem pattern formation,histone H3-K9 methylation,actin nucleation,meristem …
				LOC_Os04g58590	NA	RNA recognition motif containing protein, putative, expressed,translation,translation factor activity, nucleic acid binding,RNA binding,cytosol,response to stress,response to abiotic stimulus	AT4G34110	poly(A) binding protein 2,protein glycosylation,translational initiation,regulation of translational initiation,response to salt stress,regulation of nuclear-transcribed mRNA catabolic process, deadenylation-dependent decay,regulation of nuclear-transcribed mRNA poly(A) tail shortening,nuclear-transcribed mRNA catabolic process, nonsense-mediated decay,viral process,expressed in stele and root me…
				LOC_Os05g03060	NA	expressed protein	AT3G53320	unknown protein
				LOC_Os05g08800	NA	DUF581 domain containing protein, expressed	AT2G25690	Protein of unknown function (DUF581)
				LOC_Os05g16250	NA	expressed protein	AT1G03180	unknown protein
				LOC_Os05g36970	NA	DUF623 domain containing protein, expressed	AT2G36026	Ovate family protein
				LOC_Os05g48140	NA	expressed protein	NA	NA
				LOC_Os06g09420	NA	B3 DNA binding domain containing protein, expressed,DNA binding,biosynthetic process,nucleobase, nucleoside, nucleotide and nucleic acid metabolic process	AT3G19184	AP2/B3-like transcriptional factor family protein,regulation of transcription, DNA-templated,transcription, DNA-templated,expressed in D bilateral stage, E expanded cotyledon stage, F mature embryo stage, petal differentiation and expansion stage
				LOC_Os06g31190	NA	intracellular protein transport protein USO1-related, putative, expressed,plasma membrane,plastid	AT5G41620	unknown protein,EXPRESSED DURING: 6 growth stages
				LOC_Os07g03250	Crl-5	AP2-like ethylene-responsive transcription factor PLETHORA 2, putative, expressed,anatomical structure morphogenesis,multicellular organismal development,DNA binding,nucleus,biosynthetic process,nucleobase, nucleoside, nucleotide and nucleic acid metabolic process,cellular process,reproduction,sequence-specific DNA binding transcription factor activity	AT4G37750	Integrase-type DNA-binding superfamily protein,transcription, DNA-templated,determination of bilateral symmetry,cell wall macromolecule metabolic process,methylation-dependent chromatin silencing,regulation of transcription, DNA-templated,regulation of cell proliferation,gene silencing by RNA,polarity specification of adaxial/abaxial axis,organ morphogenesis,leaf morphogenesis,RNA interference,fl…
				LOC_Os07g12630	NA	transcription elongation factor protein, putative, expressed,nucleobase, nucleoside, nucleotide and nucleic acid metabolic process,biosynthetic process,DNA binding,nucleus,post-embryonic development,response to endogenous stimulus,flower development,reproduction,sequence-specific DNA binding transcription factor activity	AT2G38560	transcript elongation factor IIS,seed maturation,regulation of cell differentiation,protein ubiquitination,photomorphogenesis,RNA splicing, via endonucleolytic cleavage and ligation,translational elongation,primary shoot apical meristem specification,embryonic pattern specification,DNA-templated transcription, elongation,response to gibberellin,cell division,leaf development,embryo development en…
				LOC_Os07g22580	NA	rhoGAP domain containing protein, expressed,enzyme regulator activity,signal transduction,intracellular,nucleobase, nucleoside, nucleotide and nucleic acid metabolic process,catabolic process	AT4G03100	Rho GTPase activating protein with PAK-box/P21-Rho-binding domain,microtubule cytoskeleton organization,cell proliferation,signal transduction,positive regulation of GTPase activity,cytokinesis by cell plate formation
				LOC_Os07g32170	OsSPL13	SBP-box gene family member, expressed,post-embryonic development,DNA binding,nucleus,biosynthetic process,nucleobase, nucleoside, nucleotide and nucleic acid metabolic process,sequence-specific DNA binding transcription factor activity	AT1G53160	squamosa promoter binding protein-like 4,regulation of transcription, DNA-templated,transcription, DNA-templated,regulation of vegetative phase change
				LOC_Os07g36930	NA	expressed protein	NA	NA
				LOC_Os07g39320	NA	homeobox domain containing protein, expressed,response to endogenous stimulus,DNA binding,nucleus,biosynthetic process,nucleobase, nucleoside, nucleotide and nucleic acid metabolic process,sequence-specific DNA binding transcription factor activity	AT4G36740	homeobox protein 40,regulation of transcription, DNA-templated,transcription, DNA-templated,response to auxin
				LOC_Os07g43580	NA	MYB family transcription factor, putative, expressed,response to endogenous stimulus,DNA binding,biosynthetic process,nucleobase, nucleoside, nucleotide and nucleic acid metabolic process,response to stress,cell death,cellular process,lipid metabolic process,sequence-specific DNA binding transcription factor activity,response to biotic stimulus	AT3G28910	myb domain protein 30,response to hypoxia,response to salicylic acid,very long-chain fatty acid biosynthetic process,plant-type hypersensitive response,response to jasmonic acid,response to bacterium,response to auxin,response to ethylene,response to gibberellin
				LOC_Os07g46560	NA	seven in absentia protein family domain containing protein, expressed,nucleus,protein metabolic process,catabolic process,cellular process,multicellular organismal development,protein modification process,binding,catalytic activity	AT3G61790	Protein with RING/U-box and TRAF-like domains,protein ubiquitination,multicellular organismal development,ubiquitin-dependent protein catabolic process
				LOC_Os08g18910	NA	expressed protein	NA	NA
				LOC_Os08g27740	NA	transposon protein, putative, unclassified, expressed	NA	NA
				LOC_Os08g37595	NA	expressed protein	NA	NA
				LOC_Os08g37730	NA	helix-loop-helix DNA-binding protein, putative, expressed,DNA binding,nucleus,biosynthetic process,nucleobase, nucleoside, nucleotide and nucleic acid metabolic process,sequence-specific DNA binding transcription factor activity	AT1G22490	basic helix-loop-helix (bHLH) DNA-binding superfamily protein,regulation of transcription, DNA-templated,transcription, DNA-templated
				LOC_Os09g19930	ONI3	HOTHEAD precursor, putative, expressed,metabolic process,cellular process,lipid metabolic process,catalytic activity,binding,cell-cell signaling,extracellular region,multicellular organismal development	AT1G72970	Glucose-methanol-choline (GMC) oxidoreductase family protein,alcohol metabolic process,fatty acid omega-oxidation,cell-cell signaling,oxidation-reduction process,embryo sac development
				LOC_Os09g25380	NA	kinesin motor protein-related, putative, expressed,cellular process,metabolic process,nucleotide binding,motor activity	AT3G10180	P-loop containing nucleoside triphosphate hydrolases superfamily protein,sister chromatid cohesion,microtubule-based movement,chromatin silencing by small RNA,meiotic chromosome segregation
				LOC_Os09g25440	ZOS9-08	C2H2 zinc finger protein, expressed	NA	NA
				LOC_Os09g26999	DEP1	keratin-associated protein 5-4, putative, expressed,cytoskeleton,plastid	AT5G20635	Encodes an atypical heterotrimeric G-protein gamma-subunit involved in guard cell K+-channel regulation and morphological development,response to abscisic acid
				LOC_Os09g36160	NA	LRP1, putative, expressed,multicellular organismal development,DNA binding,nucleus,signal transduction,response to endogenous stimulus,biosynthetic process,nucleobase, nucleoside, nucleotide and nucleic acid metabolic process,protein binding,flower development,sequence-specific DNA binding transcription factor activity	AT3G51060	Lateral root primordium (LRP) protein-related,auxin homeostasis,stigma development,negative regulation of gibberellic acid mediated signaling pathway,xylem and phloem pattern formation,positive regulation of transcription, DNA-templated,style development
				LOC_Os09g37650	NA	flavin-containing monooxygenase family protein, putative, expressed,response to stress,cellular process,binding,response to biotic stimulus,metabolic process,cell,catalytic activity,signal transduction,membrane,endoplasmic reticulum,nucleotide binding,cell death	AT1G19250	flavin-dependent monooxygenase 1,cellular response to hypoxia,defense response signaling pathway, resistance gene-independent,systemic acquired resistance,defense response to fungus,plant-type hypersensitive response,defense response to bacterium,response to other organism,oxidation-reduction process,defense response signaling pathway, resistance gene-dependent
				LOC_Os10g26340	PLA1	cytochrome P450, putative, expressed,binding,catalytic activity,metabolic process,oxygen binding,multicellular organismal development,growth	AT5G09970	cytochrome P450, family 78, subfamily A, polypeptide 7,oxidation-reduction process,regulation of growth,regulation of meristem growth,carpel morphogenesis
				LOC_Os10g36390	NA	monocopper oxidase, putative, expressed,binding,plasma membrane,metabolic process,membrane,catalytic activity	AT5G51480	SKU5 similar 2,oxidation-reduction process
				LOC_Os11g42450	NA	leucine-rich repeat family protein, putative, expressed,cell,signal transduction	AT1G03440	Leucine-rich repeat (LRR) family protein,signal transduction, EXPRESSED DURING: 13 growth stages
				LOC_Os12g02230	NA	expressed protein,membrane,vacuole	AT2G45260	Plant protein of unknown function (DUF641)
				LOC_Os12g31810	CycA2	cyclin, putative, expressed,metabolic process,cellular process,nucleus,cell cycle,enzyme regulator activity	AT1G80370	Cyclin A2;4,DNA endoreduplication,proteasome assembly,regulation of unidimensional cell growth,proteasome-mediated ubiquitin-dependent protein catabolic process,regulation of DNA replication,regulation of G2/M transition of mitotic cell cycle,response to misfolded protein,stomatal complex development,cell proliferation,cell division,regulation of cyclin-dependent protein serine/threonine kinase a…
				LOC_Os12g37110	OsFBD16	F-box and FBD domain containing protein, expressed	AT3G28410	F-box/RNI-like superfamily protein,cyclin-like
				LOC_Os12g41160	NA	IQ calmodulin-binding motif family protein, putative, expressed,protein binding	AT4G14750	IQ-domain 19
